# Supplementary material for: Mechanistic study of aluminum alloy corrosion under the interaction of Embellisia sp. and Candida xyloterini
Source: RSC Adv. 2025 May 12;15(19):14903–16. doi: 10.1039/d5ra02115d (PMC12067196; doi:10.1039/d5ra02115d)
Supplement: RA-015-D5RA02115D-s001 [file RA-015-D5RA02115D-s001.zip]

Archive with 29 entries (28 files):
- EIS/
- EIS/EIS-7B04-4-10d.txt
- EIS/EIS-7B04-4-15d.txt
- EIS/EIS-7B04-4-1d.txt
- EIS/EIS-7B04-4-21d.txt
- EIS/EIS-7B04-4-28d.txt
- EIS/EIS-7B04-4-3d.txt
- EIS/EIS-7B04-4-6d.txt
- EIS/EIS-7B04-45-10d.txt
- EIS/EIS-7B04-45-15d.txt
- EIS/EIS-7B04-45-1d.txt
- EIS/EIS-7B04-45-21d.txt
- EIS/EIS-7B04-45-28d.txt
- EIS/EIS-7B04-45-3d.txt
- EIS/EIS-7B04-45-6d.txt
- EIS/EIS-7B04-5-10d.txt
- EIS/EIS-7B04-5-15d.txt
- EIS/EIS-7B04-5-1d.txt
- EIS/EIS-7B04-5-21d.txt
- EIS/EIS-7B04-5-28d.txt
- EIS/EIS-7B04-5-3d.txt
- EIS/EIS-7B04-5-6d.txt
- EIS/EIS-7B04-Z-10d.txt
- EIS/EIS-7B04-Z-15d.txt
- EIS/EIS-7B04-Z-1d.txt
- EIS/EIS-7B04-Z-21d.txt
- EIS/EIS-7B04-Z-28d.txt
- EIS/EIS-7B04-Z-3d.txt
- EIS/EIS-7B04-Z-6d.txt
