# Supplementary material for: Mechanistic study of aluminum alloy corrosion under the interaction of Embellisia sp. and Candida xyloterini
Source: RSC Adv. 2025 May 12;15(19):14903–16. doi: 10.1039/d5ra02115d (PMC12067196; doi:10.1039/d5ra02115d)
Supplement: RA-015-D5RA02115D-s001 [file RA-015-D5RA02115D-s001.zip › EIS/EIS-7B04-4-10d.txt]

Frequency	Zre	Zimg
0.01	2143618.9	-1952042.3
0.012631336	362227.69	-465871
0.015955064	573269.41	-1600761.6
0.020153377	231014.36	-362947.94
0.025456407	187049.8	-316963.84
0.032154842	149270.84	-273925.89
0.04061586	118197.97	-234302.16
0.051303256	93636.443	-199607.64
0.064802864	74348.172	-169811.58
0.081854673	58670.153	-143118.88
0.10339338	46108.659	-120146.79
0.13059965	36492.989	-100664.22
0.16496481	28807.272	-84098.605
0.20837259	22550.74	-69888.299
0.26320241	17725.803	-58048.718
0.33245979	13927.473	-48003.627
0.41994112	10970.211	-39668.313
0.53044173	8590.9437	-32715.329
0.67001875	6750.68	-26884.302
0.84632317	5312.9642	-22132.612
1.0690192	4269.1907	-18357.786
1.350314	3317.7363	-15073.881
1.705627	2576.0145	-12272.421
2.1544347	2070.164	-10015.849
2.7213388	1612.2616	-8139.8205
3.4374143	1311.5075	-6599.5784
4.3419134	1009.2072	-5368.6675
5.4844166	804.56936	-4329.4185
6.9275507	641.12449	-3494.8703
8.7504217	551.11517	-2881.6737
11.052951	447.865	-2315.6997
13.961354	380.53098	-1882.3298
17.635055	314.53709	-1538.283
22.27543	267.13953	-1250.6894
28.136843	221.95011	-1004.9723
35.54059	195.85575	-826.70568
44.892513	165.87846	-656.08008
56.705239	153.19723	-529.38913
71.626291	134.95057	-439.61173
90.473572	113.41725	-350.78731
114.28021	104.95791	-282.56739
144.35116	101.03551	-225.40193
182.3348	93.708056	-185.55422
230.31321	87.779503	-151.86935
290.91634	83.215941	-121.32839
367.46619	79.829423	-99.404026
464.15888	76.715851	-81.381562
586.29466	74.329402	-64.668358
740.56847	72.523883	-54.065999
935.43689	70.596212	-43.119507
1181.5817	69.380369	-35.807188
1492.4955	68.140709	-30.413836
1885.2212	66.567717	-24.467546
2381.2862	65.188208	-20.723413
3007.8825	64.518191	-17.515292
3799.3574	63.783545	-15.114621
4799.0958	62.726375	-12.639904
6061.899	62.048547	-11.045873
7656.9881	61.514397	-9.6559116
9671.7986	60.975765	-8.616791
12216.773	60.350018	-7.7074519
15431.417	59.773386	-7.31162
19491.94	59.982683	-6.9241623
24620.924	59.333295	-7.0300601
31099.515	58.531432	-8.1886378
39282.842	58.632099	-7.9566911
49619.476	58.662647	-9.2557123
62676.026	57.770772	-11.449597
79168.192	56.889296	-12.43748
100000	57.895116	-15.620748
