# Supplementary material for: Mechanistic study of aluminum alloy corrosion under the interaction of Embellisia sp. and Candida xyloterini
Source: RSC Adv. 2025 May 12;15(19):14903–16. doi: 10.1039/d5ra02115d (PMC12067196; doi:10.1039/d5ra02115d)
Supplement: RA-015-D5RA02115D-s001 [file RA-015-D5RA02115D-s001.zip › EIS/EIS-7B04-4-15d.txt]

Frequency	Zre	Zimg
0.01	373807.47	-572372.61
0.012631336	301395.55	-497624.3
0.015955064	242742.46	-431072.66
0.020153377	196755.68	-351316.86
0.025456407	295704.12	-607627.9
0.032154842	124783.44	-272019.99
0.04061586	102761.52	-221688.55
0.051303256	160921.56	-364827.41
0.064802864	66104.927	-157469.42
0.081854673	53013.832	-132625.04
0.10339338	42451.153	-110871.81
0.13059965	34014.057	-93372.334
0.16496481	27371.441	-77887.839
0.20837259	21776.927	-64798.062
0.26320241	17459.641	-53995.684
0.33245979	13906.199	-44741.433
0.41994112	11066.627	-37159.575
0.53044173	8755.107	-30717.387
0.67001875	6938.2648	-25345.717
0.84632317	5515.6753	-20967.205
1.0690192	4446.8108	-17456.945
1.350314	3516.7975	-14373.456
1.705627	2770.4409	-11693.706
2.1544347	2198.6379	-9625.3461
2.7213388	1744.4116	-7838.599
3.4374143	1388.8709	-6391.1236
4.3419134	1105.0093	-5223.2741
5.4844166	876.48421	-4215.4989
6.9275507	705.33709	-3413.181
8.7504217	597.09868	-2826.1636
11.052951	488.30028	-2278.1608
13.961354	392.16772	-1851.6752
17.635055	340.5706	-1523.4737
22.27543	288.94882	-1238.7679
28.136843	247.40099	-993.82756
35.54059	211.1064	-825.95438
44.892513	180.49919	-655.84192
56.705239	153.68155	-535.31633
71.626291	140.84777	-441.17916
90.473572	120.57648	-357.27715
114.28021	108.89047	-289.38355
144.35116	100.33077	-230.35669
182.3348	94.233772	-187.62181
230.31321	87.783379	-154.82631
290.91634	82.715628	-123.64948
367.46619	79.083251	-101.57249
464.15888	75.797698	-83.271264
586.29466	72.945234	-66.220235
740.56847	71.040436	-55.288146
935.43689	69.065741	-44.059083
1181.5817	67.695571	-36.409245
1492.4955	66.388216	-31.0006
1885.2212	64.839376	-24.918393
2381.2862	63.696747	-21.305883
3007.8825	62.780414	-17.656202
3799.3574	61.536241	-14.672096
4799.0958	60.997409	-12.821062
6061.899	60.337749	-10.848632
7656.9881	59.827502	-9.4808436
9671.7986	59.156907	-8.2233934
12216.773	58.776354	-7.4571526
15431.417	57.816034	-6.9361664
19491.94	58.375543	-6.9656775
24620.924	57.457309	-6.3074865
31099.515	57.721496	-6.5683798
39282.842	59.930017	-6.4511966
49619.476	61.985201	-7.8107169
62676.026	57.678333	-9.3479498
79168.192	55.648469	-9.1001925
100000	57.306475	-12.062874
