# Supplementary material for: Mechanistic study of aluminum alloy corrosion under the interaction of Embellisia sp. and Candida xyloterini
Source: RSC Adv. 2025 May 12;15(19):14903–16. doi: 10.1039/d5ra02115d (PMC12067196; doi:10.1039/d5ra02115d)
Supplement: RA-015-D5RA02115D-s001 [file RA-015-D5RA02115D-s001.zip › EIS/EIS-7B04-4-1d.txt]

Frequency	Zre	Zimg
0.01	382373.57	-555436.59
0.012631336	401271.03	-481198.08
0.015955064	294613.89	-427988.7
0.020153377	252961.33	-399092.96
0.025456407	229699.99	-354017.04
0.032154842	159390.62	-288533.23
0.04061586	122969.17	-260409.74
0.051303256	89216.778	-216634.28
0.064802864	74244.264	-179853.61
0.081854673	57998.505	-151888.69
0.10339338	45167.124	-127819.93
0.13059965	36080.179	-107719.4
0.16496481	28963.053	-88887.798
0.20837259	23239.518	-73277.202
0.26320241	17520.841	-60662.212
0.33245979	13981.831	-49889.217
0.41994112	10829.885	-41307.542
0.53044173	8484.798	-33892.577
0.67001875	6769.0251	-27874.468
0.84632317	5427.4386	-23321.618
1.0690192	4250.5185	-17606.248
1.350314	3327.9546	-14488.141
1.705627	2636.5025	-11862.747
2.1544347	2132.277	-9730.1941
2.7213388	1726.2343	-7930.6157
3.4374143	1357.2385	-6429.0906
4.3419134	1101.4304	-5261.2293
5.4844166	872.61671	-4272.9243
6.9275507	711.23015	-3460.3679
8.7504217	559.31468	-2850.6605
11.052951	475.65477	-2303.3094
13.961354	402.45104	-1863.2456
17.635055	335.23748	-1560.2269
22.27543	275.21125	-1258.9113
28.136843	223.1208	-1006.4596
35.54059	193.10034	-841.13773
44.892513	175.15418	-643.13031
56.705239	139.69419	-553.86028
71.626291	127.92273	-449.66484
90.473572	105.41871	-356.05808
114.28021	101.27046	-286.29849
144.35116	88.987931	-235.43714
182.3348	81.750131	-190.17352
230.31321	76.96707	-157.05954
290.91634	71.283924	-126.0638
367.46619	67.456851	-103.63574
464.15888	64.165766	-85.198166
586.29466	60.9267	-67.506903
740.56847	58.843898	-56.629247
935.43689	56.651873	-45.099009
1181.5817	54.351855	-37.242489
1492.4955	53.900428	-31.468392
1885.2212	52.37267	-25.10681
2381.2862	51.516213	-21.489188
3007.8825	50.427602	-17.606328
3799.3574	49.413892	-14.944555
4799.0958	49.128722	-12.840458
6061.899	48.580129	-10.80763
7656.9881	47.956569	-9.4980335
9671.7986	47.478387	-8.2815634
12216.773	47.829522	-8.2950762
15431.417	46.515125	-6.6459563
19491.94	46.841207	-6.0696724
24620.924	45.956849	-8.4422069
31099.515	45.752829	-8.6315264
39282.842	45.602718	-8.0720991
49619.476	45.164572	-10.714137
62676.026	46.008559	-12.022567
79168.192	46.133063	-13.108151
100000	46.6736	-19.125086
