# Supplementary material for: Mechanistic study of aluminum alloy corrosion under the interaction of Embellisia sp. and Candida xyloterini
Source: RSC Adv. 2025 May 12;15(19):14903–16. doi: 10.1039/d5ra02115d (PMC12067196; doi:10.1039/d5ra02115d)
Supplement: RA-015-D5RA02115D-s001 [file RA-015-D5RA02115D-s001.zip › EIS/EIS-7B04-4-21d.txt]

Frequency	Zre	Zimg
0.01	406546.72	-640985.67
0.012631336	304017.34	-534650.18
0.015955064	242516.79	-442275.17
0.020153377	220999.29	-377852.4
0.025456407	172421.18	-324272.28
0.032154842	409444.42	-796578.67
0.04061586	113876.22	-233380.38
0.051303256	91289.26	-197106.66
0.064802864	203003.97	-444976.75
0.081854673	60145.664	-140783.44
0.10339338	48672.18	-118433.27
0.13059965	39228.323	-99594.195
0.16496481	31807.852	-83408.541
0.20837259	25697.83	-69841.153
0.26320241	20783.034	-58497.224
0.33245979	16675.87	-48767.873
0.41994112	13402.512	-40686.587
0.53044173	10743.834	-33836.587
0.67001875	8526.0451	-28036.469
0.84632317	6832.4795	-23325.945
1.0690192	5476.5413	-19527.459
1.350314	4370.4645	-16160.944
1.705627	3461.2669	-13232.417
2.1544347	2720.8869	-10947.916
2.7213388	2139.6546	-8933.3833
3.4374143	1712.5093	-7319.6444
4.3419134	1341.7364	-5985.2289
5.4844166	1045.9767	-4846.3935
6.9275507	837.20631	-3935.5013
8.7504217	676.38869	-3263.1134
11.052951	555.60233	-2628.0127
13.961354	464.8625	-2132.35
17.635055	376.15431	-1764.2776
22.27543	310.95995	-1428.8398
28.136843	257.78578	-1149.0581
35.54059	222.97509	-949.11844
44.892513	185.26494	-754.56479
56.705239	162.771	-607.6324
71.626291	147.07918	-505.08574
90.473572	122.16281	-403.12624
114.28021	110.07603	-326.26963
144.35116	102.0625	-261.35756
182.3348	97.310277	-211.73124
230.31321	90.468229	-173.21897
290.91634	85.029556	-138.48457
367.46619	81.81924	-113.18061
464.15888	78.494602	-92.626
586.29466	75.908457	-72.945665
740.56847	74.045206	-60.705531
935.43689	72.173043	-48.179773
1181.5817	70.376331	-40.154876
1492.4955	69.58248	-33.568879
1885.2212	68.215611	-26.671592
2381.2862	67.505085	-22.660764
3007.8825	66.266416	-18.67622
3799.3574	65.837409	-15.839352
4799.0958	64.924027	-13.49927
6061.899	64.265543	-11.686683
7656.9881	63.683885	-10.222883
9671.7986	63.269938	-9.1421095
12216.773	62.919086	-8.53019
15431.417	62.349197	-7.9898611
19491.94	61.927476	-7.9594929
24620.924	61.833505	-8.0504407
31099.515	61.596301	-8.6583674
39282.842	61.389729	-9.6882667
49619.476	60.503582	-10.664244
62676.026	60.522914	-11.713678
79168.192	60.074914	-16.125074
100000	59.821121	-18.255381
