# Supplementary material for: Mechanistic study of aluminum alloy corrosion under the interaction of Embellisia sp. and Candida xyloterini
Source: RSC Adv. 2025 May 12;15(19):14903–16. doi: 10.1039/d5ra02115d (PMC12067196; doi:10.1039/d5ra02115d)
Supplement: RA-015-D5RA02115D-s001 [file RA-015-D5RA02115D-s001.zip › EIS/EIS-7B04-4-28d.txt]

Frequency	Zre	Zimg
0.01	1529833.7	-2179077.1
0.012631336	334461.37	-589858.38
0.015955064	214286.26	-439766.41
0.020153377	227418.69	-427781.85
0.025456407	176402.24	-371893.69
0.032154842	142629.01	-307643.62
0.04061586	480532.26	-1419563
0.051303256	100273.87	-222276.79
0.064802864	80227.657	-185722.17
0.081854673	65565.485	-157608.42
0.10339338	53581.473	-132752.37
0.13059965	43227.89	-111308.77
0.16496481	34905.354	-93422.573
0.20837259	28526.377	-78577.207
0.26320241	22770.292	-65709.038
0.33245979	18572.308	-54746.589
0.41994112	14477.237	-43911.109
0.53044173	11650.072	-37912.544
0.67001875	9288.8016	-31543.707
0.84632317	7298.4881	-26215.857
1.0690192	5956.1802	-21297.591
1.350314	4664.3244	-17207.641
1.705627	3444.3672	-14202.754
2.1544347	2852.0828	-11636.634
2.7213388	2265.5914	-9419.3958
3.4374143	1727.9947	-7741.5501
4.3419134	1321.6957	-6406.4838
5.4844166	1076.4133	-5189.6984
6.9275507	881.51848	-4259.9352
8.7504217	735.95694	-3468.9757
11.052951	579.54607	-2805.0261
13.961354	492.20185	-2276.5213
17.635055	409.10554	-1889.0724
22.27543	338.51038	-1547.857
28.136843	294.42469	-1236.3177
35.54059	248.89127	-1018.8734
44.892513	218.45334	-783.27648
56.705239	181.49193	-675.16841
71.626291	164.83781	-540.33523
90.473572	146.96907	-416.42382
114.28021	136.53599	-346.44294
144.35116	120.98304	-277.06306
182.3348	115.49985	-227.89484
230.31321	108.37797	-184.91086
290.91634	102.24957	-147.6674
367.46619	98.929272	-120.45781
464.15888	95.820073	-98.620738
586.29466	92.916198	-77.727237
740.56847	91.303158	-64.487531
935.43689	89.459205	-51.221167
1181.5817	87.14597	-41.946267
1492.4955	86.896203	-35.778352
1885.2212	85.29415	-28.479298
2381.2862	83.865329	-24.51877
3007.8825	83.240631	-20.353395
3799.3574	82.230428	-17.677217
4799.0958	81.639411	-14.984989
6061.899	81.127536	-13.26731
7656.9881	80.556487	-11.905854
9671.7986	80.109874	-10.921348
12216.773	79.649398	-10.524961
15431.417	78.953458	-10.39243
19491.94	78.259625	-10.9221
24620.924	77.795976	-11.781254
31099.515	77.541487	-13.008939
39282.842	76.566958	-15.360056
49619.476	75.554691	-17.675387
62676.026	74.309044	-19.977958
79168.192	72.01046	-25.169522
100000	70.311403	-30.135511
