# Supplementary material for: Mechanistic study of aluminum alloy corrosion under the interaction of Embellisia sp. and Candida xyloterini
Source: RSC Adv. 2025 May 12;15(19):14903–16. doi: 10.1039/d5ra02115d (PMC12067196; doi:10.1039/d5ra02115d)
Supplement: RA-015-D5RA02115D-s001 [file RA-015-D5RA02115D-s001.zip › EIS/EIS-7B04-4-3d.txt]

Frequency	Zre	Zimg
0.01	464319.43	-390733.59
0.012631336	382215.6	-377140.98
0.015955064	544745.92	-767199.22
0.020153377	760162.1	-783116.34
0.025456407	209279.06	-282000.01
0.032154842	164835.92	-235381.22
0.04061586	132168.06	-213737.23
0.051303256	259438.47	-502956.42
0.064802864	81564.809	-157362.53
0.081854673	141834.54	-308050.16
0.10339338	50360.36	-115281.3
0.13059965	39008.242	-96662.054
0.16496481	31021.4	-81837.814
0.20837259	24030.885	-67524.321
0.26320241	19003.482	-56570.206
0.33245979	14643.969	-46766.848
0.41994112	11456.167	-38727.796
0.53044173	9086.6073	-32085.155
0.67001875	7064.8585	-26418.735
0.84632317	5673.6519	-21728.406
1.0690192	4370.3811	-17498.644
1.350314	3570.0111	-14567.955
1.705627	2871.8552	-11843.789
2.1544347	2306.785	-9568.1028
2.7213388	1812.3546	-7903.701
3.4374143	1383.1584	-6468.5579
4.3419134	1168.7015	-5263.9748
5.4844166	915.49096	-4243.605
6.9275507	714.7954	-3448.0688
8.7504217	595.42131	-2876.459
11.052951	497.42569	-2311.3758
13.961354	402.62368	-1896.8501
17.635055	337.79328	-1567.9129
22.27543	285.20114	-1272.2844
28.136843	242.9152	-1019.9004
35.54059	206.78215	-841.53511
44.892513	172.34365	-674.44401
56.705239	148.1476	-542.19515
71.626291	133.80529	-452.43011
90.473572	112.75863	-360.44765
114.28021	101.58777	-290.96167
144.35116	96.009967	-233.46194
182.3348	90.751773	-191.30666
230.31321	82.666298	-156.70565
290.91634	77.618894	-125.41455
367.46619	73.992163	-103.06982
464.15888	70.937049	-84.489185
586.29466	68.095451	-66.945325
740.56847	66.184163	-55.877068
935.43689	64.08152	-44.523661
1181.5817	62.326574	-36.74286
1492.4955	61.442625	-31.158877
1885.2212	60.223392	-24.708941
2381.2862	59.518139	-20.573698
3007.8825	58.285911	-17.390375
3799.3574	57.862883	-14.382074
4799.0958	56.834758	-12.294479
6061.899	56.34647	-10.706485
7656.9881	55.892937	-9.4604488
9671.7986	55.42872	-8.2933698
12216.773	55.175887	-7.6173417
15431.417	54.60988	-6.8935186
19491.94	54.41545	-6.1408031
24620.924	54.347769	-7.2744213
31099.515	54.464245	-7.8889091
39282.842	54.220744	-8.8363969
49619.476	54.049822	-10.512253
62676.026	52.86143	-14.153354
79168.192	51.494221	-13.888862
100000	53.359869	-19.642997
