# Supplementary material for: Mechanistic study of aluminum alloy corrosion under the interaction of Embellisia sp. and Candida xyloterini
Source: RSC Adv. 2025 May 12;15(19):14903–16. doi: 10.1039/d5ra02115d (PMC12067196; doi:10.1039/d5ra02115d)
Supplement: RA-015-D5RA02115D-s001 [file RA-015-D5RA02115D-s001.zip › EIS/EIS-7B04-4-6d.txt]

Frequency	Zre	Zimg
0.01	473535.3	-353338.06
0.012631336	416820.51	-355686.35
0.015955064	908179.48	-1321606.6
0.020153377	285264.9	-316963.5
0.025456407	234283.07	-286836.77
0.032154842	187048.26	-258039.79
0.04061586	148220.95	-228086.71
0.051303256	119139.34	-200395
0.064802864	93995.002	-173511.17
0.081854673	75129.73	-147786.95
0.10339338	59339.398	-126576.24
0.13059965	47567.284	-107019.26
0.16496481	37228.185	-90394.995
0.20837259	29229.381	-75890.173
0.26320241	23167.864	-63625.227
0.33245979	18322.038	-53005.176
0.41994112	14464.099	-44032.817
0.53044173	11435.395	-36589.156
0.67001875	9089.1098	-30310.875
0.84632317	7233.8505	-25120.743
1.0690192	5898.7208	-20888.68
1.350314	4697.9523	-17255.409
1.705627	3727.6902	-14122.711
2.1544347	2990.2005	-11649.063
2.7213388	2424.9784	-9510.602
3.4374143	1885.2212	-7812.4118
4.3419134	1551.8048	-6394.0737
5.4844166	1212.4242	-5207.9628
6.9275507	974.02582	-4245.9043
8.7504217	824.81017	-3517.954
11.052951	659.87085	-2860.2033
13.961354	543.15489	-2344.6274
17.635055	444.02079	-1926.4404
22.27543	363.57072	-1580.5432
28.136843	296.24084	-1261.1197
35.54059	248.66889	-1058.3411
44.892513	191.78649	-835.58682
56.705239	182.49638	-678.50234
71.626291	153.01539	-566.85619
90.473572	136.55011	-436.07319
114.28021	120.39329	-364.64251
144.35116	102.00492	-291.80251
182.3348	94.876967	-239.78433
230.31321	86.762221	-195.80676
290.91634	79.716556	-156.73156
367.46619	75.526617	-128.53658
464.15888	71.825251	-104.90902
586.29466	68.126781	-83.011488
740.56847	65.942422	-69.029918
935.43689	63.669908	-54.771155
1181.5817	61.943562	-45.33789
1492.4955	60.675502	-37.774036
1885.2212	59.229784	-29.993097
2381.2862	58.403982	-25.074471
3007.8825	57.39374	-20.903123
3799.3574	56.206291	-17.176987
4799.0958	55.877113	-14.735429
6061.899	55.173156	-12.546923
7656.9881	54.663398	-11.009285
9671.7986	54.268451	-9.6702248
12216.773	53.785682	-8.7716194
15431.417	53.553563	-8.1929697
19491.94	52.869303	-7.9119611
24620.924	52.556342	-7.8959996
31099.515	52.784319	-8.5944964
39282.842	52.459809	-9.4752214
49619.476	52.253462	-11.295338
62676.026	52.195227	-13.721798
79168.192	51.433885	-16.79379
100000	50.907287	-19.49914
