# Supplementary material for: Mechanistic study of aluminum alloy corrosion under the interaction of Embellisia sp. and Candida xyloterini
Source: RSC Adv. 2025 May 12;15(19):14903–16. doi: 10.1039/d5ra02115d (PMC12067196; doi:10.1039/d5ra02115d)
Supplement: RA-015-D5RA02115D-s001 [file RA-015-D5RA02115D-s001.zip › EIS/EIS-7B04-45-10d.txt]

Frequency	Zre	Zimg
0.01	430544.57	-514855.23
0.012631336	286841.24	-475414.85
0.015955064	270314.76	-450744.95
0.020153377	192262.68	-379501.38
0.025456407	180919.62	-290164.98
0.032154842	297193.58	-550441.44
0.04061586	258765.54	-450483.52
0.051303256	208671.33	-404480
0.064802864	77191.156	-162236.53
0.081854673	63743.55	-137749.66
0.10339338	50332.515	-119025.14
0.13059965	41231.318	-100210.94
0.16496481	33416.374	-84324.79
0.20837259	26944.304	-70766.073
0.26320241	21538.37	-59352.224
0.33245979	17352.059	-49551.501
0.41994112	13838.805	-41346.891
0.53044173	11117.109	-34440.949
0.67001875	8841.1305	-28570.43
0.84632317	7033.5779	-23736.421
1.0690192	5646.8125	-19865.807
1.350314	4518.7083	-16477.145
1.705627	3556.9107	-13506.808
2.1544347	2789.5858	-11137.666
2.7213388	2211.0414	-9118.3759
3.4374143	1782.4531	-7459.9472
4.3419134	1378.223	-6093.6652
5.4844166	1097.2837	-4945.6736
6.9275507	881.01083	-4010.2645
8.7504217	715.78545	-3333.7297
11.052951	594.36704	-2685.6021
13.961354	486.04828	-2189.668
17.635055	404.464	-1803.1455
22.27543	344.5252	-1468.918
28.136843	289.13913	-1177.5837
35.54059	243.3498	-970.98401
44.892513	206.56329	-755.89714
56.705239	182.18145	-644.32964
71.626291	156.64184	-522.272
90.473572	130.93792	-407.44744
114.28021	121.77415	-335.00011
144.35116	110.72723	-274.80164
182.3348	101.14093	-222.10499
230.31321	95.62693	-182.65667
290.91634	89.891135	-146.10338
367.46619	85.249887	-119.92938
464.15888	81.782699	-97.795907
586.29466	78.503668	-77.619771
740.56847	76.385459	-64.757972
935.43689	74.274846	-51.646031
1181.5817	72.734584	-43.554275
1492.4955	71.442011	-36.545669
1885.2212	69.62035	-29.516823
2381.2862	68.769312	-25.145319
3007.8825	67.212124	-21.398985
3799.3574	65.989399	-17.71126
4799.0958	65.150463	-16.079088
6061.899	64.11564	-14.031001
7656.9881	63.300704	-12.648086
9671.7986	62.273722	-11.419644
12216.773	61.268947	-10.820435
15431.417	60.424772	-9.692905
19491.94	60.024873	-9.9892036
24620.924	59.131013	-9.1773533
31099.515	58.461386	-9.9659702
39282.842	57.984921	-9.9727087
49619.476	57.103208	-11.110861
62676.026	58.016618	-11.779447
79168.192	56.818002	-14.357526
100000	56.473158	-16.45016
