# Supplementary material for: Mechanistic study of aluminum alloy corrosion under the interaction of Embellisia sp. and Candida xyloterini
Source: RSC Adv. 2025 May 12;15(19):14903–16. doi: 10.1039/d5ra02115d (PMC12067196; doi:10.1039/d5ra02115d)
Supplement: RA-015-D5RA02115D-s001 [file RA-015-D5RA02115D-s001.zip › EIS/EIS-7B04-45-15d.txt]

Frequency	Zre	Zimg
0.01	673358.93	-606598.68
0.012631336	572037.49	-552542.15
0.015955064	256981.93	-275056.03
0.020153377	225377.38	-266189.76
0.025456407	181500.04	-236384.69
0.032154842	267237.95	-384545.55
0.04061586	228917.36	-349527.61
0.051303256	96668.739	-158741.05
0.064802864	78196.252	-136566
0.081854673	62997.64	-117709.8
0.10339338	51027.075	-100528.81
0.13059965	41168.764	-85443.327
0.16496481	33074.301	-72716.004
0.20837259	26661.471	-61431.826
0.26320241	21472.627	-51836.374
0.33245979	17262.915	-43623.703
0.41994112	13812.694	-36682.238
0.53044173	10997.782	-30712.684
0.67001875	8718.1012	-25649.576
0.84632317	6956.7256	-21418.293
1.0690192	5628.8326	-17973.102
1.350314	4431.1944	-14964.544
1.705627	3504.0239	-12302.185
2.1544347	2776.1368	-10160.064
2.7213388	2166.06	-8351.0363
3.4374143	1720.4004	-6840.2109
4.3419134	1366.8502	-5588.6703
5.4844166	1070.2237	-4555.1839
6.9275507	856.46396	-3702.0162
8.7504217	704.56813	-3068.2002
11.052951	579.3627	-2481.1928
13.961354	478.03032	-2013.7596
17.635055	406.68348	-1673.0964
22.27543	336.58804	-1360.2001
28.136843	276.73055	-1093.5523
35.54059	241.50687	-907.58413
44.892513	210.29486	-712.55457
56.705239	173.72266	-601.92796
71.626291	158.1227	-489.68303
90.473572	131.84012	-397.10565
114.28021	122.83335	-323.74535
144.35116	107.53273	-255.5536
182.3348	100.50653	-209.95008
230.31321	93.863736	-172.45556
290.91634	87.393841	-138.51462
367.46619	83.377581	-113.6531
464.15888	79.915901	-93.056878
586.29466	76.685182	-73.779754
740.56847	74.606302	-61.543638
935.43689	72.387127	-49.102724
1181.5817	71.205256	-41.275776
1492.4955	69.506403	-34.374271
1885.2212	67.882639	-27.875504
2381.2862	66.950102	-23.710809
3007.8825	65.678081	-20.047475
3799.3574	64.634612	-17.375075
4799.0958	63.600094	-14.978054
6061.899	62.737606	-12.954992
7656.9881	61.826441	-11.560465
9671.7986	61.049789	-10.462574
12216.773	60.347626	-9.3710362
15431.417	59.546628	-9.1222626
19491.94	58.748374	-8.1720444
24620.924	57.870062	-8.3899388
31099.515	57.505955	-8.1962922
39282.842	57.251814	-8.4716549
49619.476	56.457113	-9.2464251
62676.026	56.329727	-9.0186562
79168.192	56.23082	-10.639165
100000	56.616851	-13.258863
