# Supplementary material for: Mechanistic study of aluminum alloy corrosion under the interaction of Embellisia sp. and Candida xyloterini
Source: RSC Adv. 2025 May 12;15(19):14903–16. doi: 10.1039/d5ra02115d (PMC12067196; doi:10.1039/d5ra02115d)
Supplement: RA-015-D5RA02115D-s001 [file RA-015-D5RA02115D-s001.zip › EIS/EIS-7B04-45-1d.txt]

Frequency	Zre	Zimg
0.01	913485.53	-1024515.7
0.012631336	344724.64	-459981.57
0.015955064	251534.91	-378700.39
0.020153377	413009.96	-624752.48
0.025456407	174055.08	-305719.87
0.032154842	224569.01	-447719.29
0.04061586	186363.51	-376979.25
0.051303256	86087.303	-189467.85
0.064802864	68846.551	-159341.54
0.081854673	54913.681	-134422.34
0.10339338	43807.316	-112950.77
0.13059965	35000.392	-94339.65
0.16496481	28139.902	-78693.71
0.20837259	22582.923	-65584.037
0.26320241	18127.498	-54582.75
0.33245979	14522.88	-45270.202
0.41994112	11688.021	-37565.56
0.53044173	9421.5516	-31085.9
0.67001875	7561.649	-25680.748
0.84632317	6115.1258	-21281.753
1.0690192	5001.2674	-17734.543
1.350314	4058.429	-14669.419
1.705627	3234.7743	-12011.036
2.1544347	2619.8392	-9907.821
2.7213388	2126.034	-8116.4107
3.4374143	1742.2683	-6667.1031
4.3419134	1404.9888	-5473.3158
5.4844166	1146.2201	-4445.3287
6.9275507	942.92419	-3628.5752
8.7504217	793.92806	-3013.9584
11.052951	667.19989	-2453.4705
13.961354	547.77827	-2016.0074
17.635055	475.51722	-1668.6206
22.27543	408.33173	-1372.6009
28.136843	349.54763	-1119.3407
35.54059	299.67097	-927.09657
44.892513	262.22624	-739.48762
56.705239	212.13313	-627.00667
71.626291	193.9234	-516.5292
90.473572	174.72071	-420.31747
114.28021	143.91544	-350.83384
144.35116	129.64773	-280.24865
182.3348	115.67236	-232.97661
230.31321	104.66383	-194.00288
290.91634	95.143098	-156.92533
367.46619	88.383135	-130.64387
464.15888	82.660288	-107.9463
586.29466	77.302732	-86.320095
740.56847	73.987822	-72.584241
935.43689	70.505983	-58.244646
1181.5817	68.053299	-48.743087
1492.4955	66.106554	-41.245834
1885.2212	63.850236	-33.291494
2381.2862	62.485131	-28.539716
3007.8825	60.837699	-24.033946
3799.3574	59.599627	-20.373384
4799.0958	58.360975	-17.800898
6061.899	57.185508	-15.541836
7656.9881	56.195016	-13.839427
9671.7986	55.171215	-12.37334
12216.773	54.185707	-11.103809
15431.417	53.337129	-10.422391
19491.94	52.456981	-9.6606187
24620.924	52.07365	-9.3990605
31099.515	51.390085	-9.6265287
39282.842	51.058726	-9.8772447
49619.476	50.468689	-11.075347
62676.026	50.554839	-11.608406
79168.192	50.377427	-13.561698
100000	49.706329	-16.885727
