# Supplementary material for: Mechanistic study of aluminum alloy corrosion under the interaction of Embellisia sp. and Candida xyloterini
Source: RSC Adv. 2025 May 12;15(19):14903–16. doi: 10.1039/d5ra02115d (PMC12067196; doi:10.1039/d5ra02115d)
Supplement: RA-015-D5RA02115D-s001 [file RA-015-D5RA02115D-s001.zip › EIS/EIS-7B04-45-21d.txt]

Frequency	Zre	Zimg
0.01	622241.33	-519429.81
0.012631336	619194.28	-429128.69
0.015955064	451547.28	-492773.3
0.020153377	252228.66	-216241.22
0.025456407	212173.77	-201799.1
0.032154842	306042.53	-329813.56
0.04061586	144257.51	-168222.49
0.051303256	119706.46	-151279.78
0.064802864	166463.3	-229662.88
0.081854673	80031.268	-118797.96
0.10339338	65464.137	-102688.5
0.13059965	52346.078	-88970.058
0.16496481	42744.022	-77232.799
0.20837259	34480.514	-66295.593
0.26320241	27526.225	-56899.775
0.33245979	21942.725	-48417.067
0.41994112	17399.131	-41084.589
0.53044173	13775.993	-34670.811
0.67001875	10810.533	-29054.569
0.84632317	8497.4877	-24376.596
1.0690192	6764.3843	-20542.39
1.350314	5355.1603	-17086.769
1.705627	4155.5837	-14117.816
2.1544347	3305.469	-11650.123
2.7213388	2611.8748	-9569.5905
3.4374143	2064.0483	-7810.8688
4.3419134	1632.2007	-6428.9979
5.4844166	1293.0922	-5232.7264
6.9275507	1042.4942	-4264.6765
8.7504217	859.19411	-3529.5071
11.052951	711.22487	-2874.0952
13.961354	594.02333	-2331.8486
17.635055	491.30241	-1948.9529
22.27543	409.21847	-1596.4061
28.136843	332.91387	-1283.2561
35.54059	288.41519	-1067.9025
44.892513	237.40789	-855.09129
56.705239	207.40812	-693.14339
71.626291	183.80352	-579.98288
90.473572	149.35316	-455.09779
114.28021	138.82709	-371.37683
144.35116	126.45767	-304.71139
182.3348	114.63119	-247.95724
230.31321	107.87481	-202.6131
290.91634	101.1075	-162.47252
367.46619	95.629886	-133.0711
464.15888	91.647186	-109.07305
586.29466	87.864854	-86.582961
740.56847	85.423381	-72.105251
935.43689	83.033026	-57.683143
1181.5817	80.876811	-48.172176
1492.4955	79.72095	-40.406138
1885.2212	77.77891	-32.554182
2381.2862	76.337889	-27.660525
3007.8825	75.209743	-23.327993
3799.3574	73.468551	-20.159298
4799.0958	72.594989	-17.570142
6061.899	71.614408	-15.459994
7656.9881	70.640479	-13.794605
9671.7986	69.562519	-12.596124
12216.773	68.169787	-11.617058
15431.417	68.210125	-10.529134
19491.94	66.91416	-10.237757
24620.924	66.110493	-10.27103
31099.515	65.399818	-10.492887
39282.842	64.881288	-10.939341
49619.476	64.090106	-11.882738
62676.026	62.89326	-11.539585
79168.192	61.697161	-14.722549
100000	62.431945	-18.007576
