# Supplementary material for: Mechanistic study of aluminum alloy corrosion under the interaction of Embellisia sp. and Candida xyloterini
Source: RSC Adv. 2025 May 12;15(19):14903–16. doi: 10.1039/d5ra02115d (PMC12067196; doi:10.1039/d5ra02115d)
Supplement: RA-015-D5RA02115D-s001 [file RA-015-D5RA02115D-s001.zip › EIS/EIS-7B04-45-28d.txt]

Frequency	Zre	Zimg
0.01	384344.5	-467174.53
0.012631336	316707.28	-572896.27
0.015955064	646570.28	-751128.59
0.020153377	243705.86	-401598.57
0.025456407	400442.74	-652809.1
0.032154842	337793.63	-574549.24
0.04061586	285023.48	-490575.32
0.051303256	224792.15	-423816.29
0.064802864	191580.11	-362661.86
0.081854673	80464.829	-159760.21
0.10339338	65363.433	-138356.76
0.13059965	53525.109	-117702.28
0.16496481	42922.481	-99668.932
0.20837259	34404.242	-84862.394
0.26320241	27439.465	-71508.178
0.33245979	21574.616	-59986.734
0.41994112	17063.978	-50217.245
0.53044173	13427.291	-41819.888
0.67001875	10502.798	-34621.631
0.84632317	8274.5322	-28765.629
1.0690192	6611.3974	-23975.146
1.350314	5217.5827	-19811.448
1.705627	4091.0574	-16194.29
2.1544347	3268.8724	-13267.616
2.7213388	2589.249	-10821.869
3.4374143	2054.9243	-8835.0102
4.3419134	1646.6391	-7221.8046
5.4844166	1331.3606	-5867.5073
6.9275507	1073.7763	-4759.8136
8.7504217	905.67847	-3962.5214
11.052951	747.37003	-3196.2552
13.961354	622.80767	-2596.8204
17.635055	525.50431	-2161.1561
22.27543	438.85285	-1766.2111
28.136843	372.65678	-1415.4161
35.54059	315.76663	-1176.7427
44.892513	261.48112	-937.2789
56.705239	229.57395	-760.31769
71.626291	211.00444	-630.3524
90.473572	175.08638	-506.05675
114.28021	161.20639	-410.32914
144.35116	150.3629	-327.26608
182.3348	139.47826	-265.12961
230.31321	133.28055	-217.462
290.91634	125.84383	-173.73749
367.46619	121.51312	-142.85182
464.15888	117.47571	-116.82175
586.29466	113.8034	-92.464419
740.56847	111.60786	-76.835267
935.43689	109.00673	-61.52701
1181.5817	106.84339	-51.065801
1492.4955	105.6457	-43.140122
1885.2212	103.47896	-34.875614
2381.2862	102.5271	-29.834192
3007.8825	100.63683	-25.458081
3799.3574	99.364479	-22.101685
4799.0958	97.92936	-18.996601
6061.899	96.707518	-16.860228
7656.9881	95.67388	-15.233988
9671.7986	94.440748	-13.861427
12216.773	93.298891	-12.383372
15431.417	92.180856	-12.03325
19491.94	91.246261	-12.177672
24620.924	92.174291	-11.386258
31099.515	91.61145	-10.800618
39282.842	92.444413	-11.489876
49619.476	93.50957	-13.339824
62676.026	88.723198	-12.483157
79168.192	86.592866	-14.742664
100000	86.506066	-21.13991
