# Supplementary material for: Mechanistic study of aluminum alloy corrosion under the interaction of Embellisia sp. and Candida xyloterini
Source: RSC Adv. 2025 May 12;15(19):14903–16. doi: 10.1039/d5ra02115d (PMC12067196; doi:10.1039/d5ra02115d)
Supplement: RA-015-D5RA02115D-s001 [file RA-015-D5RA02115D-s001.zip › EIS/EIS-7B04-45-3d.txt]

Frequency	Zre	Zimg
0.01	179796.81	-5112.4148
0.012631336	176414.13	-10871.763
0.015955064	172988.66	-23840.718
0.020153377	171583.65	-33969.469
0.025456407	160152.48	-47040.082
0.032154842	151580.5	-58572.128
0.04061586	137444.75	-69521.348
0.051303256	121640.13	-75696.963
0.064802864	103018.86	-77818.596
0.081854673	84956.254	-77458.311
0.10339338	69221.342	-74170.615
0.13059965	55358.587	-68371.148
0.16496481	43363.434	-61587.997
0.20837259	33922.142	-54583.408
0.26320241	26263.244	-47466.83
0.33245979	20196.811	-40809.031
0.41994112	15583.755	-34712.099
0.53044173	11975.865	-29296.743
0.67001875	9167.3841	-24537.618
0.84632317	7092.8678	-20521.162
1.0690192	5577.5599	-17246.673
1.350314	4294.7457	-14278.843
1.705627	3323.2571	-11721.499
2.1544347	2566.5966	-9673.0157
2.7213388	2000.949	-7914.5004
3.4374143	1578.9344	-6484.4745
4.3419134	1219.9387	-5301.9911
5.4844166	961.52833	-4292.5503
6.9275507	774.52887	-3481.0608
8.7504217	629.90497	-2874.7543
11.052951	512.9391	-2325.6687
13.961354	406.68003	-1881.5439
17.635055	351.25164	-1557.1585
22.27543	302.38773	-1267.9675
28.136843	253.89505	-1025.6189
35.54059	215.09455	-842.63695
44.892513	185.81667	-667.7927
56.705239	155.04909	-546.66213
71.626291	142.89178	-449.85846
90.473572	129.74306	-349.94605
114.28021	113.18424	-297.46673
144.35116	104.33316	-232.87476
182.3348	95.5546	-192.3744
230.31321	89.225513	-157.71892
290.91634	83.495357	-126.85773
367.46619	79.826527	-103.76785
464.15888	76.688998	-84.990911
586.29466	73.688164	-67.573371
740.56847	71.779699	-56.582503
935.43689	69.826077	-45.177453
1181.5817	68.174412	-37.966248
1492.4955	67.133154	-32.021754
1885.2212	65.596499	-25.96584
2381.2862	64.546823	-22.344087
3007.8825	63.496728	-19.062074
3799.3574	62.596078	-16.540568
4799.0958	61.419736	-14.648514
6061.899	60.458842	-13.004168
7656.9881	59.709313	-11.93338
9671.7986	58.713622	-11.000461
12216.773	57.866328	-10.485661
15431.417	57.072837	-10.420004
19491.94	56.430007	-10.335633
24620.924	55.590932	-10.338713
31099.515	54.707698	-10.967423
39282.842	54.111447	-11.73689
49619.476	53.277522	-13.171373
62676.026	52.751723	-14.276973
79168.192	52.235176	-17.449383
100000	51.242314	-20.984731
