# Supplementary material for: Mechanistic study of aluminum alloy corrosion under the interaction of Embellisia sp. and Candida xyloterini
Source: RSC Adv. 2025 May 12;15(19):14903–16. doi: 10.1039/d5ra02115d (PMC12067196; doi:10.1039/d5ra02115d)
Supplement: RA-015-D5RA02115D-s001 [file RA-015-D5RA02115D-s001.zip › EIS/EIS-7B04-45-6d.txt]

Frequency	Zre	Zimg
0.01	300907.63	-113514.39
0.012631336	609076.12	-296620.89
0.015955064	251950.26	-129061.19
0.020153377	220010.45	-136707.01
0.025456407	193202.86	-139378.73
0.032154842	165457.34	-138798.18
0.04061586	137038.95	-133859.47
0.051303256	112397.55	-123333.21
0.064802864	91698.605	-113348.99
0.081854673	157442.41	-222462.63
0.10339338	58808.161	-90263.318
0.13059965	46496.59	-78774.101
0.16496481	36685.206	-68440.475
0.20837259	28824.619	-58639.403
0.26320241	22513.895	-49871
0.33245979	17621.173	-42163.932
0.41994112	13754.402	-35480.472
0.53044173	10702.784	-29725.059
0.67001875	8360.9723	-24766.63
0.84632317	6541.35	-20646.05
1.0690192	5184.827	-17278.713
1.350314	4075.7926	-14319.567
1.705627	3166.2782	-11738.794
2.1544347	2489.8639	-9673.3246
2.7213388	1935.3434	-7905.6421
3.4374143	1520.7081	-6462.356
4.3419134	1191.7677	-5292.6759
5.4844166	936.40984	-4287.6289
6.9275507	744.98581	-3477.186
8.7504217	616.06571	-2877.608
11.052951	501.02701	-2319.6283
13.961354	402.79922	-1883.5959
17.635055	339.64818	-1552.3962
22.27543	288.58232	-1256.4298
28.136843	245.06749	-1015.3334
35.54059	212.87668	-829.66143
44.892513	189.93158	-647.55434
56.705239	158.49629	-544.74824
71.626291	144.62576	-439.94876
90.473572	137.76257	-347.17595
114.28021	122.86926	-284.24725
144.35116	109.81881	-229.36132
182.3348	104.20494	-186.63819
230.31321	98.346628	-152.05789
290.91634	94.258867	-121.30061
367.46619	90.307259	-99.379892
464.15888	87.835488	-81.522163
586.29466	85.281278	-64.681409
740.56847	83.653204	-54.1004
935.43689	81.819581	-43.220787
1181.5817	80.615005	-35.730026
1492.4955	79.321449	-30.537853
1885.2212	77.792235	-24.761299
2381.2862	76.600309	-21.439793
3007.8825	75.819541	-18.040546
3799.3574	74.473066	-15.233912
4799.0958	73.768353	-13.557469
6061.899	72.903712	-12.067551
7656.9881	72.211258	-10.836094
9671.7986	71.349595	-9.8839517
12216.773	70.962126	-9.4697077
15431.417	69.95024	-9.3040774
19491.94	68.410951	-8.7979613
24620.924	68.534065	-8.5605377
31099.515	68.035749	-8.7913634
39282.842	67.63843	-9.8915154
49619.476	66.978612	-10.805989
62676.026	65.618782	-13.083708
79168.192	65.987	-14.261693
100000	66.238556	-16.573663
