# Supplementary material for: Mechanistic study of aluminum alloy corrosion under the interaction of Embellisia sp. and Candida xyloterini
Source: RSC Adv. 2025 May 12;15(19):14903–16. doi: 10.1039/d5ra02115d (PMC12067196; doi:10.1039/d5ra02115d)
Supplement: RA-015-D5RA02115D-s001 [file RA-015-D5RA02115D-s001.zip › EIS/EIS-7B04-5-10d.txt]

Frequency	Zre	Zimg
0.01	516133.7	-442406.34
0.012631336	400562.44	-374831.55
0.015955064	206900.77	-206618.51
0.020153377	265497.46	-315629.86
0.025456407	219550.18	-275163.25
0.032154842	114957.61	-153331.5
0.04061586	86134.626	-135890.12
0.051303256	119029.41	-201796.15
0.064802864	55262.812	-102457.18
0.081854673	44385.849	-87391.503
0.10339338	34854.978	-74627.453
0.13059965	28165.683	-62990.745
0.16496481	22525.014	-52829.033
0.20837259	18097.839	-44411.31
0.26320241	14661.586	-37097.638
0.33245979	11904.742	-30890.199
0.41994112	9783.1583	-25722.543
0.53044173	8062.5234	-21444.661
0.67001875	6695.9909	-17757.309
0.84632317	5629.0631	-14832.195
1.0690192	4803.5385	-12508.828
1.350314	4070.7269	-10444.007
1.705627	3434.2782	-8671.4277
2.1544347	2941.804	-7233.1193
2.7213388	2502.8445	-6031.18
3.4374143	2149.0753	-5050.1565
4.3419134	1830.2439	-4233.8877
5.4844166	1547.471	-3551.4362
6.9275507	1311.8012	-2983.5281
8.7504217	1137.7872	-2556.0006
11.052951	959.20187	-2146.854
13.961354	795.71175	-1826.1795
17.635055	676.76834	-1554.6275
22.27543	561.71746	-1313.1664
28.136843	462.13786	-1087.8228
35.54059	385.84206	-928.08898
44.892513	316.01639	-766.64515
56.705239	254.47922	-638.01398
71.626291	223.89551	-535.85517
90.473572	175.31561	-430.26292
114.28021	162.8821	-361.65298
144.35116	134.86195	-291.98537
182.3348	121.81606	-241.7527
230.31321	109.25525	-200.83934
290.91634	98.838771	-162.19164
367.46619	91.778775	-133.7132
464.15888	85.77717	-110.46607
586.29466	80.624891	-88.079392
740.56847	77.425316	-73.723616
935.43689	74.078469	-58.801455
1181.5817	71.121717	-48.776321
1492.4955	70.027452	-41.079584
1885.2212	67.950064	-32.772742
2381.2862	67.055347	-27.746106
3007.8825	65.392055	-23.091283
3799.3574	64.745	-19.390201
4799.0958	63.524723	-16.67291
6061.899	62.742352	-14.093787
7656.9881	61.78776	-12.487282
9671.7986	61.132742	-10.923787
12216.773	60.127047	-10.08155
15431.417	59.996852	-8.7687012
19491.94	58.883912	-8.9073428
24620.924	59.049321	-8.4575605
31099.515	58.630022	-9.2612715
39282.842	58.763277	-9.7992696
49619.476	57.99759	-10.794462
62676.026	57.226126	-12.196373
79168.192	59.025538	-13.926214
100000	57.626637	-17.248985
