# Supplementary material for: Mechanistic study of aluminum alloy corrosion under the interaction of Embellisia sp. and Candida xyloterini
Source: RSC Adv. 2025 May 12;15(19):14903–16. doi: 10.1039/d5ra02115d (PMC12067196; doi:10.1039/d5ra02115d)
Supplement: RA-015-D5RA02115D-s001 [file RA-015-D5RA02115D-s001.zip › EIS/EIS-7B04-5-15d.txt]

Frequency	Zre	Zimg
0.01	528076.38	-586479.31
0.012631336	247771.22	-300425.73
0.015955064	200969.03	-268953.69
0.020153377	272888.7	-412628.15
0.025456407	215164.33	-359556.68
0.032154842	168812.02	-306343.99
0.04061586	137746.11	-271100.85
0.051303256	62287.322	-129578.19
0.064802864	49653.238	-109816.91
0.081854673	39744.622	-92170.162
0.10339338	31966.547	-77289.4
0.13059965	25856.541	-64497.3
0.16496481	21172.379	-53755.498
0.20837259	17401.203	-44786.334
0.26320241	14414.14	-37258.478
0.33245979	11988.769	-30949.219
0.41994112	10069.458	-25752.355
0.53044173	8517.6874	-21416.838
0.67001875	7228.2639	-17790.347
0.84632317	6187.0891	-14873.464
1.0690192	5380.7031	-12543.486
1.350314	4644.3281	-10539.853
1.705627	3981.7207	-8808.2713
2.1544347	3458.6865	-7425.6955
2.7213388	2978.1391	-6249.0728
3.4374143	2563.2326	-5299.1782
4.3419134	2200.3725	-4504.4164
5.4844166	1867.604	-3820.4568
6.9275507	1572.9356	-3248.4101
8.7504217	1343.6247	-2813.4108
11.052951	1116.5056	-2383.9908
13.961354	923.39512	-2031.6613
17.635055	771.94725	-1736.3452
22.27543	625.4701	-1464.1028
28.136843	506.91799	-1226.6659
35.54059	414.4226	-1031.0706
44.892513	336.03488	-847.43405
56.705239	272.13343	-703.02979
71.626291	237.32206	-587.56731
90.473572	202.12253	-484.52888
114.28021	172.46831	-396.70085
144.35116	144.45699	-316.24864
182.3348	132.50718	-263.96105
230.31321	118.87531	-216.94491
290.91634	108.85709	-175.36294
367.46619	100.80326	-144.22064
464.15888	95.272182	-118.45211
586.29466	90.236059	-94.323043
740.56847	86.827896	-78.674591
935.43689	83.669476	-62.599985
1181.5817	81.892456	-51.803133
1492.4955	79.599861	-43.374046
1885.2212	77.647258	-34.60968
2381.2862	76.576612	-29.402679
3007.8825	74.947319	-24.236261
3799.3574	74.138164	-19.946461
4799.0958	73.033349	-17.657192
6061.899	72.010593	-14.84594
7656.9881	71.284101	-13.013066
9671.7986	70.489723	-11.357809
12216.773	69.744423	-10.079441
15431.417	69.166127	-9.0566766
19491.94	69.071045	-8.7926735
24620.924	68.662827	-8.3401777
31099.515	68.001604	-9.0686923
39282.842	67.728002	-9.3235683
49619.476	67.816387	-10.164345
62676.026	67.011714	-10.823527
79168.192	66.536517	-13.471766
100000	67.061864	-16.528568
