# Supplementary material for: Mechanistic study of aluminum alloy corrosion under the interaction of Embellisia sp. and Candida xyloterini
Source: RSC Adv. 2025 May 12;15(19):14903–16. doi: 10.1039/d5ra02115d (PMC12067196; doi:10.1039/d5ra02115d)
Supplement: RA-015-D5RA02115D-s001 [file RA-015-D5RA02115D-s001.zip › EIS/EIS-7B04-5-1d.txt]

Frequency	Zre	Zimg
0.01	761585.62	-523951.88
0.012631336	650809.28	-495609.11
0.015955064	301180.62	-286376.74
0.020153377	471258.6	-475650.69
0.025456407	217450.31	-251847.14
0.032154842	315924.7	-404256.38
0.04061586	142057.72	-201810.8
0.051303256	214607.11	-335361.52
0.064802864	91771.016	-154575.07
0.081854673	73124.1	-133348.54
0.10339338	58254.824	-114541.86
0.13059965	46298.06	-97496.347
0.16496481	36913.058	-82749.164
0.20837259	29265.67	-69933.112
0.26320241	23201.923	-58920.231
0.33245979	18321.803	-49342.622
0.41994112	14524.016	-41250.918
0.53044173	11517.796	-34342.061
0.67001875	9120.2602	-28487.408
0.84632317	7231.4651	-23707.263
1.0690192	5834.2552	-19818.535
1.350314	4667.7301	-16424.976
1.705627	3678.788	-13468.747
2.1544347	2941.6422	-11117.649
2.7213388	2319.4363	-9086.6273
3.4374143	1881.5778	-7464.2396
4.3419134	1485.3929	-6118.8381
5.4844166	1181.8203	-4975.4847
6.9275507	949.96083	-4047.0849
8.7504217	782.16952	-3367.146
11.052951	644.84195	-2722.6192
13.961354	532.05936	-2223.2732
17.635055	451.75934	-1835.0473
22.27543	369.90108	-1507.7468
28.136843	310.14063	-1214.2364
35.54059	266.74515	-1003.1571
44.892513	228.96589	-790.62591
56.705239	185.83542	-667.30491
71.626291	168.73888	-543.08913
90.473572	153.34863	-430.49674
114.28021	132.2736	-355.339
144.35116	113.59687	-290.09299
182.3348	102.15324	-234.87248
230.31321	93.785594	-195.03833
290.91634	86.060337	-157.00069
367.46619	79.828017	-130.01792
464.15888	75.012951	-107.12249
586.29466	70.495548	-85.397506
740.56847	67.586079	-71.407221
935.43689	64.445841	-56.938193
1181.5817	62.242095	-47.103865
1492.4955	60.64078	-39.68422
1885.2212	58.824544	-31.578348
2381.2862	57.411966	-26.553399
3007.8825	56.372827	-22.015903
3799.3574	55.415403	-18.346096
4799.0958	54.514975	-15.560762
6061.899	53.61963	-13.007759
7656.9881	53.156883	-11.173902
9671.7986	52.512495	-9.5910244
12216.773	51.7772	-8.523206
15431.417	51.603611	-7.2787802
19491.94	51.098182	-6.656598
24620.924	50.790328	-6.3192576
31099.515	50.853703	-5.9026294
39282.842	50.77955	-6.3132845
49619.476	50.635726	-7.0508543
62676.026	50.212894	-6.8886992
79168.192	51.023571	-8.2064687
100000	51.499089	-10.960399
