# Supplementary material for: Mechanistic study of aluminum alloy corrosion under the interaction of Embellisia sp. and Candida xyloterini
Source: RSC Adv. 2025 May 12;15(19):14903–16. doi: 10.1039/d5ra02115d (PMC12067196; doi:10.1039/d5ra02115d)
Supplement: RA-015-D5RA02115D-s001 [file RA-015-D5RA02115D-s001.zip › EIS/EIS-7B04-5-21d.txt]

Frequency	Zre	Zimg
0.01	290841.76	-290661.28
0.012631336	450518.14	-506774.6
0.015955064	357080.04	-409527.86
0.020153377	152515.99	-217438.18
0.025456407	120046.81	-190307.57
0.032154842	95095.465	-164471.58
0.04061586	75179.995	-140884.93
0.051303256	58900.411	-120189.69
0.064802864	47456.391	-101549.87
0.081854673	37958.953	-85605.927
0.10339338	30512.65	-71626.42
0.13059965	24770.478	-59863.386
0.16496481	20275.142	-50043.435
0.20837259	16694.946	-41651.938
0.26320241	13816.361	-34691.814
0.33245979	11554.79	-28843.17
0.41994112	9731.0444	-24038.413
0.53044173	8290.7808	-20034.784
0.67001875	7072.6119	-16675.176
0.84632317	6080.3103	-13982.298
1.0690192	5321.116	-11788.648
1.350314	4605.3886	-9919.1743
1.705627	3990.6005	-8291.8067
2.1544347	3454.4357	-7028.0547
2.7213388	3015.8997	-5932.7326
3.4374143	2626.326	-5042.4729
4.3419134	2243.4807	-4307.5805
5.4844166	1913.8504	-3674.4757
6.9275507	1621.6937	-3144.4596
8.7504217	1387.5432	-2744.5361
11.052951	1154.8791	-2333.4461
13.961354	949.2945	-2008.4103
17.635055	791.57197	-1716.7657
22.27543	639.26769	-1463.2031
28.136843	509.93441	-1207.7129
35.54059	423.90871	-1031.1137
44.892513	319.00449	-841.04613
56.705239	285.42893	-700.80201
71.626291	231.45257	-595.44468
90.473572	202.4876	-480.40006
114.28021	168.66323	-398.56182
144.35116	138.07034	-322.80503
182.3348	124.26228	-264.24629
230.31321	111.21568	-218.96897
290.91634	100.71387	-176.69504
367.46619	92.698719	-145.10549
464.15888	87.258794	-119.60073
586.29466	81.782076	-95.23872
740.56847	78.575678	-79.301879
935.43689	75.219505	-63.191871
1181.5817	72.903928	-52.368201
1492.4955	71.169262	-43.736375
1885.2212	69.164267	-34.846447
2381.2862	67.916993	-29.104942
3007.8825	66.526188	-24.38637
3799.3574	65.697905	-20.456014
4799.0958	64.694374	-17.423065
6061.899	63.927299	-14.728552
7656.9881	63.132972	-12.933608
9671.7986	62.474681	-11.224698
12216.773	62.059127	-10.294509
15431.417	61.598582	-9.1285388
19491.94	61.066948	-9.260338
24620.924	60.367569	-9.0644805
31099.515	59.797008	-9.389295
39282.842	63.689428	-9.7989213
49619.476	66.128555	-11.988867
62676.026	57.391244	-13.052904
79168.192	57.759694	-15.080503
100000	59.314299	-17.746215
