# Supplementary material for: Mechanistic study of aluminum alloy corrosion under the interaction of Embellisia sp. and Candida xyloterini
Source: RSC Adv. 2025 May 12;15(19):14903–16. doi: 10.1039/d5ra02115d (PMC12067196; doi:10.1039/d5ra02115d)
Supplement: RA-015-D5RA02115D-s001 [file RA-015-D5RA02115D-s001.zip › EIS/EIS-7B04-5-28d.txt]

Frequency	Zre	Zimg
0.01	510143.53	-537966.28
0.012631336	407182.03	-476084.61
0.015955064	338815.33	-434284.63
0.020153377	263349.83	-396589.19
0.025456407	113805.17	-183925.63
0.032154842	162114.71	-278014.51
0.04061586	70931.221	-135136.7
0.051303256	56189.184	-114781.53
0.064802864	44642.32	-96878.84
0.081854673	35708.276	-81343.462
0.10339338	28924.742	-68134.284
0.13059965	23429.922	-56951.739
0.16496481	19176.967	-47538.137
0.20837259	15799.118	-39500.028
0.26320241	13172.752	-32896.645
0.33245979	11009.073	-27343.038
0.41994112	9296.1936	-22768.457
0.53044173	7895.8605	-18937.721
0.67001875	6756.3391	-15780.507
0.84632317	5818.1478	-13206.248
1.0690192	5068.0329	-11164.046
1.350314	4424.2064	-9388.0641
1.705627	3846.5987	-7855.422
2.1544347	3353.9434	-6644.9686
2.7213388	2915.467	-5608.1483
3.4374143	2545.8074	-4764.7318
4.3419134	2212.0481	-4083.2827
5.4844166	1888.8834	-3487.7214
6.9275507	1607.5487	-2983.0093
8.7504217	1384.7693	-2603.0368
11.052951	1162.0905	-2228.7824
13.961354	958.07159	-1922.2205
17.635055	805.4155	-1653.2973
22.27543	659.00797	-1414.4035
28.136843	520.33398	-1181.6319
35.54059	431.25969	-1012.9239
44.892513	329.77935	-819.44271
56.705239	294.86948	-698.4285
71.626291	237.95034	-585.25682
90.473572	186.87421	-467.31844
114.28021	162.25442	-398.28698
144.35116	144.30255	-318.59094
182.3348	125.64893	-264.60049
230.31321	111.17405	-218.95635
290.91634	100.39517	-176.53849
367.46619	92.109426	-145.69231
464.15888	85.596567	-119.72423
586.29466	80.220324	-94.909633
740.56847	76.868428	-79.199311
935.43689	73.360686	-63.08775
1181.5817	70.989442	-52.014369
1492.4955	69.328185	-43.564565
1885.2212	67.355595	-34.614162
2381.2862	66.159634	-29.155249
3007.8825	64.952342	-24.006799
3799.3574	63.694614	-20.217226
4799.0958	62.999073	-17.181826
6061.899	62.142784	-14.423818
7656.9881	61.44605	-12.504975
9671.7986	60.804011	-10.819965
12216.773	60.159669	-9.6266814
15431.417	59.750799	-8.8100956
19491.94	59.185876	-8.0441093
24620.924	59.03837	-7.8121025
31099.515	58.83652	-7.7928655
39282.842	58.440575	-8.0409265
49619.476	58.412448	-8.9809487
62676.026	58.427004	-9.4848744
79168.192	58.639365	-12.094835
100000	58.264443	-15.069372
