# Supplementary material for: Mechanistic study of aluminum alloy corrosion under the interaction of Embellisia sp. and Candida xyloterini
Source: RSC Adv. 2025 May 12;15(19):14903–16. doi: 10.1039/d5ra02115d (PMC12067196; doi:10.1039/d5ra02115d)
Supplement: RA-015-D5RA02115D-s001 [file RA-015-D5RA02115D-s001.zip › EIS/EIS-7B04-5-3d.txt]

Frequency	Zre	Zimg
0.01	205014.89	-62336.955
0.012631336	190867.56	-69081.745
0.015955064	179608.38	-71598.169
0.020153377	160040.21	-79019.106
0.025456407	371687.21	-194021.81
0.032154842	126356.07	-83500.924
0.04061586	109608.23	-83337.178
0.051303256	93477.502	-80491.296
0.064802864	185854.93	-182965.79
0.081854673	65444.991	-70847.839
0.10339338	54043.13	-64654.631
0.13059965	44083.995	-58298.64
0.16496481	35756.462	-51788.737
0.20837259	28827.232	-45524.399
0.26320241	23145.026	-39678.942
0.33245979	18442.349	-34277.331
0.41994112	14686.618	-29370.664
0.53044173	11659.645	-25001.313
0.67001875	9226.1671	-21150.526
0.84632317	7384.3373	-17860.021
1.0690192	5955.8192	-15124.164
1.350314	4821.0574	-12703.135
1.705627	3844.3002	-10575.416
2.1544347	3095.8301	-8814.2614
2.7213388	2491.109	-7317.2426
3.4374143	2007.6667	-6100.0603
4.3419134	1605.7004	-5058.9937
5.4844166	1273.3924	-4165.9259
6.9275507	1006.3551	-3441.3647
8.7504217	840.40181	-2874.6406
11.052951	670.72186	-2356.1538
13.961354	525.96554	-1928.1512
17.635055	436.92821	-1608.9718
22.27543	363.67651	-1317.711
28.136843	298.48845	-1070.4607
35.54059	249.14124	-885.38316
44.892513	193.5041	-707.44352
56.705239	178.47508	-577.79604
71.626291	149.82594	-477.73803
90.473572	126.88531	-387.41304
114.28021	120.06632	-313.18169
144.35116	103.11367	-252.45776
182.3348	96.449261	-206.92663
230.31321	88.06889	-168.9054
290.91634	82.487078	-136.03947
367.46619	77.467831	-111.88492
464.15888	73.605795	-91.454255
586.29466	70.222324	-72.716229
740.56847	67.908963	-60.587226
935.43689	65.757805	-48.317664
1181.5817	64.126042	-39.610456
1492.4955	62.934653	-33.771419
1885.2212	61.30256	-27.01279
2381.2862	60.123624	-23.084966
3007.8825	59.080446	-19.152289
3799.3574	58.555958	-15.886531
4799.0958	57.569391	-13.631276
6061.899	56.688461	-11.659338
7656.9881	56.021719	-10.167232
9671.7986	55.545027	-8.890291
12216.773	54.836324	-8.3153851
15431.417	54.850492	-6.8468125
19491.94	54.209037	-6.5973818
24620.924	53.812747	-6.2796346
31099.515	53.447498	-6.7327648
39282.842	53.801855	-6.7382884
49619.476	53.241399	-7.691804
62676.026	53.930594	-7.6255628
79168.192	53.281057	-9.8499175
100000	53.474544	-13.387066
