# Supplementary material for: Mechanistic study of aluminum alloy corrosion under the interaction of Embellisia sp. and Candida xyloterini
Source: RSC Adv. 2025 May 12;15(19):14903–16. doi: 10.1039/d5ra02115d (PMC12067196; doi:10.1039/d5ra02115d)
Supplement: RA-015-D5RA02115D-s001 [file RA-015-D5RA02115D-s001.zip › EIS/EIS-7B04-5-6d.txt]

Frequency	Zre	Zimg
0.01	251263.73	-123646.92
0.012631336	386860.75	-228982.96
0.015955064	191952.93	-127027.9
0.020153377	312537.29	-240937.91
0.025456407	143525.82	-125025.79
0.032154842	120345.82	-118121.74
0.04061586	99301.465	-109457.32
0.051303256	80980.784	-99493.713
0.064802864	65648.157	-89392.823
0.081854673	52687.752	-78998.846
0.10339338	42323.825	-68944.168
0.13059965	33769.58	-59747.971
0.16496481	26930.657	-51298.815
0.20837259	21521.04	-43713.045
0.26320241	17242.091	-37124.403
0.33245979	13784.956	-31323.062
0.41994112	11053.114	-26365.142
0.53044173	8892.7009	-22100.821
0.67001875	7158.5843	-18461.812
0.84632317	5842.9193	-15446.72
1.0690192	4850.0719	-13008.925
1.350314	3981.9826	-10848.913
1.705627	3283.8405	-8982.32
2.1544347	2705.6365	-7485.4049
2.7213388	2264.2177	-6204.3984
3.4374143	1888.3198	-5161.4594
4.3419134	1583.7978	-4297.9298
5.4844166	1320.9306	-3569.9781
6.9275507	1095.8336	-2963.9477
8.7504217	936.00282	-2513.7788
11.052951	782.91682	-2085.6222
13.961354	654.73343	-1740.435
17.635055	552.35207	-1471.3276
22.27543	456.22131	-1226.9737
28.136843	377.85021	-1012.8208
35.54059	311.01521	-854.67838
44.892513	244.22285	-682.21267
56.705239	223.36387	-578.94966
71.626291	184.49892	-481.36353
90.473572	164.98282	-387.45317
114.28021	130.94409	-321.74124
144.35116	119.29534	-258.12965
182.3348	106.69429	-212.59213
230.31321	97.387377	-176.99261
290.91634	88.561667	-143.0385
367.46619	83.155861	-117.79966
464.15888	78.722776	-97.280884
586.29466	74.093136	-77.482151
740.56847	71.391747	-64.686178
935.43689	68.444585	-51.766163
1181.5817	65.984292	-42.96061
1492.4955	64.862788	-36.161523
1885.2212	63.068206	-28.847978
2381.2862	61.889987	-24.657958
3007.8825	60.655033	-20.337121
3799.3574	59.883795	-17.140726
4799.0958	58.839787	-14.642118
6061.899	58.225294	-12.484523
7656.9881	57.619971	-10.931145
9671.7986	56.932776	-9.1889503
12216.773	57.095468	-8.0457327
15431.417	56.006381	-6.9788351
19491.94	56.526087	-7.8937449
24620.924	55.172302	-6.6688355
31099.515	55.27238	-6.8879889
39282.842	55.721929	-5.7488161
49619.476	54.876478	-8.404775
62676.026	54.215432	-11.280988
79168.192	55.355892	-10.804655
100000	56.780302	-14.439704
