# Supplementary material for: Mechanistic study of aluminum alloy corrosion under the interaction of Embellisia sp. and Candida xyloterini
Source: RSC Adv. 2025 May 12;15(19):14903–16. doi: 10.1039/d5ra02115d (PMC12067196; doi:10.1039/d5ra02115d)
Supplement: RA-015-D5RA02115D-s001 [file RA-015-D5RA02115D-s001.zip › EIS/EIS-7B04-Z-10d.txt]

Frequency	Zre	Zimg
0.01	237261.64	-218091.66
0.012631336	234222.26	-189713.5
0.015955064	186319	-155488.56
0.020153377	140761.76	-152432.09
0.025456407	116081.85	-145624.81
0.032154842	97282.141	-128830.34
0.04061586	76336.649	-111647.9
0.051303256	59080.949	-98263.699
0.064802864	47250.469	-85649.282
0.081854673	37250.677	-73071.684
0.10339338	29085.08	-61983.077
0.13059965	22789.827	-52634.184
0.16496481	17962.249	-44216.253
0.20837259	14128.543	-36946.343
0.26320241	11181.022	-30860.622
0.33245979	8881.5694	-25623.693
0.41994112	7098.7831	-21276.125
0.53044173	5669.8847	-17626.64
0.67001875	4575.0886	-14569.142
0.84632317	3707.6329	-12073.475
1.0690192	3073.3192	-10066.859
1.350314	2516.7826	-8368.3994
1.705627	2057.5638	-6876.0446
2.1544347	1683.201	-5693.0059
2.7213388	1364.2287	-4708.7672
3.4374143	1111.1454	-3884.5681
4.3419134	888.57937	-3210.5301
5.4844166	710.20682	-2635.082
6.9275507	569.62864	-2160.047
8.7504217	470.86921	-1804.1997
11.052951	374.47272	-1466.3583
13.961354	296.3873	-1192.1932
17.635055	252.66694	-988.92807
22.27543	205.13519	-805.92084
28.136843	170.04645	-641.83098
35.54059	148.48334	-529.90505
44.892513	122.68192	-410.00917
56.705239	120.1574	-342.78103
71.626291	104.50969	-278.22125
90.473572	99.957539	-215.24675
114.28021	92.64626	-177.27028
144.35116	85.179529	-140.36805
182.3348	81.316013	-114.84799
230.31321	79.383587	-93.489584
290.91634	76.950188	-74.67071
367.46619	75.400889	-60.827198
464.15888	74.022166	-49.700519
586.29466	72.703856	-39.45458
740.56847	71.748091	-32.922661
935.43689	70.649573	-26.306531
1181.5817	69.92185	-21.986032
1492.4955	69.117993	-18.340598
1885.2212	68.264181	-14.599013
2381.2862	67.799422	-12.363682
3007.8825	67.387661	-10.17547
3799.3574	67.087891	-8.5280489
4799.0958	66.533332	-7.30162
6061.899	66.291749	-6.1451696
7656.9881	66.044244	-5.6068768
9671.7986	65.769379	-5.09795
12216.773	65.949009	-4.7152057
15431.417	66.024516	-4.3200462
19491.94	65.425617	-5.2536717
24620.924	65.915469	-4.5959736
31099.515	65.264673	-5.7731542
39282.842	65.943026	-6.7280873
49619.476	65.941324	-8.7107994
62676.026	64.823781	-9.7397436
79168.192	64.950366	-13.251788
100000	64.491688	-15.755645
