# Supplementary material for: Mechanistic study of aluminum alloy corrosion under the interaction of Embellisia sp. and Candida xyloterini
Source: RSC Adv. 2025 May 12;15(19):14903–16. doi: 10.1039/d5ra02115d (PMC12067196; doi:10.1039/d5ra02115d)
Supplement: RA-015-D5RA02115D-s001 [file RA-015-D5RA02115D-s001.zip › EIS/EIS-7B04-Z-15d.txt]

Frequency	Zre	Zimg
0.01	130059.28	-70856.541
0.012631336	113544.14	-67666.183
0.015955064	103661.41	-65415.156
0.020153377	87766.091	-64746.442
0.025456407	76832.808	-60885.277
0.032154842	66299.859	-56489.927
0.04061586	56795.721	-52325.51
0.051303256	48988.095	-48137.314
0.064802864	41796.668	-43655.054
0.081854673	35840.739	-39426.876
0.10339338	30456.184	-35343.844
0.13059965	25881.062	-31401.819
0.16496481	22077.674	-27913.369
0.20837259	18718.03	-24689.331
0.26320241	15820.656	-21758.664
0.33245979	13346.244	-19062.914
0.41994112	11267.706	-16675.242
0.53044173	9501.07	-14530.546
0.67001875	7951.0926	-12618.892
0.84632317	6676.8132	-10938.233
1.0690192	5657.8389	-9532.2014
1.350314	4749.8052	-8215.1224
1.705627	3956.0108	-7023.0979
2.1544347	3326.8402	-6021.3638
2.7213388	2777.3485	-5139.8608
3.4374143	2334.8913	-4394.2669
4.3419134	1955.9631	-3759.1212
5.4844166	1612.0864	-3203.5487
6.9275507	1328.4022	-2729.7901
8.7504217	1121.5465	-2358.4229
11.052951	916.93088	-1994.195
13.961354	736.54053	-1688.5339
17.635055	613.25145	-1442.9136
22.27543	496.4107	-1217.012
28.136843	399.78469	-1010.5711
35.54059	327.11726	-846.86475
44.892513	250.37988	-686.70304
56.705239	221.90252	-569.1725
71.626291	185.7476	-478.15663
90.473572	158.55814	-390.37978
114.28021	134.74722	-317.71488
144.35116	121.29076	-251.81321
182.3348	110.15713	-207.98711
230.31321	100.37544	-170.03688
290.91634	92.848661	-136.43477
367.46619	88.567788	-111.44996
464.15888	84.726025	-91.415282
586.29466	81.321145	-72.446484
740.56847	79.358778	-60.17523
935.43689	77.097056	-47.833189
1181.5817	75.933454	-39.079253
1492.4955	74.396296	-33.217707
1885.2212	72.843414	-26.501756
2381.2862	71.967119	-22.448238
3007.8825	70.848468	-18.59575
3799.3574	69.821372	-15.7397
4799.0958	69.306174	-13.173101
6061.899	68.745105	-11.24301
7656.9881	68.100195	-9.8134608
9671.7986	67.705478	-8.5253306
12216.773	67.402461	-7.6828203
15431.417	66.73528	-6.9984913
19491.94	66.24885	-7.2368362
24620.924	66.485634	-6.863491
31099.515	66.245904	-6.9835338
39282.842	66.081006	-7.9053937
49619.476	66.387397	-8.4440884
62676.026	66.315472	-9.360648
79168.192	66.427734	-11.666639
100000	65.767258	-15.875053
