# Supplementary material for: Mechanistic study of aluminum alloy corrosion under the interaction of Embellisia sp. and Candida xyloterini
Source: RSC Adv. 2025 May 12;15(19):14903–16. doi: 10.1039/d5ra02115d (PMC12067196; doi:10.1039/d5ra02115d)
Supplement: RA-015-D5RA02115D-s001 [file RA-015-D5RA02115D-s001.zip › EIS/EIS-7B04-Z-1d.txt]

Frequency	Zre	Zimg
0.01	682080.51	-830052.21
0.012631336	522691.23	-754040.21
0.015955064	501633.95	-977417.01
0.020153377	306176.14	-575148.41
0.025456407	389329.04	-823195.93
0.032154842	284039.72	-694167.2
0.04061586	222899.72	-603878.62
0.051303256	179213	-503144.55
0.064802864	136979.16	-428322.38
0.081854673	60063.806	-201155.28
0.10339338	46187.084	-165590.34
0.13059965	35476.705	-135947.16
0.16496481	58438.563	-239969.72
0.20837259	21380.591	-91259.104
0.26320241	16820.369	-74628.571
0.33245979	13199.093	-60808.265
0.41994112	10442.72	-49637.56
0.53044173	8316.2767	-40443.314
0.67001875	6638.0024	-32907.02
0.84632317	5314.8574	-26875.906
1.0690192	4369.3274	-22114.985
1.350314	3530.4654	-18089.217
1.705627	2803.3867	-14632.205
2.1544347	2299.0544	-11907.564
2.7213388	1888.0789	-9647.3504
3.4374143	1530.7614	-7843.2613
4.3419134	1244.6958	-6360.372
5.4844166	1021.3	-5151.3168
6.9275507	847.0593	-4163.0089
8.7504217	707.92052	-3447.1201
11.052951	604.66387	-2783.0678
13.961354	492.34528	-2268.6762
17.635055	435.12323	-1877.4523
22.27543	368.65536	-1521.0817
28.136843	319.10901	-1220.7406
35.54059	269.15734	-1020.3771
44.892513	221.72982	-813.41059
56.705239	203.07745	-663.36889
71.626291	179.81935	-557.99804
90.473572	149.1453	-446.41
114.28021	134.5848	-366.37007
144.35116	124.32915	-292.34226
182.3348	113.21347	-244.3776
230.31321	104.12698	-200.07014
290.91634	96.825683	-162.07041
367.46619	90.184831	-133.16662
464.15888	85.235956	-110.26066
586.29466	80.400155	-87.926962
740.56847	77.209558	-73.565462
935.43689	73.951912	-58.911799
1181.5817	71.596509	-49.194102
1492.4955	69.839921	-41.262832
1885.2212	67.738754	-33.13407
2381.2862	66.347136	-27.768959
3007.8825	65.186315	-23.21947
3799.3574	64.382475	-19.494446
4799.0958	62.864825	-16.758648
6061.899	62.050941	-14.381489
7656.9881	61.357276	-12.550521
9671.7986	60.657823	-10.921115
12216.773	59.783254	-9.5977734
15431.417	59.931938	-9.10212
19491.94	59.326882	-8.5016479
24620.924	58.560556	-8.351694
31099.515	58.413491	-8.2160557
39282.842	58.069067	-8.5351481
49619.476	57.79303	-9.7039609
62676.026	57.189016	-12.846493
79168.192	59.084718	-12.610156
100000	57.702105	-15.044099
