# Supplementary material for: Mechanistic study of aluminum alloy corrosion under the interaction of Embellisia sp. and Candida xyloterini
Source: RSC Adv. 2025 May 12;15(19):14903–16. doi: 10.1039/d5ra02115d (PMC12067196; doi:10.1039/d5ra02115d)
Supplement: RA-015-D5RA02115D-s001 [file RA-015-D5RA02115D-s001.zip › EIS/EIS-7B04-Z-21d.txt]

Frequency	Zre	Zimg
0.01	239216.93	-148258.97
0.012631336	208369.17	-146120.15
0.015955064	320483.75	-252024.81
0.020153377	274144.1	-249522.65
0.025456407	125043.15	-129287.78
0.032154842	101807.5	-118913.32
0.04061586	83032.865	-107211.12
0.051303256	66719.443	-95389.501
0.064802864	53518.373	-83706.142
0.081854673	42722.381	-72795.236
0.10339338	34043.163	-62615.842
0.13059965	27161.61	-53437.342
0.16496481	21790.049	-45436.479
0.20837259	17470.409	-38375.758
0.26320241	14059.382	-32326.145
0.33245979	11395.104	-27049.59
0.41994112	9303.3051	-22646.816
0.53044173	7661.906	-18949.649
0.67001875	6336.6756	-15805.851
0.84632317	5288.9346	-13250.263
1.0690192	4451.1611	-11192.307
1.350314	3746.5823	-9426.3036
1.705627	3108.5528	-7859.9809
2.1544347	2614.4398	-6635.3463
2.7213388	2141.2649	-5563.091
3.4374143	1763.5754	-4666.1832
4.3419134	1425.4024	-3929.8549
5.4844166	1132.9534	-3267.7474
6.9275507	905.63082	-2706.8173
8.7504217	740.12053	-2288.6364
11.052951	597.52896	-1871.7004
13.961354	471.9603	-1534.8252
17.635055	400.73449	-1283.9012
22.27543	332.77083	-1049.0976
28.136843	278.8979	-850.44956
35.54059	243.34624	-699.60443
44.892513	197.34135	-549.96575
56.705239	191.36308	-453.6829
71.626291	169.01629	-373.88138
90.473572	160.64965	-295.7214
114.28021	143.23753	-244.77495
144.35116	135.6345	-193.50683
182.3348	131.17524	-157.51746
230.31321	124.44789	-128.68201
290.91634	120.27893	-102.65374
367.46619	117.92078	-84.109652
464.15888	115.75214	-68.584265
586.29466	113.39373	-54.308053
740.56847	112.15979	-45.208683
935.43689	110.56084	-35.98615
1181.5817	109.47014	-30.002976
1492.4955	108.62987	-24.933504
1885.2212	107.37207	-19.782801
2381.2862	106.51118	-17.054652
3007.8825	106.20092	-13.744241
3799.3574	105.25719	-11.489774
4799.0958	104.9399	-10.008081
6061.899	104.65056	-8.7719609
7656.9881	104.40667	-7.9214538
9671.7986	104.23264	-7.4003438
12216.773	104.39974	-7.0556304
15431.417	103.75129	-7.0375771
19491.94	102.73962	-7.9446425
24620.924	104.49164	-7.9244592
31099.515	105.06844	-9.1928095
39282.842	106.60544	-10.949219
49619.476	107.72463	-14.154871
62676.026	103.5125	-17.849489
79168.192	103.38536	-21.856854
100000	100.51018	-25.644298
