# Supplementary material for: Mechanistic study of aluminum alloy corrosion under the interaction of Embellisia sp. and Candida xyloterini
Source: RSC Adv. 2025 May 12;15(19):14903–16. doi: 10.1039/d5ra02115d (PMC12067196; doi:10.1039/d5ra02115d)
Supplement: RA-015-D5RA02115D-s001 [file RA-015-D5RA02115D-s001.zip › EIS/EIS-7B04-Z-28d.txt]

Frequency	Zre	Zimg
0.01	160413.85	-145640.16
0.012631336	134546.58	-133804.49
0.015955064	113527.92	-123521.65
0.020153377	93477.773	-109944.67
0.025456407	78238.833	-97374.477
0.032154842	65068.7	-85287.931
0.04061586	53928.56	-74251.723
0.051303256	45457.731	-65134.916
0.064802864	38443.752	-56141.826
0.081854673	32670.957	-48319.459
0.10339338	27703.825	-41846.519
0.13059965	23735.211	-35953.537
0.16496481	20427.775	-30965.535
0.20837259	17568.399	-26732.329
0.26320241	15108.949	-23071.005
0.33245979	12974.571	-19905.702
0.41994112	11181.045	-17199.617
0.53044173	9654.8669	-14834.495
0.67001875	8294.752	-12791.354
0.84632317	7144.4786	-11060.497
1.0690192	6208.5469	-9628.3872
1.350314	5363.5547	-8352.7733
1.705627	4600.768	-7204.7666
2.1544347	3959.6858	-6253.3855
2.7213388	3396.3013	-5427.0416
3.4374143	2877.7879	-4712.957
4.3419134	2420.0993	-4111.4235
5.4844166	1993.3215	-3568.2873
6.9275507	1632.9258	-3087.2099
8.7504217	1358.3054	-2686.642
11.052951	1087.8079	-2290.6226
13.961354	859.26607	-1939.7098
17.635055	697.03463	-1667.6203
22.27543	554.11597	-1397.563
28.136843	432.58673	-1159.6788
35.54059	353.75334	-973.10473
44.892513	270.3843	-776.68465
56.705239	241.13903	-648.33623
71.626291	199.32126	-544.63934
90.473572	162.62423	-422.92236
114.28021	142.67317	-350.77072
144.35116	125.01856	-284.77413
182.3348	115.93923	-236.70373
230.31321	105.79195	-191.81684
290.91634	98.035329	-154.51147
367.46619	92.804055	-126.51874
464.15888	88.534762	-103.35617
586.29466	84.426696	-81.820609
740.56847	81.984774	-68.164624
935.43689	79.65986	-54.220879
1181.5817	77.772294	-44.63558
1492.4955	76.475614	-37.633761
1885.2212	74.725996	-30.096866
2381.2862	73.586557	-25.409666
3007.8825	72.574484	-20.9743
3799.3574	71.648942	-17.487377
4799.0958	70.77186	-14.93534
6061.899	69.977606	-12.640734
7656.9881	69.34672	-10.996684
9671.7986	68.881719	-9.4976379
12216.773	68.659231	-8.5434703
15431.417	67.802457	-7.6794655
19491.94	68.112336	-7.1183014
24620.924	67.052437	-7.4385033
31099.515	69.447115	-7.0158467
39282.842	70.133001	-7.5414846
49619.476	72.573686	-10.383271
62676.026	67.542836	-10.744498
79168.192	66.564537	-14.181653
100000	65.064752	-14.920714
