# Supplementary material for: Mechanistic study of aluminum alloy corrosion under the interaction of Embellisia sp. and Candida xyloterini
Source: RSC Adv. 2025 May 12;15(19):14903–16. doi: 10.1039/d5ra02115d (PMC12067196; doi:10.1039/d5ra02115d)
Supplement: RA-015-D5RA02115D-s001 [file RA-015-D5RA02115D-s001.zip › EIS/EIS-7B04-Z-3d.txt]

Frequency	Zre	Zimg
0.01	118882.03	-28645.201
0.012631336	111374.17	-29854.787
0.015955064	105581.2	-32994.623
0.020153377	99352.828	-35964.948
0.025456407	92587.267	-37297.406
0.032154842	85176.309	-38965.584
0.04061586	77814.953	-40074.787
0.051303256	70595.811	-40298.786
0.064802864	63359.296	-40268.743
0.081854673	56253.93	-39593.625
0.10339338	49479.429	-38723.485
0.13059965	42821.688	-37354.872
0.16496481	36565.219	-35467.195
0.20837259	30743.229	-33322.876
0.26320241	25324.503	-30852.953
0.33245979	20384.717	-28085.117
0.41994112	16169.753	-25105.934
0.53044173	12654.815	-22069.302
0.67001875	9760.2037	-19034.273
0.84632317	7535.9272	-16325.953
1.0690192	5906.0046	-13912.372
1.350314	4561.4709	-11704.278
1.705627	3528.9575	-9691.2171
2.1544347	2777.9281	-8095.1261
2.7213388	2176.5248	-6705.9366
3.4374143	1732.1745	-5546.2668
4.3419134	1354.3549	-4584.1356
5.4844166	1055.4211	-3768.1435
6.9275507	825.6636	-3087.6152
8.7504217	672.61804	-2582.4685
11.052951	527.15397	-2108.5608
13.961354	408.12589	-1732.0372
17.635055	334.41582	-1429.4115
22.27543	265.78277	-1164.3143
28.136843	212.16644	-940.67267
35.54059	179.32588	-770.13407
44.892513	133.67019	-603.08114
56.705239	129.16641	-497.5527
71.626291	105.90689	-404.37415
90.473572	87.23502	-322.43979
114.28021	82.591231	-256.49707
144.35116	75.454267	-208.92168
182.3348	71.401782	-167.85414
230.31321	66.653075	-136.58486
290.91634	62.836204	-108.3398
367.46619	60.521885	-88.273846
464.15888	58.556701	-72.162054
586.29466	56.533264	-56.724325
740.56847	55.364427	-47.005596
935.43689	54.117851	-37.188048
1181.5817	52.739796	-30.443906
1492.4955	52.314639	-25.545027
1885.2212	51.426445	-20.456365
2381.2862	50.896446	-17.023013
3007.8825	50.187096	-14.051557
3799.3574	49.616388	-11.381369
4799.0958	49.111336	-9.8337104
6061.899	48.688718	-8.1964974
7656.9881	48.568581	-7.129768
9671.7986	48.15297	-6.2104822
12216.773	47.502183	-5.4857105
15431.417	47.778762	-4.3433726
19491.94	47.821142	-4.9918186
24620.924	47.617637	-4.3478723
31099.515	47.771608	-4.4988911
39282.842	47.414472	-4.9250619
49619.476	46.866332	-5.2708515
62676.026	47.978453	-6.3536574
79168.192	47.449529	-8.5490173
100000	48.378985	-10.776759
