# Supplementary material for: Mechanistic study of aluminum alloy corrosion under the interaction of Embellisia sp. and Candida xyloterini
Source: RSC Adv. 2025 May 12;15(19):14903–16. doi: 10.1039/d5ra02115d (PMC12067196; doi:10.1039/d5ra02115d)
Supplement: RA-015-D5RA02115D-s001 [file RA-015-D5RA02115D-s001.zip › EIS/EIS-7B04-Z-6d.txt]

Frequency	Zre	Zimg
0.01	217848.93	-101186.99
0.012631336	209441.48	-104994.45
0.015955064	186059.38	-122658.89
0.020153377	157866.71	-120278.65
0.025456407	132307.04	-115181.15
0.032154842	111627.29	-110709.17
0.04061586	91082.445	-102153.87
0.051303256	74620.97	-93264.238
0.064802864	59511.721	-83627.575
0.081854673	47320.903	-73689.126
0.10339338	37448.243	-64489.419
0.13059965	29498.628	-55609.266
0.16496481	23203.878	-47594.806
0.20837259	18227.005	-40485.923
0.26320241	14240.632	-34163.819
0.33245979	11168.754	-28694.071
0.41994112	8814.3439	-24045.63
0.53044173	6958.6068	-20011.536
0.67001875	5497.7197	-16608.162
0.84632317	4377.8102	-13778.297
1.0690192	3549.8803	-11520.913
1.350314	2852.2764	-9558.4393
1.705627	2290.2729	-7849.5929
2.1544347	1823.4744	-6511.8914
2.7213388	1462.5744	-5356.8692
3.4374143	1167.2442	-4414.3431
4.3419134	920.85618	-3628.7819
5.4844166	732.6125	-2968.5716
6.9275507	572.59891	-2424.1963
8.7504217	475.21461	-2016.183
11.052951	371.53589	-1632.7012
13.961354	290.37925	-1332.4725
17.635055	242.42842	-1093.5509
22.27543	200.83975	-891.44831
28.136843	163.52558	-707.97626
35.54059	140.69736	-584.66171
44.892513	114.17479	-452.50033
56.705239	112.33472	-372.59611
71.626291	98.958409	-304.4732
90.473572	84.845863	-236.85353
114.28021	82.445704	-191.35876
144.35116	78.910172	-154.61405
182.3348	74.846193	-123.9964
230.31321	73.00251	-101.19347
290.91634	70.471616	-80.116391
367.46619	69.307629	-65.447036
464.15888	67.798055	-53.260925
586.29466	66.573243	-42.242916
740.56847	65.712744	-35.113729
935.43689	64.648578	-27.962551
1181.5817	63.965402	-22.727693
1492.4955	63.247428	-19.414289
1885.2212	62.389452	-15.446515
2381.2862	62.070205	-12.984762
3007.8825	61.355389	-10.825139
3799.3574	60.851753	-9.1398041
4799.0958	60.56549	-7.6605502
6061.899	60.217542	-6.4222694
7656.9881	59.956399	-5.7628242
9671.7986	59.823758	-5.1552705
12216.773	59.936539	-5.2048087
15431.417	59.299463	-4.5055839
19491.94	59.221846	-4.9566627
24620.924	59.321198	-4.728996
31099.515	58.840664	-4.8848352
39282.842	58.950936	-6.7176673
49619.476	59.302056	-5.6094497
62676.026	60.275982	-6.9510033
79168.192	59.280755	-11.823523
100000	57.301228	-16.225396
