# Supplementary material for: Mechanistic study of aluminum alloy corrosion under the interaction of Embellisia sp. and Candida xyloterini
Source: RSC Adv. 2025 May 12;15(19):14903–16. doi: 10.1039/d5ra02115d (PMC12067196; doi:10.1039/d5ra02115d)
Supplement: RA-015-D5RA02115D-s003 [file RA-015-D5RA02115D-s003.zip]

Archive with 9 entries (8 files):
- TAF/
- TAF/TAF-7B04-4-12d.txt
- TAF/TAF-7B04-4-28d.txt
- TAF/TAF-7B04-45-12d.txt
- TAF/TAF-7B04-45-28d.txt
- TAF/TAF-7B04-5-12d.txt
- TAF/TAF-7B04-5-28d.txt
- TAF/TAF-7B04-Z-12d.txt
- TAF/TAF-7B04-Z-28d.txt
