# Supplementary material for: Mechanistic study of aluminum alloy corrosion under the interaction of Embellisia sp. and Candida xyloterini
Source: RSC Adv. 2025 May 12;15(19):14903–16. doi: 10.1039/d5ra02115d (PMC12067196; doi:10.1039/d5ra02115d)
Supplement: RA-015-D5RA02115D-s003 [file RA-015-D5RA02115D-s003.zip › TAF/TAF-7B04-4-12d.txt]

CORRW ASCII
CorrWare for Windows: Version 1.1
Potential Sweep [0.05 OC,-0.6 OC,0.3333mV/S][default] demo4.cor
Date: 09-16-1999    Time: 12:55:47
CorrWare data for use with CView tutors

  Begin Information:          Cell Information
    Surface Area:             1
    Density:                  2.78
    Weight:                   28
    Polarity:                 0
    PolarityI:                0
    Corrosion Unit Type:      0
    Reference Type:           0
    Reference Potential:      0
    User-Defined Potential:   0
    Stern-Geary:              26
  End Information:            Cell Information
  Data Points:                6279
E(Volts)	I(A/cm2)	T(Seconds)
  Data Points:                2001
E(Volts)	I(A/cm2)	T(Seconds)
End Comments
-1.3703E+00	2.7161E-04	0.000000E+00
-1.3700E+00	2.7143E-04	1.501501E+00
-1.3698E+00	2.7084E-04	3.003003E+00
-1.3695E+00	2.7022E-04	4.504504E+00
-1.3692E+00	2.6971E-04	6.006006E+00
-1.3688E+00	2.6940E-04	7.507507E+00
-1.3682E+00	2.6934E-04	9.009009E+00
-1.3675E+00	2.6960E-04	1.051051E+01
-1.3670E+00	2.7210E-04	1.201201E+01
-1.3665E+00	2.7501E-04	1.351351E+01
-1.3660E+00	2.7823E-04	1.501501E+01
-1.3655E+00	2.8167E-04	1.651652E+01
-1.3650E+00	2.8529E-04	1.801802E+01
-1.3645E+00	2.8897E-04	1.951952E+01
-1.3640E+00	2.9260E-04	2.102102E+01
-1.3635E+00	2.9614E-04	2.252252E+01
-1.3630E+00	2.9955E-04	2.402402E+01
-1.3625E+00	3.0280E-04	2.552552E+01
-1.3620E+00	3.0581E-04	2.702703E+01
-1.3615E+00	3.0865E-04	2.852853E+01
-1.3610E+00	3.1127E-04	3.003003E+01
-1.3605E+00	3.1365E-04	3.153153E+01
-1.3600E+00	3.1579E-04	3.303303E+01
-1.3595E+00	3.1772E-04	3.453453E+01
-1.3590E+00	3.1943E-04	3.603604E+01
-1.3585E+00	3.2092E-04	3.753754E+01
-1.3580E+00	3.2229E-04	3.903904E+01
-1.3575E+00	3.2351E-04	4.054054E+01
-1.3570E+00	3.2459E-04	4.204204E+01
-1.3565E+00	3.2556E-04	4.354354E+01
-1.3560E+00	3.2642E-04	4.504504E+01
-1.3555E+00	3.2715E-04	4.654655E+01
-1.3550E+00	3.2775E-04	4.804805E+01
-1.3545E+00	3.2832E-04	4.954955E+01
-1.3540E+00	3.2882E-04	5.105105E+01
-1.3535E+00	3.2925E-04	5.255255E+01
-1.3530E+00	3.2962E-04	5.405405E+01
-1.3525E+00	3.2988E-04	5.555556E+01
-1.3520E+00	3.3004E-04	5.705706E+01
-1.3515E+00	3.3006E-04	5.855856E+01
-1.3510E+00	3.3008E-04	6.006006E+01
-1.3505E+00	3.3003E-04	6.156156E+01
-1.3500E+00	3.2991E-04	6.306306E+01
-1.3495E+00	3.2972E-04	6.456457E+01
-1.3490E+00	3.2943E-04	6.606606E+01
-1.3485E+00	3.2907E-04	6.756757E+01
-1.3480E+00	3.2862E-04	6.906907E+01
-1.3475E+00	3.2815E-04	7.057057E+01
-1.3470E+00	3.2767E-04	7.207207E+01
-1.3465E+00	3.2714E-04	7.357357E+01
-1.3460E+00	3.2658E-04	7.507507E+01
-1.3455E+00	3.2600E-04	7.657658E+01
-1.3450E+00	3.2538E-04	7.807808E+01
-1.3445E+00	3.2475E-04	7.957958E+01
-1.3440E+00	3.2411E-04	8.108108E+01
-1.3435E+00	3.2350E-04	8.258258E+01
-1.3430E+00	3.2287E-04	8.408408E+01
-1.3425E+00	3.2223E-04	8.558559E+01
-1.3420E+00	3.2159E-04	8.708709E+01
-1.3415E+00	3.2089E-04	8.858859E+01
-1.3410E+00	3.2019E-04	9.009009E+01
-1.3405E+00	3.1945E-04	9.159159E+01
-1.3400E+00	3.1868E-04	9.309309E+01
-1.3395E+00	3.1786E-04	9.459460E+01
-1.3390E+00	3.1701E-04	9.609609E+01
-1.3385E+00	3.1611E-04	9.759760E+01
-1.3380E+00	3.1513E-04	9.909910E+01
-1.3375E+00	3.1419E-04	1.006006E+02
-1.3370E+00	3.1326E-04	1.021021E+02
-1.3365E+00	3.1236E-04	1.036036E+02
-1.3360E+00	3.1146E-04	1.051051E+02
-1.3355E+00	3.1061E-04	1.066066E+02
-1.3350E+00	3.0977E-04	1.081081E+02
-1.3345E+00	3.0891E-04	1.096096E+02
-1.3340E+00	3.0810E-04	1.111111E+02
-1.3335E+00	3.0727E-04	1.126126E+02
-1.3330E+00	3.0643E-04	1.141141E+02
-1.3325E+00	3.0550E-04	1.156156E+02
-1.3320E+00	3.0460E-04	1.171171E+02
-1.3315E+00	3.0362E-04	1.186186E+02
-1.3310E+00	3.0258E-04	1.201201E+02
-1.3305E+00	3.0157E-04	1.216216E+02
-1.3300E+00	3.0054E-04	1.231231E+02
-1.3295E+00	2.9948E-04	1.246246E+02
-1.3290E+00	2.9838E-04	1.261261E+02
-1.3285E+00	2.9734E-04	1.276276E+02
-1.3280E+00	2.9626E-04	1.291291E+02
-1.3275E+00	2.9521E-04	1.306306E+02
-1.3270E+00	2.9415E-04	1.321321E+02
-1.3265E+00	2.9309E-04	1.336336E+02
-1.3260E+00	2.9203E-04	1.351351E+02
-1.3255E+00	2.9098E-04	1.366366E+02
-1.3250E+00	2.8994E-04	1.381381E+02
-1.3245E+00	2.8889E-04	1.396396E+02
-1.3240E+00	2.8785E-04	1.411411E+02
-1.3235E+00	2.8681E-04	1.426426E+02
-1.3230E+00	2.8578E-04	1.441441E+02
-1.3225E+00	2.8474E-04	1.456456E+02
-1.3220E+00	2.8369E-04	1.471472E+02
-1.3215E+00	2.8261E-04	1.486487E+02
-1.3210E+00	2.8152E-04	1.501501E+02
-1.3205E+00	2.8046E-04	1.516517E+02
-1.3200E+00	2.7943E-04	1.531532E+02
-1.3195E+00	2.7839E-04	1.546546E+02
-1.3190E+00	2.7737E-04	1.561562E+02
-1.3185E+00	2.7636E-04	1.576577E+02
-1.3180E+00	2.7533E-04	1.591592E+02
-1.3175E+00	2.7433E-04	1.606607E+02
-1.3170E+00	2.7336E-04	1.621622E+02
-1.3165E+00	2.7239E-04	1.636637E+02
-1.3160E+00	2.7138E-04	1.651652E+02
-1.3155E+00	2.7037E-04	1.666667E+02
-1.3150E+00	2.6935E-04	1.681682E+02
-1.3145E+00	2.6832E-04	1.696697E+02
-1.3140E+00	2.6733E-04	1.711712E+02
-1.3135E+00	2.6633E-04	1.726727E+02
-1.3130E+00	2.6533E-04	1.741742E+02
-1.3125E+00	2.6432E-04	1.756757E+02
-1.3120E+00	2.6334E-04	1.771772E+02
-1.3115E+00	2.6237E-04	1.786787E+02
-1.3110E+00	2.6139E-04	1.801802E+02
-1.3105E+00	2.6044E-04	1.816817E+02
-1.3100E+00	2.5946E-04	1.831832E+02
-1.3095E+00	2.5850E-04	1.846847E+02
-1.3090E+00	2.5754E-04	1.861862E+02
-1.3085E+00	2.5661E-04	1.876877E+02
-1.3080E+00	2.5569E-04	1.891892E+02
-1.3075E+00	2.5473E-04	1.906907E+02
-1.3070E+00	2.5378E-04	1.921922E+02
-1.3065E+00	2.5274E-04	1.936937E+02
-1.3060E+00	2.5165E-04	1.951952E+02
-1.3055E+00	2.5064E-04	1.966967E+02
-1.3050E+00	2.4978E-04	1.981982E+02
-1.3045E+00	2.4904E-04	1.996997E+02
-1.3040E+00	2.4838E-04	2.012012E+02
-1.3035E+00	2.4784E-04	2.027027E+02
-1.3030E+00	2.4725E-04	2.042042E+02
-1.3025E+00	2.4667E-04	2.057057E+02
-1.3020E+00	2.4617E-04	2.072072E+02
-1.3015E+00	2.4573E-04	2.087087E+02
-1.3010E+00	2.4524E-04	2.102102E+02
-1.3005E+00	2.4466E-04	2.117117E+02
-1.3000E+00	2.4393E-04	2.132132E+02
-1.2995E+00	2.4304E-04	2.147147E+02
-1.2990E+00	2.4210E-04	2.162162E+02
-1.2985E+00	2.4116E-04	2.177177E+02
-1.2980E+00	2.4027E-04	2.192192E+02
-1.2975E+00	2.3937E-04	2.207207E+02
-1.2970E+00	2.3848E-04	2.222222E+02
-1.2965E+00	2.3754E-04	2.237237E+02
-1.2960E+00	2.3658E-04	2.252252E+02
-1.2955E+00	2.3562E-04	2.267267E+02
-1.2950E+00	2.3463E-04	2.282282E+02
-1.2945E+00	2.3368E-04	2.297297E+02
-1.2940E+00	2.3274E-04	2.312312E+02
-1.2935E+00	2.3180E-04	2.327327E+02
-1.2930E+00	2.3084E-04	2.342342E+02
-1.2925E+00	2.2989E-04	2.357357E+02
-1.2920E+00	2.2897E-04	2.372372E+02
-1.2915E+00	2.2804E-04	2.387387E+02
-1.2910E+00	2.2715E-04	2.402402E+02
-1.2905E+00	2.2626E-04	2.417417E+02
-1.2900E+00	2.2538E-04	2.432432E+02
-1.2895E+00	2.2448E-04	2.447447E+02
-1.2890E+00	2.2359E-04	2.462462E+02
-1.2885E+00	2.2270E-04	2.477478E+02
-1.2880E+00	2.2180E-04	2.492493E+02
-1.2875E+00	2.2092E-04	2.507507E+02
-1.2870E+00	2.2005E-04	2.522522E+02
-1.2865E+00	2.1917E-04	2.537538E+02
-1.2860E+00	2.1829E-04	2.552553E+02
-1.2855E+00	2.1744E-04	2.567568E+02
-1.2850E+00	2.1659E-04	2.582583E+02
-1.2845E+00	2.1573E-04	2.597598E+02
-1.2840E+00	2.1487E-04	2.612613E+02
-1.2835E+00	2.1404E-04	2.627628E+02
-1.2830E+00	2.1323E-04	2.642643E+02
-1.2825E+00	2.1246E-04	2.657658E+02
-1.2820E+00	2.1175E-04	2.672673E+02
-1.2815E+00	2.1103E-04	2.687688E+02
-1.2810E+00	2.1030E-04	2.702703E+02
-1.2805E+00	2.0959E-04	2.717718E+02
-1.2800E+00	2.0890E-04	2.732733E+02
-1.2795E+00	2.0821E-04	2.747748E+02
-1.2790E+00	2.0753E-04	2.762763E+02
-1.2785E+00	2.0684E-04	2.777778E+02
-1.2780E+00	2.0609E-04	2.792793E+02
-1.2775E+00	2.0532E-04	2.807808E+02
-1.2770E+00	2.0452E-04	2.822823E+02
-1.2765E+00	2.0378E-04	2.837838E+02
-1.2760E+00	2.0306E-04	2.852853E+02
-1.2755E+00	2.0238E-04	2.867868E+02
-1.2750E+00	2.0173E-04	2.882883E+02
-1.2745E+00	2.0106E-04	2.897898E+02
-1.2740E+00	2.0040E-04	2.912913E+02
-1.2735E+00	1.9976E-04	2.927928E+02
-1.2730E+00	1.9913E-04	2.942943E+02
-1.2725E+00	1.9851E-04	2.957958E+02
-1.2720E+00	1.9788E-04	2.972973E+02
-1.2715E+00	1.9725E-04	2.987988E+02
-1.2710E+00	1.9654E-04	3.003003E+02
-1.2705E+00	1.9581E-04	3.018018E+02
-1.2700E+00	1.9512E-04	3.033033E+02
-1.2695E+00	1.9443E-04	3.048048E+02
-1.2690E+00	1.9379E-04	3.063063E+02
-1.2685E+00	1.9315E-04	3.078078E+02
-1.2680E+00	1.9253E-04	3.093093E+02
-1.2675E+00	1.9187E-04	3.108108E+02
-1.2670E+00	1.9122E-04	3.123123E+02
-1.2665E+00	1.9059E-04	3.138138E+02
-1.2660E+00	1.8995E-04	3.153153E+02
-1.2655E+00	1.8932E-04	3.168168E+02
-1.2650E+00	1.8867E-04	3.183183E+02
-1.2645E+00	1.8799E-04	3.198198E+02
-1.2640E+00	1.8728E-04	3.213213E+02
-1.2635E+00	1.8656E-04	3.228228E+02
-1.2630E+00	1.8588E-04	3.243243E+02
-1.2625E+00	1.8522E-04	3.258258E+02
-1.2620E+00	1.8455E-04	3.273273E+02
-1.2615E+00	1.8388E-04	3.288288E+02
-1.2610E+00	1.8321E-04	3.303303E+02
-1.2605E+00	1.8254E-04	3.318318E+02
-1.2600E+00	1.8187E-04	3.333333E+02
-1.2595E+00	1.8122E-04	3.348348E+02
-1.2590E+00	1.8057E-04	3.363363E+02
-1.2585E+00	1.7993E-04	3.378378E+02
-1.2580E+00	1.7929E-04	3.393393E+02
-1.2575E+00	1.7865E-04	3.408409E+02
-1.2570E+00	1.7804E-04	3.423423E+02
-1.2565E+00	1.7741E-04	3.438438E+02
-1.2560E+00	1.7680E-04	3.453453E+02
-1.2555E+00	1.7617E-04	3.468469E+02
-1.2550E+00	1.7557E-04	3.483484E+02
-1.2545E+00	1.7497E-04	3.498499E+02
-1.2540E+00	1.7440E-04	3.513513E+02
-1.2535E+00	1.7386E-04	3.528528E+02
-1.2530E+00	1.7328E-04	3.543543E+02
-1.2525E+00	1.7272E-04	3.558559E+02
-1.2520E+00	1.7214E-04	3.573574E+02
-1.2515E+00	1.7160E-04	3.588589E+02
-1.2510E+00	1.7105E-04	3.603604E+02
-1.2505E+00	1.7050E-04	3.618618E+02
-1.2500E+00	1.6994E-04	3.633634E+02
-1.2495E+00	1.6933E-04	3.648649E+02
-1.2490E+00	1.6873E-04	3.663664E+02
-1.2485E+00	1.6811E-04	3.678679E+02
-1.2480E+00	1.6750E-04	3.693694E+02
-1.2475E+00	1.6690E-04	3.708709E+02
-1.2470E+00	1.6628E-04	3.723724E+02
-1.2465E+00	1.6567E-04	3.738739E+02
-1.2460E+00	1.6506E-04	3.753754E+02
-1.2455E+00	1.6446E-04	3.768769E+02
-1.2450E+00	1.6388E-04	3.783784E+02
-1.2445E+00	1.6331E-04	3.798799E+02
-1.2440E+00	1.6275E-04	3.813814E+02
-1.2435E+00	1.6222E-04	3.828829E+02
-1.2430E+00	1.6168E-04	3.843844E+02
-1.2425E+00	1.6115E-04	3.858859E+02
-1.2420E+00	1.6061E-04	3.873874E+02
-1.2415E+00	1.6008E-04	3.888889E+02
-1.2410E+00	1.5954E-04	3.903904E+02
-1.2405E+00	1.5900E-04	3.918919E+02
-1.2400E+00	1.5847E-04	3.933934E+02
-1.2395E+00	1.5793E-04	3.948949E+02
-1.2390E+00	1.5737E-04	3.963964E+02
-1.2385E+00	1.5682E-04	3.978979E+02
-1.2380E+00	1.5631E-04	3.993994E+02
-1.2375E+00	1.5581E-04	4.009009E+02
-1.2370E+00	1.5537E-04	4.024024E+02
-1.2365E+00	1.5495E-04	4.039039E+02
-1.2360E+00	1.5456E-04	4.054054E+02
-1.2355E+00	1.5414E-04	4.069069E+02
-1.2350E+00	1.5374E-04	4.084084E+02
-1.2345E+00	1.5335E-04	4.099099E+02
-1.2340E+00	1.5293E-04	4.114114E+02
-1.2335E+00	1.5249E-04	4.129129E+02
-1.2330E+00	1.5203E-04	4.144144E+02
-1.2325E+00	1.5154E-04	4.159159E+02
-1.2320E+00	1.5100E-04	4.174174E+02
-1.2315E+00	1.5048E-04	4.189189E+02
-1.2310E+00	1.4995E-04	4.204204E+02
-1.2305E+00	1.4943E-04	4.219219E+02
-1.2300E+00	1.4891E-04	4.234234E+02
-1.2295E+00	1.4837E-04	4.249249E+02
-1.2290E+00	1.4784E-04	4.264264E+02
-1.2285E+00	1.4733E-04	4.279279E+02
-1.2280E+00	1.4684E-04	4.294294E+02
-1.2275E+00	1.4633E-04	4.309309E+02
-1.2270E+00	1.4586E-04	4.324324E+02
-1.2265E+00	1.4539E-04	4.339339E+02
-1.2260E+00	1.4491E-04	4.354354E+02
-1.2255E+00	1.4444E-04	4.369370E+02
-1.2250E+00	1.4400E-04	4.384384E+02
-1.2245E+00	1.4354E-04	4.399399E+02
-1.2240E+00	1.4306E-04	4.414414E+02
-1.2235E+00	1.4260E-04	4.429429E+02
-1.2230E+00	1.4211E-04	4.444444E+02
-1.2225E+00	1.4159E-04	4.459460E+02
-1.2220E+00	1.4106E-04	4.474474E+02
-1.2215E+00	1.4055E-04	4.489489E+02
-1.2210E+00	1.4002E-04	4.504504E+02
-1.2205E+00	1.3952E-04	4.519519E+02
-1.2200E+00	1.3903E-04	4.534535E+02
-1.2195E+00	1.3856E-04	4.549550E+02
-1.2190E+00	1.3810E-04	4.564565E+02
-1.2185E+00	1.3764E-04	4.579579E+02
-1.2180E+00	1.3719E-04	4.594595E+02
-1.2175E+00	1.3673E-04	4.609610E+02
-1.2170E+00	1.3628E-04	4.624625E+02
-1.2165E+00	1.3583E-04	4.639640E+02
-1.2160E+00	1.3536E-04	4.654655E+02
-1.2155E+00	1.3490E-04	4.669670E+02
-1.2150E+00	1.3441E-04	4.684685E+02
-1.2145E+00	1.3393E-04	4.699700E+02
-1.2140E+00	1.3345E-04	4.714715E+02
-1.2135E+00	1.3297E-04	4.729730E+02
-1.2130E+00	1.3252E-04	4.744745E+02
-1.2125E+00	1.3207E-04	4.759760E+02
-1.2120E+00	1.3163E-04	4.774775E+02
-1.2115E+00	1.3117E-04	4.789790E+02
-1.2110E+00	1.3072E-04	4.804805E+02
-1.2105E+00	1.3027E-04	4.819820E+02
-1.2100E+00	1.2982E-04	4.834835E+02
-1.2095E+00	1.2938E-04	4.849850E+02
-1.2090E+00	1.2893E-04	4.864865E+02
-1.2085E+00	1.2846E-04	4.879880E+02
-1.2080E+00	1.2798E-04	4.894895E+02
-1.2075E+00	1.2752E-04	4.909910E+02
-1.2070E+00	1.2707E-04	4.924925E+02
-1.2065E+00	1.2660E-04	4.939940E+02
-1.2060E+00	1.2614E-04	4.954955E+02
-1.2055E+00	1.2567E-04	4.969970E+02
-1.2050E+00	1.2519E-04	4.984985E+02
-1.2045E+00	1.2468E-04	5.000000E+02
-1.2040E+00	1.2421E-04	5.015015E+02
-1.2035E+00	1.2375E-04	5.030030E+02
-1.2030E+00	1.2327E-04	5.045045E+02
-1.2025E+00	1.2279E-04	5.060060E+02
-1.2020E+00	1.2229E-04	5.075075E+02
-1.2015E+00	1.2181E-04	5.090090E+02
-1.2010E+00	1.2133E-04	5.105105E+02
-1.2005E+00	1.2090E-04	5.120120E+02
-1.2000E+00	1.2046E-04	5.135135E+02
-1.1995E+00	1.2000E-04	5.150150E+02
-1.1990E+00	1.1956E-04	5.165165E+02
-1.1985E+00	1.1910E-04	5.180180E+02
-1.1980E+00	1.1863E-04	5.195195E+02
-1.1975E+00	1.1817E-04	5.210210E+02
-1.1970E+00	1.1772E-04	5.225225E+02
-1.1965E+00	1.1727E-04	5.240240E+02
-1.1960E+00	1.1682E-04	5.255255E+02
-1.1955E+00	1.1637E-04	5.270270E+02
-1.1950E+00	1.1592E-04	5.285285E+02
-1.1945E+00	1.1549E-04	5.300300E+02
-1.1940E+00	1.1510E-04	5.315316E+02
-1.1935E+00	1.1469E-04	5.330330E+02
-1.1930E+00	1.1430E-04	5.345345E+02
-1.1925E+00	1.1390E-04	5.360360E+02
-1.1920E+00	1.1350E-04	5.375375E+02
-1.1915E+00	1.1308E-04	5.390391E+02
-1.1910E+00	1.1264E-04	5.405405E+02
-1.1905E+00	1.1221E-04	5.420421E+02
-1.1900E+00	1.1176E-04	5.435435E+02
-1.1895E+00	1.1131E-04	5.450450E+02
-1.1890E+00	1.1085E-04	5.465466E+02
-1.1885E+00	1.1040E-04	5.480480E+02
-1.1880E+00	1.0993E-04	5.495496E+02
-1.1875E+00	1.0948E-04	5.510510E+02
-1.1870E+00	1.0904E-04	5.525526E+02
-1.1865E+00	1.0860E-04	5.540541E+02
-1.1860E+00	1.0817E-04	5.555555E+02
-1.1855E+00	1.0776E-04	5.570571E+02
-1.1850E+00	1.0735E-04	5.585585E+02
-1.1845E+00	1.0692E-04	5.600601E+02
-1.1840E+00	1.0653E-04	5.615616E+02
-1.1835E+00	1.0613E-04	5.630630E+02
-1.1830E+00	1.0575E-04	5.645646E+02
-1.1825E+00	1.0537E-04	5.660660E+02
-1.1820E+00	1.0501E-04	5.675676E+02
-1.1815E+00	1.0463E-04	5.690691E+02
-1.1810E+00	1.0425E-04	5.705706E+02
-1.1805E+00	1.0390E-04	5.720721E+02
-1.1800E+00	1.0353E-04	5.735735E+02
-1.1795E+00	1.0316E-04	5.750751E+02
-1.1790E+00	1.0280E-04	5.765766E+02
-1.1785E+00	1.0245E-04	5.780781E+02
-1.1780E+00	1.0209E-04	5.795796E+02
-1.1775E+00	1.0173E-04	5.810811E+02
-1.1770E+00	1.0138E-04	5.825826E+02
-1.1765E+00	1.0104E-04	5.840841E+02
-1.1760E+00	1.0068E-04	5.855856E+02
-1.1755E+00	1.0032E-04	5.870871E+02
-1.1750E+00	9.9974E-05	5.885886E+02
-1.1745E+00	9.9604E-05	5.900901E+02
-1.1740E+00	9.9253E-05	5.915916E+02
-1.1735E+00	9.8903E-05	5.930931E+02
-1.1730E+00	9.8550E-05	5.945946E+02
-1.1725E+00	9.8187E-05	5.960961E+02
-1.1720E+00	9.7828E-05	5.975976E+02
-1.1715E+00	9.7477E-05	5.990991E+02
-1.1710E+00	9.7125E-05	6.006006E+02
-1.1705E+00	9.6788E-05	6.021021E+02
-1.1700E+00	9.6457E-05	6.036036E+02
-1.1695E+00	9.6131E-05	6.051051E+02
-1.1690E+00	9.5790E-05	6.066066E+02
-1.1685E+00	9.5457E-05	6.081081E+02
-1.1680E+00	9.5111E-05	6.096096E+02
-1.1675E+00	9.4760E-05	6.111111E+02
-1.1670E+00	9.4410E-05	6.126126E+02
-1.1665E+00	9.4048E-05	6.141141E+02
-1.1660E+00	9.3714E-05	6.156156E+02
-1.1655E+00	9.3349E-05	6.171171E+02
-1.1650E+00	9.3003E-05	6.186186E+02
-1.1645E+00	9.2644E-05	6.201201E+02
-1.1640E+00	9.2274E-05	6.216216E+02
-1.1635E+00	9.1925E-05	6.231231E+02
-1.1630E+00	9.1571E-05	6.246246E+02
-1.1625E+00	9.1264E-05	6.261262E+02
-1.1620E+00	9.0934E-05	6.276276E+02
-1.1615E+00	9.0614E-05	6.291292E+02
-1.1610E+00	9.0282E-05	6.306306E+02
-1.1605E+00	8.9925E-05	6.321321E+02
-1.1600E+00	8.9601E-05	6.336336E+02
-1.1595E+00	8.9265E-05	6.351351E+02
-1.1590E+00	8.8948E-05	6.366367E+02
-1.1585E+00	8.8604E-05	6.381381E+02
-1.1580E+00	8.8261E-05	6.396396E+02
-1.1575E+00	8.7893E-05	6.411411E+02
-1.1570E+00	8.7518E-05	6.426426E+02
-1.1565E+00	8.7163E-05	6.441442E+02
-1.1560E+00	8.6799E-05	6.456456E+02
-1.1555E+00	8.6446E-05	6.471472E+02
-1.1550E+00	8.6097E-05	6.486486E+02
-1.1545E+00	8.5763E-05	6.501501E+02
-1.1540E+00	8.5422E-05	6.516517E+02
-1.1535E+00	8.5099E-05	6.531531E+02
-1.1530E+00	8.4784E-05	6.546547E+02
-1.1525E+00	8.4468E-05	6.561562E+02
-1.1520E+00	8.4151E-05	6.576577E+02
-1.1515E+00	8.3845E-05	6.591592E+02
-1.1510E+00	8.3524E-05	6.606606E+02
-1.1505E+00	8.3209E-05	6.621622E+02
-1.1500E+00	8.2880E-05	6.636636E+02
-1.1495E+00	8.2538E-05	6.651652E+02
-1.1490E+00	8.2199E-05	6.666667E+02
-1.1485E+00	8.1867E-05	6.681682E+02
-1.1480E+00	8.1542E-05	6.696697E+02
-1.1475E+00	8.1195E-05	6.711711E+02
-1.1470E+00	8.0871E-05	6.726727E+02
-1.1465E+00	8.0537E-05	6.741742E+02
-1.1460E+00	8.0196E-05	6.756757E+02
-1.1455E+00	7.9869E-05	6.771772E+02
-1.1450E+00	7.9558E-05	6.786786E+02
-1.1445E+00	7.9226E-05	6.801802E+02
-1.1440E+00	7.8896E-05	6.816817E+02
-1.1435E+00	7.8577E-05	6.831832E+02
-1.1430E+00	7.8244E-05	6.846847E+02
-1.1425E+00	7.7901E-05	6.861862E+02
-1.1420E+00	7.7566E-05	6.876877E+02
-1.1415E+00	7.7251E-05	6.891892E+02
-1.1410E+00	7.6907E-05	6.906907E+02
-1.1405E+00	7.6594E-05	6.921922E+02
-1.1400E+00	7.6274E-05	6.936937E+02
-1.1395E+00	7.5944E-05	6.951952E+02
-1.1390E+00	7.5628E-05	6.966967E+02
-1.1385E+00	7.5317E-05	6.981982E+02
-1.1380E+00	7.5022E-05	6.996997E+02
-1.1375E+00	7.4708E-05	7.012012E+02
-1.1370E+00	7.4416E-05	7.027027E+02
-1.1365E+00	7.4102E-05	7.042042E+02
-1.1360E+00	7.3786E-05	7.057057E+02
-1.1355E+00	7.3482E-05	7.072072E+02
-1.1350E+00	7.3195E-05	7.087087E+02
-1.1345E+00	7.2905E-05	7.102102E+02
-1.1340E+00	7.2608E-05	7.117117E+02
-1.1335E+00	7.2309E-05	7.132132E+02
-1.1330E+00	7.1995E-05	7.147147E+02
-1.1325E+00	7.1701E-05	7.162162E+02
-1.1320E+00	7.1394E-05	7.177177E+02
-1.1315E+00	7.1108E-05	7.192192E+02
-1.1310E+00	7.0795E-05	7.207207E+02
-1.1305E+00	7.0477E-05	7.222222E+02
-1.1300E+00	7.0156E-05	7.237237E+02
-1.1295E+00	6.9846E-05	7.252252E+02
-1.1290E+00	6.9568E-05	7.267267E+02
-1.1285E+00	6.9263E-05	7.282282E+02
-1.1280E+00	6.8987E-05	7.297297E+02
-1.1275E+00	6.8685E-05	7.312312E+02
-1.1270E+00	6.8376E-05	7.327327E+02
-1.1265E+00	6.8067E-05	7.342343E+02
-1.1260E+00	6.7771E-05	7.357357E+02
-1.1255E+00	6.7497E-05	7.372372E+02
-1.1250E+00	6.7204E-05	7.387388E+02
-1.1245E+00	6.6914E-05	7.402402E+02
-1.1240E+00	6.6611E-05	7.417418E+02
-1.1235E+00	6.6306E-05	7.432432E+02
-1.1230E+00	6.6007E-05	7.447448E+02
-1.1225E+00	6.5714E-05	7.462463E+02
-1.1220E+00	6.5429E-05	7.477477E+02
-1.1215E+00	6.5145E-05	7.492493E+02
-1.1210E+00	6.4852E-05	7.507507E+02
-1.1205E+00	6.4567E-05	7.522523E+02
-1.1200E+00	6.4267E-05	7.537537E+02
-1.1195E+00	6.3976E-05	7.552552E+02
-1.1190E+00	6.3704E-05	7.567568E+02
-1.1185E+00	6.3422E-05	7.582582E+02
-1.1180E+00	6.3145E-05	7.597598E+02
-1.1175E+00	6.2869E-05	7.612612E+02
-1.1170E+00	6.2609E-05	7.627628E+02
-1.1165E+00	6.2330E-05	7.642643E+02
-1.1160E+00	6.2057E-05	7.657657E+02
-1.1155E+00	6.1789E-05	7.672673E+02
-1.1150E+00	6.1492E-05	7.687688E+02
-1.1145E+00	6.1212E-05	7.702703E+02
-1.1140E+00	6.0943E-05	7.717718E+02
-1.1135E+00	6.0663E-05	7.732733E+02
-1.1130E+00	6.0368E-05	7.747748E+02
-1.1125E+00	6.0079E-05	7.762763E+02
-1.1120E+00	5.9794E-05	7.777778E+02
-1.1115E+00	5.9486E-05	7.792793E+02
-1.1110E+00	5.9201E-05	7.807808E+02
-1.1105E+00	5.8926E-05	7.822823E+02
-1.1100E+00	5.8634E-05	7.837838E+02
-1.1095E+00	5.8360E-05	7.852853E+02
-1.1090E+00	5.8079E-05	7.867868E+02
-1.1085E+00	5.7805E-05	7.882883E+02
-1.1080E+00	5.7519E-05	7.897898E+02
-1.1075E+00	5.7259E-05	7.912913E+02
-1.1070E+00	5.6973E-05	7.927928E+02
-1.1065E+00	5.6675E-05	7.942943E+02
-1.1060E+00	5.6408E-05	7.957958E+02
-1.1055E+00	5.6128E-05	7.972973E+02
-1.1050E+00	5.5845E-05	7.987988E+02
-1.1045E+00	5.5571E-05	8.003003E+02
-1.1040E+00	5.5317E-05	8.018018E+02
-1.1035E+00	5.5027E-05	8.033033E+02
-1.1030E+00	5.4766E-05	8.048048E+02
-1.1025E+00	5.4515E-05	8.063063E+02
-1.1020E+00	5.4260E-05	8.078078E+02
-1.1015E+00	5.3993E-05	8.093093E+02
-1.1010E+00	5.3754E-05	8.108108E+02
-1.1005E+00	5.3507E-05	8.123123E+02
-1.1000E+00	5.3228E-05	8.138138E+02
-1.0995E+00	5.2960E-05	8.153153E+02
-1.0990E+00	5.2683E-05	8.168168E+02
-1.0985E+00	5.2398E-05	8.183183E+02
-1.0980E+00	5.2119E-05	8.198198E+02
-1.0975E+00	5.1868E-05	8.213214E+02
-1.0970E+00	5.1618E-05	8.228228E+02
-1.0965E+00	5.1356E-05	8.243243E+02
-1.0960E+00	5.1090E-05	8.258258E+02
-1.0955E+00	5.0837E-05	8.273273E+02
-1.0950E+00	5.0563E-05	8.288289E+02
-1.0945E+00	5.0314E-05	8.303303E+02
-1.0940E+00	5.0072E-05	8.318318E+02
-1.0935E+00	4.9830E-05	8.333333E+02
-1.0930E+00	4.9580E-05	8.348348E+02
-1.0925E+00	4.9322E-05	8.363364E+02
-1.0920E+00	4.9087E-05	8.378378E+02
-1.0915E+00	4.8838E-05	8.393394E+02
-1.0910E+00	4.8594E-05	8.408408E+02
-1.0905E+00	4.8367E-05	8.423423E+02
-1.0900E+00	4.8122E-05	8.438438E+02
-1.0895E+00	4.7892E-05	8.453453E+02
-1.0890E+00	4.7635E-05	8.468469E+02
-1.0885E+00	4.7398E-05	8.483483E+02
-1.0880E+00	4.7163E-05	8.498499E+02
-1.0875E+00	4.6904E-05	8.513514E+02
-1.0870E+00	4.6688E-05	8.528528E+02
-1.0865E+00	4.6443E-05	8.543544E+02
-1.0860E+00	4.6228E-05	8.558558E+02
-1.0855E+00	4.5990E-05	8.573574E+02
-1.0850E+00	4.5764E-05	8.588589E+02
-1.0845E+00	4.5544E-05	8.603604E+02
-1.0840E+00	4.5297E-05	8.618619E+02
-1.0835E+00	4.5077E-05	8.633633E+02
-1.0830E+00	4.4824E-05	8.648649E+02
-1.0825E+00	4.4597E-05	8.663664E+02
-1.0820E+00	4.4350E-05	8.678679E+02
-1.0815E+00	4.4104E-05	8.693694E+02
-1.0810E+00	4.3884E-05	8.708708E+02
-1.0805E+00	4.3656E-05	8.723724E+02
-1.0800E+00	4.3437E-05	8.738738E+02
-1.0795E+00	4.3226E-05	8.753754E+02
-1.0790E+00	4.3028E-05	8.768769E+02
-1.0785E+00	4.2809E-05	8.783784E+02
-1.0780E+00	4.2585E-05	8.798799E+02
-1.0775E+00	4.2370E-05	8.813814E+02
-1.0770E+00	4.2154E-05	8.828829E+02
-1.0765E+00	4.1926E-05	8.843844E+02
-1.0760E+00	4.1727E-05	8.858859E+02
-1.0755E+00	4.1512E-05	8.873874E+02
-1.0750E+00	4.1280E-05	8.888889E+02
-1.0745E+00	4.1044E-05	8.903904E+02
-1.0740E+00	4.0802E-05	8.918919E+02
-1.0735E+00	4.0581E-05	8.933934E+02
-1.0730E+00	4.0358E-05	8.948949E+02
-1.0725E+00	4.0159E-05	8.963964E+02
-1.0720E+00	3.9950E-05	8.978979E+02
-1.0715E+00	3.9731E-05	8.993994E+02
-1.0710E+00	3.9508E-05	9.009009E+02
-1.0705E+00	3.9299E-05	9.024024E+02
-1.0700E+00	3.9105E-05	9.039039E+02
-1.0695E+00	3.8906E-05	9.054054E+02
-1.0690E+00	3.8721E-05	9.069069E+02
-1.0685E+00	3.8538E-05	9.084084E+02
-1.0680E+00	3.8342E-05	9.099099E+02
-1.0675E+00	3.8133E-05	9.114114E+02
-1.0670E+00	3.7936E-05	9.129129E+02
-1.0665E+00	3.7731E-05	9.144144E+02
-1.0660E+00	3.7539E-05	9.159159E+02
-1.0655E+00	3.7358E-05	9.174174E+02
-1.0650E+00	3.7176E-05	9.189189E+02
-1.0645E+00	3.6984E-05	9.204204E+02
-1.0640E+00	3.6789E-05	9.219219E+02
-1.0635E+00	3.6588E-05	9.234234E+02
-1.0630E+00	3.6393E-05	9.249249E+02
-1.0625E+00	3.6214E-05	9.264265E+02
-1.0620E+00	3.6034E-05	9.279279E+02
-1.0615E+00	3.5857E-05	9.294294E+02
-1.0610E+00	3.5659E-05	9.309309E+02
-1.0605E+00	3.5474E-05	9.324324E+02
-1.0600E+00	3.5281E-05	9.339340E+02
-1.0595E+00	3.5121E-05	9.354354E+02
-1.0590E+00	3.4966E-05	9.369370E+02
-1.0585E+00	3.4803E-05	9.384384E+02
-1.0580E+00	3.4648E-05	9.399399E+02
-1.0575E+00	3.4456E-05	9.414415E+02
-1.0570E+00	3.4279E-05	9.429429E+02
-1.0565E+00	3.4108E-05	9.444445E+02
-1.0560E+00	3.3947E-05	9.459459E+02
-1.0555E+00	3.3766E-05	9.474474E+02
-1.0550E+00	3.3587E-05	9.489490E+02
-1.0545E+00	3.3426E-05	9.504504E+02
-1.0540E+00	3.3240E-05	9.519520E+02
-1.0535E+00	3.3081E-05	9.534534E+02
-1.0530E+00	3.2949E-05	9.549550E+02
-1.0525E+00	3.2811E-05	9.564565E+02
-1.0520E+00	3.2655E-05	9.579579E+02
-1.0515E+00	3.2509E-05	9.594595E+02
-1.0510E+00	3.2366E-05	9.609609E+02
-1.0505E+00	3.2207E-05	9.624625E+02
-1.0500E+00	3.2061E-05	9.639640E+02
-1.0495E+00	3.1926E-05	9.654655E+02
-1.0490E+00	3.1762E-05	9.669670E+02
-1.0485E+00	3.1586E-05	9.684684E+02
-1.0480E+00	3.1404E-05	9.699700E+02
-1.0475E+00	3.1235E-05	9.714715E+02
-1.0470E+00	3.1075E-05	9.729730E+02
-1.0465E+00	3.0926E-05	9.744745E+02
-1.0460E+00	3.0778E-05	9.759760E+02
-1.0455E+00	3.0599E-05	9.774775E+02
-1.0450E+00	3.0424E-05	9.789790E+02
-1.0445E+00	3.0243E-05	9.804805E+02
-1.0440E+00	3.0070E-05	9.819820E+02
-1.0435E+00	2.9914E-05	9.834835E+02
-1.0430E+00	2.9762E-05	9.849850E+02
-1.0425E+00	2.9610E-05	9.864865E+02
-1.0420E+00	2.9433E-05	9.879880E+02
-1.0415E+00	2.9290E-05	9.894895E+02
-1.0410E+00	2.9140E-05	9.909910E+02
-1.0405E+00	2.8988E-05	9.924925E+02
-1.0400E+00	2.8856E-05	9.939940E+02
-1.0395E+00	2.8713E-05	9.954955E+02
-1.0390E+00	2.8563E-05	9.969970E+02
-1.0385E+00	2.8391E-05	9.984985E+02
-1.0380E+00	2.8254E-05	1.000000E+03
-1.0375E+00	2.8099E-05	1.001502E+03
-1.0370E+00	2.7929E-05	1.003003E+03
-1.0365E+00	2.7781E-05	1.004505E+03
-1.0360E+00	2.7624E-05	1.006006E+03
-1.0355E+00	2.7482E-05	1.007508E+03
-1.0350E+00	2.7352E-05	1.009009E+03
-1.0345E+00	2.7238E-05	1.010510E+03
-1.0340E+00	2.7124E-05	1.012012E+03
-1.0335E+00	2.6991E-05	1.013513E+03
-1.0330E+00	2.6873E-05	1.015015E+03
-1.0325E+00	2.6734E-05	1.016516E+03
-1.0320E+00	2.6596E-05	1.018018E+03
-1.0315E+00	2.6460E-05	1.019519E+03
-1.0310E+00	2.6305E-05	1.021021E+03
-1.0305E+00	2.6171E-05	1.022523E+03
-1.0300E+00	2.6012E-05	1.024024E+03
-1.0295E+00	2.5862E-05	1.025526E+03
-1.0290E+00	2.5711E-05	1.027027E+03
-1.0285E+00	2.5568E-05	1.028528E+03
-1.0280E+00	2.5442E-05	1.030030E+03
-1.0275E+00	2.5305E-05	1.031531E+03
-1.0270E+00	2.5186E-05	1.033033E+03
-1.0265E+00	2.5058E-05	1.034535E+03
-1.0260E+00	2.4935E-05	1.036036E+03
-1.0255E+00	2.4796E-05	1.037537E+03
-1.0250E+00	2.4648E-05	1.039039E+03
-1.0245E+00	2.4506E-05	1.040541E+03
-1.0240E+00	2.4363E-05	1.042042E+03
-1.0235E+00	2.4212E-05	1.043543E+03
-1.0230E+00	2.4074E-05	1.045045E+03
-1.0225E+00	2.3944E-05	1.046547E+03
-1.0220E+00	2.3810E-05	1.048048E+03
-1.0215E+00	2.3686E-05	1.049550E+03
-1.0210E+00	2.3567E-05	1.051051E+03
-1.0205E+00	2.3445E-05	1.052553E+03
-1.0200E+00	2.3308E-05	1.054054E+03
-1.0195E+00	2.3205E-05	1.055556E+03
-1.0190E+00	2.3087E-05	1.057057E+03
-1.0185E+00	2.2966E-05	1.058559E+03
-1.0180E+00	2.2845E-05	1.060060E+03
-1.0175E+00	2.2715E-05	1.061562E+03
-1.0170E+00	2.2587E-05	1.063063E+03
-1.0165E+00	2.2450E-05	1.064565E+03
-1.0160E+00	2.2331E-05	1.066066E+03
-1.0155E+00	2.2194E-05	1.067568E+03
-1.0150E+00	2.2077E-05	1.069069E+03
-1.0145E+00	2.1955E-05	1.070571E+03
-1.0140E+00	2.1831E-05	1.072072E+03
-1.0135E+00	2.1713E-05	1.073574E+03
-1.0130E+00	2.1582E-05	1.075075E+03
-1.0125E+00	2.1472E-05	1.076577E+03
-1.0120E+00	2.1350E-05	1.078078E+03
-1.0115E+00	2.1253E-05	1.079580E+03
-1.0110E+00	2.1137E-05	1.081081E+03
-1.0105E+00	2.1029E-05	1.082583E+03
-1.0100E+00	2.0923E-05	1.084084E+03
-1.0095E+00	2.0798E-05	1.085586E+03
-1.0090E+00	2.0692E-05	1.087087E+03
-1.0085E+00	2.0567E-05	1.088589E+03
-1.0080E+00	2.0480E-05	1.090090E+03
-1.0075E+00	2.0357E-05	1.091592E+03
-1.0070E+00	2.0234E-05	1.093093E+03
-1.0065E+00	2.0109E-05	1.094595E+03
-1.0060E+00	1.9975E-05	1.096096E+03
-1.0055E+00	1.9866E-05	1.097598E+03
-1.0050E+00	1.9739E-05	1.099099E+03
-1.0045E+00	1.9640E-05	1.100601E+03
-1.0040E+00	1.9513E-05	1.102102E+03
-1.0035E+00	1.9395E-05	1.103604E+03
-1.0030E+00	1.9290E-05	1.105105E+03
-1.0025E+00	1.9179E-05	1.106607E+03
-1.0020E+00	1.9080E-05	1.108108E+03
-1.0015E+00	1.8988E-05	1.109610E+03
-1.0010E+00	1.8889E-05	1.111111E+03
-1.0005E+00	1.8787E-05	1.112613E+03
-9.9997E-01	1.8682E-05	1.114114E+03
-9.9947E-01	1.8572E-05	1.115616E+03
-9.9897E-01	1.8468E-05	1.117117E+03
-9.9847E-01	1.8359E-05	1.118619E+03
-9.9797E-01	1.8260E-05	1.120120E+03
-9.9747E-01	1.8135E-05	1.121622E+03
-9.9697E-01	1.8032E-05	1.123123E+03
-9.9647E-01	1.7932E-05	1.124625E+03
-9.9597E-01	1.7814E-05	1.126126E+03
-9.9547E-01	1.7714E-05	1.127628E+03
-9.9497E-01	1.7614E-05	1.129129E+03
-9.9447E-01	1.7536E-05	1.130631E+03
-9.9397E-01	1.7438E-05	1.132132E+03
-9.9347E-01	1.7345E-05	1.133634E+03
-9.9297E-01	1.7263E-05	1.135135E+03
-9.9247E-01	1.7165E-05	1.136637E+03
-9.9197E-01	1.7081E-05	1.138138E+03
-9.9147E-01	1.6996E-05	1.139640E+03
-9.9097E-01	1.6918E-05	1.141141E+03
-9.9047E-01	1.6828E-05	1.142643E+03
-9.8997E-01	1.6723E-05	1.144144E+03
-9.8947E-01	1.6628E-05	1.145646E+03
-9.8897E-01	1.6510E-05	1.147147E+03
-9.8847E-01	1.6406E-05	1.148649E+03
-9.8797E-01	1.6307E-05	1.150150E+03
-9.8747E-01	1.6203E-05	1.151652E+03
-9.8697E-01	1.6099E-05	1.153153E+03
-9.8647E-01	1.5990E-05	1.154655E+03
-9.8597E-01	1.5901E-05	1.156156E+03
-9.8547E-01	1.5799E-05	1.157658E+03
-9.8497E-01	1.5715E-05	1.159159E+03
-9.8447E-01	1.5631E-05	1.160661E+03
-9.8397E-01	1.5537E-05	1.162162E+03
-9.8347E-01	1.5459E-05	1.163664E+03
-9.8297E-01	1.5362E-05	1.165165E+03
-9.8247E-01	1.5273E-05	1.166667E+03
-9.8197E-01	1.5173E-05	1.168168E+03
-9.8147E-01	1.5084E-05	1.169670E+03
-9.8097E-01	1.4992E-05	1.171171E+03
-9.8047E-01	1.4895E-05	1.172673E+03
-9.7997E-01	1.4818E-05	1.174174E+03
-9.7947E-01	1.4735E-05	1.175676E+03
-9.7897E-01	1.4664E-05	1.177177E+03
-9.7847E-01	1.4566E-05	1.178679E+03
-9.7797E-01	1.4490E-05	1.180180E+03
-9.7747E-01	1.4400E-05	1.181682E+03
-9.7697E-01	1.4307E-05	1.183183E+03
-9.7647E-01	1.4214E-05	1.184685E+03
-9.7597E-01	1.4121E-05	1.186186E+03
-9.7547E-01	1.4033E-05	1.187688E+03
-9.7497E-01	1.3928E-05	1.189189E+03
-9.7447E-01	1.3862E-05	1.190691E+03
-9.7397E-01	1.3760E-05	1.192192E+03
-9.7347E-01	1.3685E-05	1.193694E+03
-9.7297E-01	1.3605E-05	1.195195E+03
-9.7247E-01	1.3535E-05	1.196697E+03
-9.7197E-01	1.3463E-05	1.198198E+03
-9.7147E-01	1.3378E-05	1.199700E+03
-9.7097E-01	1.3319E-05	1.201201E+03
-9.7047E-01	1.3227E-05	1.202703E+03
-9.6997E-01	1.3153E-05	1.204204E+03
-9.6947E-01	1.3053E-05	1.205706E+03
-9.6897E-01	1.2960E-05	1.207207E+03
-9.6847E-01	1.2870E-05	1.208709E+03
-9.6797E-01	1.2761E-05	1.210210E+03
-9.6747E-01	1.2672E-05	1.211712E+03
-9.6697E-01	1.2575E-05	1.213213E+03
-9.6647E-01	1.2483E-05	1.214715E+03
-9.6597E-01	1.2376E-05	1.216216E+03
-9.6547E-01	1.2289E-05	1.217718E+03
-9.6497E-01	1.2217E-05	1.219219E+03
-9.6447E-01	1.2132E-05	1.220721E+03
-9.6397E-01	1.2072E-05	1.222222E+03
-9.6347E-01	1.1993E-05	1.223724E+03
-9.6297E-01	1.1921E-05	1.225225E+03
-9.6247E-01	1.1846E-05	1.226727E+03
-9.6197E-01	1.1782E-05	1.228228E+03
-9.6147E-01	1.1721E-05	1.229730E+03
-9.6097E-01	1.1640E-05	1.231231E+03
-9.6047E-01	1.1561E-05	1.232733E+03
-9.5997E-01	1.1467E-05	1.234234E+03
-9.5947E-01	1.1397E-05	1.235736E+03
-9.5897E-01	1.1316E-05	1.237237E+03
-9.5847E-01	1.1253E-05	1.238739E+03
-9.5797E-01	1.1183E-05	1.240240E+03
-9.5747E-01	1.1110E-05	1.241742E+03
-9.5697E-01	1.1024E-05	1.243243E+03
-9.5647E-01	1.0951E-05	1.244745E+03
-9.5597E-01	1.0895E-05	1.246246E+03
-9.5547E-01	1.0828E-05	1.247748E+03
-9.5497E-01	1.0763E-05	1.249249E+03
-9.5447E-01	1.0675E-05	1.250751E+03
-9.5397E-01	1.0598E-05	1.252252E+03
-9.5347E-01	1.0499E-05	1.253754E+03
-9.5297E-01	1.0430E-05	1.255255E+03
-9.5247E-01	1.0349E-05	1.256757E+03
-9.5197E-01	1.0269E-05	1.258258E+03
-9.5147E-01	1.0181E-05	1.259760E+03
-9.5097E-01	1.0092E-05	1.261261E+03
-9.5047E-01	1.0025E-05	1.262763E+03
-9.4997E-01	9.9482E-06	1.264264E+03
-9.4947E-01	9.8899E-06	1.265766E+03
-9.4897E-01	9.8262E-06	1.267267E+03
-9.4847E-01	9.7691E-06	1.268769E+03
-9.4797E-01	9.6989E-06	1.270270E+03
-9.4747E-01	9.6272E-06	1.271772E+03
-9.4697E-01	9.5743E-06	1.273273E+03
-9.4647E-01	9.5083E-06	1.274775E+03
-9.4597E-01	9.4303E-06	1.276276E+03
-9.4547E-01	9.3638E-06	1.277778E+03
-9.4497E-01	9.2981E-06	1.279279E+03
-9.4447E-01	9.2224E-06	1.280781E+03
-9.4397E-01	9.1510E-06	1.282282E+03
-9.4347E-01	9.1013E-06	1.283784E+03
-9.4297E-01	9.0350E-06	1.285285E+03
-9.4247E-01	8.9741E-06	1.286787E+03
-9.4197E-01	8.9209E-06	1.288288E+03
-9.4147E-01	8.8617E-06	1.289790E+03
-9.4097E-01	8.7734E-06	1.291291E+03
-9.4047E-01	8.7000E-06	1.292793E+03
-9.3997E-01	8.6279E-06	1.294294E+03
-9.3947E-01	8.5429E-06	1.295796E+03
-9.3897E-01	8.4816E-06	1.297297E+03
-9.3847E-01	8.3971E-06	1.298799E+03
-9.3797E-01	8.3221E-06	1.300300E+03
-9.3747E-01	8.2307E-06	1.301802E+03
-9.3697E-01	8.1671E-06	1.303303E+03
-9.3647E-01	8.1060E-06	1.304805E+03
-9.3597E-01	8.0467E-06	1.306306E+03
-9.3547E-01	8.0099E-06	1.307808E+03
-9.3497E-01	7.9306E-06	1.309309E+03
-9.3447E-01	7.8683E-06	1.310811E+03
-9.3397E-01	7.8048E-06	1.312312E+03
-9.3347E-01	7.7423E-06	1.313814E+03
-9.3297E-01	7.6873E-06	1.315315E+03
-9.3247E-01	7.6227E-06	1.316817E+03
-9.3197E-01	7.5681E-06	1.318318E+03
-9.3147E-01	7.4913E-06	1.319820E+03
-9.3097E-01	7.4478E-06	1.321321E+03
-9.3047E-01	7.4068E-06	1.322823E+03
-9.2997E-01	7.3402E-06	1.324324E+03
-9.2947E-01	7.3014E-06	1.325826E+03
-9.2897E-01	7.2430E-06	1.327327E+03
-9.2847E-01	7.1858E-06	1.328829E+03
-9.2797E-01	7.1230E-06	1.330330E+03
-9.2747E-01	7.0873E-06	1.331832E+03
-9.2697E-01	7.0263E-06	1.333333E+03
-9.2647E-01	6.9482E-06	1.334835E+03
-9.2597E-01	6.8951E-06	1.336336E+03
-9.2547E-01	6.8191E-06	1.337838E+03
-9.2497E-01	6.7506E-06	1.339339E+03
-9.2447E-01	6.6879E-06	1.340841E+03
-9.2397E-01	6.6475E-06	1.342342E+03
-9.2347E-01	6.5710E-06	1.343844E+03
-9.2297E-01	6.5167E-06	1.345345E+03
-9.2247E-01	6.4470E-06	1.346847E+03
-9.2197E-01	6.3767E-06	1.348348E+03
-9.2147E-01	6.3101E-06	1.349850E+03
-9.2097E-01	6.2493E-06	1.351351E+03
-9.2047E-01	6.1957E-06	1.352853E+03
-9.1997E-01	6.1235E-06	1.354354E+03
-9.1947E-01	6.0784E-06	1.355856E+03
-9.1897E-01	5.9988E-06	1.357357E+03
-9.1847E-01	5.9443E-06	1.358859E+03
-9.1797E-01	5.8775E-06	1.360360E+03
-9.1747E-01	5.8214E-06	1.361862E+03
-9.1697E-01	5.7683E-06	1.363363E+03
-9.1647E-01	5.7093E-06	1.364865E+03
-9.1597E-01	5.6572E-06	1.366366E+03
-9.1547E-01	5.5967E-06	1.367868E+03
-9.1497E-01	5.5553E-06	1.369369E+03
-9.1447E-01	5.4997E-06	1.370871E+03
-9.1397E-01	5.4537E-06	1.372372E+03
-9.1347E-01	5.4073E-06	1.373874E+03
-9.1297E-01	5.3606E-06	1.375375E+03
-9.1247E-01	5.3188E-06	1.376877E+03
-9.1197E-01	5.2596E-06	1.378378E+03
-9.1147E-01	5.2015E-06	1.379880E+03
-9.1097E-01	5.1286E-06	1.381381E+03
-9.1047E-01	5.0727E-06	1.382883E+03
-9.0997E-01	5.0079E-06	1.384384E+03
-9.0947E-01	4.9548E-06	1.385886E+03
-9.0897E-01	4.8972E-06	1.387387E+03
-9.0847E-01	4.8291E-06	1.388889E+03
-9.0797E-01	4.7707E-06	1.390390E+03
-9.0747E-01	4.6989E-06	1.391892E+03
-9.0697E-01	4.6476E-06	1.393393E+03
-9.0647E-01	4.5758E-06	1.394895E+03
-9.0597E-01	4.5282E-06	1.396396E+03
-9.0547E-01	4.4637E-06	1.397898E+03
-9.0497E-01	4.4068E-06	1.399399E+03
-9.0447E-01	4.3555E-06	1.400901E+03
-9.0397E-01	4.3099E-06	1.402402E+03
-9.0347E-01	4.2626E-06	1.403904E+03
-9.0297E-01	4.2075E-06	1.405405E+03
-9.0247E-01	4.1598E-06	1.406907E+03
-9.0197E-01	4.1072E-06	1.408408E+03
-9.0147E-01	4.0503E-06	1.409910E+03
-9.0097E-01	3.9941E-06	1.411411E+03
-9.0047E-01	3.9497E-06	1.412913E+03
-8.9997E-01	3.8869E-06	1.414414E+03
-8.9947E-01	3.8416E-06	1.415916E+03
-8.9897E-01	3.7845E-06	1.417417E+03
-8.9847E-01	3.7392E-06	1.418919E+03
-8.9797E-01	3.6741E-06	1.420420E+03
-8.9747E-01	3.6325E-06	1.421922E+03
-8.9697E-01	3.5953E-06	1.423423E+03
-8.9647E-01	3.5438E-06	1.424925E+03
-8.9597E-01	3.5019E-06	1.426426E+03
-8.9547E-01	3.4456E-06	1.427928E+03
-8.9497E-01	3.3919E-06	1.429429E+03
-8.9447E-01	3.3248E-06	1.430931E+03
-8.9397E-01	3.2809E-06	1.432432E+03
-8.9347E-01	3.2396E-06	1.433934E+03
-8.9297E-01	3.1837E-06	1.435435E+03
-8.9247E-01	3.1396E-06	1.436937E+03
-8.9197E-01	3.0873E-06	1.438438E+03
-8.9147E-01	3.0373E-06	1.439940E+03
-8.9097E-01	2.9893E-06	1.441441E+03
-8.9047E-01	2.9450E-06	1.442943E+03
-8.8997E-01	2.9051E-06	1.444444E+03
-8.8947E-01	2.8458E-06	1.445946E+03
-8.8897E-01	2.7996E-06	1.447447E+03
-8.8847E-01	2.7360E-06	1.448949E+03
-8.8797E-01	2.6902E-06	1.450450E+03
-8.8747E-01	2.6462E-06	1.451952E+03
-8.8697E-01	2.5861E-06	1.453453E+03
-8.8647E-01	2.5372E-06	1.454955E+03
-8.8597E-01	2.4728E-06	1.456457E+03
-8.8547E-01	2.4271E-06	1.457958E+03
-8.8497E-01	2.3682E-06	1.459459E+03
-8.8447E-01	2.3354E-06	1.460961E+03
-8.8397E-01	2.3004E-06	1.462463E+03
-8.8347E-01	2.2462E-06	1.463964E+03
-8.8297E-01	2.2119E-06	1.465465E+03
-8.8247E-01	2.1579E-06	1.466967E+03
-8.8197E-01	2.1225E-06	1.468469E+03
-8.8147E-01	2.0675E-06	1.469970E+03
-8.8097E-01	2.0349E-06	1.471472E+03
-8.8047E-01	2.0028E-06	1.472973E+03
-8.7997E-01	1.9460E-06	1.474474E+03
-8.7947E-01	1.9116E-06	1.475976E+03
-8.7897E-01	1.8683E-06	1.477478E+03
-8.7847E-01	1.8324E-06	1.478979E+03
-8.7797E-01	1.7722E-06	1.480480E+03
-8.7747E-01	1.7229E-06	1.481982E+03
-8.7697E-01	1.6820E-06	1.483484E+03
-8.7647E-01	1.6244E-06	1.484985E+03
-8.7597E-01	1.5969E-06	1.486486E+03
-8.7547E-01	1.5564E-06	1.487988E+03
-8.7497E-01	1.5062E-06	1.489490E+03
-8.7447E-01	1.4458E-06	1.490991E+03
-8.7397E-01	1.3983E-06	1.492493E+03
-8.7347E-01	1.3586E-06	1.493994E+03
-8.7297E-01	1.3157E-06	1.495495E+03
-8.7247E-01	1.2966E-06	1.496997E+03
-8.7197E-01	1.2549E-06	1.498499E+03
-8.7147E-01	1.1975E-06	1.500000E+03
-8.7097E-01	1.1389E-06	1.501501E+03
-8.7047E-01	1.1015E-06	1.503003E+03
-8.6997E-01	1.0587E-06	1.504505E+03
-8.6947E-01	1.0221E-06	1.506006E+03
-8.6897E-01	9.9943E-07	1.507507E+03
-8.6847E-01	9.6319E-07	1.509009E+03
-8.6797E-01	9.0530E-07	1.510510E+03
-8.6747E-01	8.6629E-07	1.512012E+03
-8.6697E-01	8.3842E-07	1.513514E+03
-8.6647E-01	8.0245E-07	1.515015E+03
-8.6597E-01	7.5685E-07	1.516516E+03
-8.6547E-01	7.2399E-07	1.518018E+03
-8.6497E-01	6.8658E-07	1.519520E+03
-8.6447E-01	6.2313E-07	1.521021E+03
-8.6397E-01	5.8353E-07	1.522522E+03
-8.6347E-01	5.3968E-07	1.524024E+03
-8.6297E-01	5.0105E-07	1.525526E+03
-8.6247E-01	4.4938E-07	1.527027E+03
-8.6197E-01	4.1681E-07	1.528528E+03
-8.6147E-01	3.9022E-07	1.530030E+03
-8.6097E-01	3.4583E-07	1.531531E+03
-8.6047E-01	3.1466E-07	1.533033E+03
-8.5997E-01	2.8746E-07	1.534535E+03
-8.5947E-01	2.5228E-07	1.536036E+03
-8.5897E-01	2.0445E-07	1.537537E+03
-8.5847E-01	1.6812E-07	1.539039E+03
-8.5797E-01	1.3202E-07	1.540541E+03
-8.5747E-01	9.8126E-08	1.542042E+03
-8.5697E-01	6.5064E-08	1.543543E+03
-8.5647E-01	4.0700E-08	1.545045E+03
-8.5597E-01	7.7736E-10	1.546547E+03
-8.5547E-01	-4.0744E-08	1.548048E+03
-8.5497E-01	-7.7267E-08	1.549550E+03
-8.5447E-01	-1.2106E-07	1.551051E+03
-8.5397E-01	-1.4162E-07	1.552553E+03
-8.5347E-01	-1.7680E-07	1.554054E+03
-8.5297E-01	-2.0456E-07	1.555556E+03
-8.5247E-01	-2.4453E-07	1.557057E+03
-8.5197E-01	-2.8383E-07	1.558559E+03
-8.5147E-01	-3.2823E-07	1.560060E+03
-8.5097E-01	-3.6461E-07	1.561562E+03
-8.5047E-01	-3.8908E-07	1.563063E+03
-8.4997E-01	-4.2878E-07	1.564565E+03
-8.4947E-01	-4.5053E-07	1.566066E+03
-8.4897E-01	-4.7784E-07	1.567568E+03
-8.4847E-01	-5.0270E-07	1.569069E+03
-8.4797E-01	-5.5017E-07	1.570571E+03
-8.4747E-01	-5.7161E-07	1.572072E+03
-8.4697E-01	-6.1150E-07	1.573574E+03
-8.4647E-01	-6.4993E-07	1.575075E+03
-8.4597E-01	-6.7611E-07	1.576577E+03
-8.4547E-01	-7.1477E-07	1.578078E+03
-8.4497E-01	-7.4906E-07	1.579580E+03
-8.4447E-01	-8.0137E-07	1.581081E+03
-8.4397E-01	-8.1865E-07	1.582583E+03
-8.4347E-01	-8.6516E-07	1.584084E+03
-8.4297E-01	-8.8570E-07	1.585586E+03
-8.4247E-01	-9.0261E-07	1.587087E+03
-8.4197E-01	-9.3226E-07	1.588589E+03
-8.4147E-01	-9.7173E-07	1.590090E+03
-8.4097E-01	-1.0024E-06	1.591592E+03
-8.4047E-01	-1.0188E-06	1.593093E+03
-8.3997E-01	-1.0657E-06	1.594595E+03
-8.3947E-01	-1.0812E-06	1.596096E+03
-8.3897E-01	-1.1127E-06	1.597598E+03
-8.3847E-01	-1.1466E-06	1.599099E+03
-8.3797E-01	-1.1879E-06	1.600601E+03
-8.3747E-01	-1.1998E-06	1.602102E+03
-8.3697E-01	-1.2313E-06	1.603604E+03
-8.3647E-01	-1.2670E-06	1.605105E+03
-8.3597E-01	-1.2812E-06	1.606607E+03
-8.3547E-01	-1.3140E-06	1.608108E+03
-8.3497E-01	-1.3529E-06	1.609610E+03
-8.3447E-01	-1.3903E-06	1.611111E+03
-8.3397E-01	-1.4258E-06	1.612613E+03
-8.3347E-01	-1.4794E-06	1.614114E+03
-8.3297E-01	-1.5070E-06	1.615616E+03
-8.3247E-01	-1.5258E-06	1.617117E+03
-8.3197E-01	-1.5538E-06	1.618619E+03
-8.3147E-01	-1.5779E-06	1.620120E+03
-8.3097E-01	-1.5965E-06	1.621622E+03
-8.3047E-01	-1.6338E-06	1.623123E+03
-8.2997E-01	-1.6775E-06	1.624625E+03
-8.2947E-01	-1.6883E-06	1.626126E+03
-8.2897E-01	-1.7012E-06	1.627628E+03
-8.2847E-01	-1.7349E-06	1.629129E+03
-8.2797E-01	-1.7522E-06	1.630631E+03
-8.2747E-01	-1.7757E-06	1.632132E+03
-8.2697E-01	-1.8014E-06	1.633634E+03
-8.2647E-01	-1.8401E-06	1.635135E+03
-8.2597E-01	-1.8533E-06	1.636637E+03
-8.2547E-01	-1.8826E-06	1.638138E+03
-8.2497E-01	-1.9226E-06	1.639640E+03
-8.2447E-01	-1.9392E-06	1.641141E+03
-8.2397E-01	-1.9754E-06	1.642643E+03
-8.2347E-01	-1.9964E-06	1.644144E+03
-8.2297E-01	-2.0284E-06	1.645646E+03
-8.2247E-01	-2.0563E-06	1.647147E+03
-8.2197E-01	-2.0886E-06	1.648649E+03
-8.2147E-01	-2.1214E-06	1.650150E+03
-8.2097E-01	-2.1315E-06	1.651652E+03
-8.2047E-01	-2.1538E-06	1.653153E+03
-8.1997E-01	-2.1588E-06	1.654655E+03
-8.1947E-01	-2.1769E-06	1.656156E+03
-8.1897E-01	-2.2127E-06	1.657658E+03
-8.1847E-01	-2.2311E-06	1.659159E+03
-8.1797E-01	-2.2625E-06	1.660661E+03
-8.1747E-01	-2.2768E-06	1.662162E+03
-8.1697E-01	-2.3044E-06	1.663664E+03
-8.1647E-01	-2.3255E-06	1.665165E+03
-8.1597E-01	-2.3507E-06	1.666667E+03
-8.1547E-01	-2.3889E-06	1.668168E+03
-8.1497E-01	-2.4143E-06	1.669670E+03
-8.1447E-01	-2.4491E-06	1.671171E+03
-8.1397E-01	-2.4654E-06	1.672673E+03
-8.1347E-01	-2.4966E-06	1.674174E+03
-8.1297E-01	-2.5212E-06	1.675676E+03
-8.1247E-01	-2.5397E-06	1.677177E+03
-8.1197E-01	-2.5654E-06	1.678679E+03
-8.1147E-01	-2.5862E-06	1.680180E+03
-8.1097E-01	-2.6073E-06	1.681682E+03
-8.1047E-01	-2.6280E-06	1.683183E+03
-8.0997E-01	-2.6640E-06	1.684685E+03
-8.0947E-01	-2.6824E-06	1.686186E+03
-8.0897E-01	-2.6921E-06	1.687688E+03
-8.0847E-01	-2.7015E-06	1.689189E+03
-8.0797E-01	-2.7207E-06	1.690691E+03
-8.0747E-01	-2.7423E-06	1.692192E+03
-8.0697E-01	-2.7614E-06	1.693694E+03
-8.0647E-01	-2.7933E-06	1.695195E+03
-8.0597E-01	-2.8058E-06	1.696697E+03
-8.0547E-01	-2.8162E-06	1.698198E+03
-8.0497E-01	-2.8300E-06	1.699700E+03
-8.0447E-01	-2.8610E-06	1.701201E+03
-8.0397E-01	-2.8881E-06	1.702703E+03
-8.0347E-01	-2.9155E-06	1.704204E+03
-8.0297E-01	-2.9551E-06	1.705706E+03
-8.0247E-01	-2.9716E-06	1.707207E+03
-8.0197E-01	-2.9942E-06	1.708709E+03
-8.0147E-01	-3.0044E-06	1.710210E+03
-8.0097E-01	-3.0320E-06	1.711712E+03
-8.0047E-01	-3.0556E-06	1.713213E+03
-7.9997E-01	-3.0678E-06	1.714715E+03
-7.9947E-01	-3.0910E-06	1.716216E+03
-7.9897E-01	-3.1027E-06	1.717718E+03
-7.9847E-01	-3.1215E-06	1.719219E+03
-7.9797E-01	-3.1218E-06	1.720721E+03
-7.9747E-01	-3.1437E-06	1.722222E+03
-7.9697E-01	-3.1748E-06	1.723724E+03
-7.9647E-01	-3.1876E-06	1.725225E+03
-7.9597E-01	-3.2148E-06	1.726727E+03
-7.9547E-01	-3.2247E-06	1.728228E+03
-7.9497E-01	-3.2318E-06	1.729730E+03
-7.9447E-01	-3.2356E-06	1.731231E+03
-7.9397E-01	-3.2499E-06	1.732733E+03
-7.9347E-01	-3.2755E-06	1.734234E+03
-7.9297E-01	-3.2841E-06	1.735736E+03
-7.9247E-01	-3.3091E-06	1.737237E+03
-7.9197E-01	-3.3190E-06	1.738739E+03
-7.9147E-01	-3.3396E-06	1.740240E+03
-7.9097E-01	-3.3680E-06	1.741742E+03
-7.9047E-01	-3.3956E-06	1.743243E+03
-7.8997E-01	-3.4387E-06	1.744745E+03
-7.8947E-01	-3.4645E-06	1.746246E+03
-7.8897E-01	-3.4934E-06	1.747748E+03
-7.8847E-01	-3.5030E-06	1.749249E+03
-7.8797E-01	-3.5144E-06	1.750751E+03
-7.8747E-01	-3.5271E-06	1.752252E+03
-7.8697E-01	-3.5413E-06	1.753754E+03
-7.8647E-01	-3.5684E-06	1.755255E+03
-7.8597E-01	-3.5919E-06	1.756757E+03
-7.8547E-01	-3.6266E-06	1.758258E+03
-7.8497E-01	-3.6361E-06	1.759760E+03
-7.8447E-01	-3.6460E-06	1.761261E+03
-7.8397E-01	-3.6652E-06	1.762763E+03
-7.8347E-01	-3.6948E-06	1.764264E+03
-7.8297E-01	-3.7283E-06	1.765766E+03
-7.8247E-01	-3.7681E-06	1.767267E+03
-7.8197E-01	-3.8050E-06	1.768769E+03
-7.8147E-01	-3.8109E-06	1.770270E+03
-7.8097E-01	-3.8225E-06	1.771772E+03
-7.8047E-01	-3.8332E-06	1.773273E+03
-7.7997E-01	-3.8614E-06	1.774775E+03
-7.7947E-01	-3.8833E-06	1.776276E+03
-7.7897E-01	-3.9250E-06	1.777778E+03
-7.7847E-01	-3.9521E-06	1.779279E+03
-7.7797E-01	-3.9535E-06	1.780781E+03
-7.7747E-01	-3.9759E-06	1.782282E+03
-7.7697E-01	-3.9904E-06	1.783784E+03
-7.7647E-01	-4.0235E-06	1.785285E+03
-7.7597E-01	-4.0501E-06	1.786787E+03
-7.7547E-01	-4.0906E-06	1.788288E+03
-7.7497E-01	-4.1191E-06	1.789790E+03
-7.7447E-01	-4.1225E-06	1.791291E+03
-7.7397E-01	-4.1435E-06	1.792793E+03
-7.7347E-01	-4.1500E-06	1.794294E+03
-7.7297E-01	-4.1684E-06	1.795796E+03
-7.7247E-01	-4.1847E-06	1.797297E+03
-7.7197E-01	-4.2108E-06	1.798799E+03
-7.7147E-01	-4.2405E-06	1.800300E+03
-7.7097E-01	-4.2472E-06	1.801802E+03
-7.7047E-01	-4.2775E-06	1.803303E+03
-7.6997E-01	-4.3026E-06	1.804805E+03
-7.6947E-01	-4.3339E-06	1.806306E+03
-7.6897E-01	-4.3623E-06	1.807808E+03
-7.6847E-01	-4.3917E-06	1.809309E+03
-7.6797E-01	-4.4304E-06	1.810811E+03
-7.6747E-01	-4.4479E-06	1.812312E+03
-7.6697E-01	-4.4690E-06	1.813814E+03
-7.6647E-01	-4.4953E-06	1.815315E+03
-7.6597E-01	-4.5278E-06	1.816817E+03
-7.6547E-01	-4.5559E-06	1.818318E+03
-7.6497E-01	-4.5845E-06	1.819820E+03
-7.6447E-01	-4.6304E-06	1.821321E+03
-7.6397E-01	-4.6536E-06	1.822823E+03
-7.6347E-01	-4.6813E-06	1.824324E+03
-7.6297E-01	-4.7154E-06	1.825826E+03
-7.6247E-01	-4.7429E-06	1.827327E+03
-7.6197E-01	-4.7661E-06	1.828829E+03
-7.6147E-01	-4.7905E-06	1.830330E+03
-7.6097E-01	-4.8139E-06	1.831832E+03
-7.6047E-01	-4.8118E-06	1.833333E+03
-7.5997E-01	-4.8292E-06	1.834835E+03
-7.5947E-01	-4.8504E-06	1.836336E+03
-7.5897E-01	-4.8841E-06	1.837838E+03
-7.5847E-01	-4.9182E-06	1.839339E+03
-7.5797E-01	-4.9538E-06	1.840841E+03
-7.5747E-01	-4.9639E-06	1.842342E+03
-7.5697E-01	-4.9810E-06	1.843844E+03
-7.5647E-01	-5.0084E-06	1.845345E+03
-7.5597E-01	-5.0269E-06	1.846847E+03
-7.5547E-01	-5.0629E-06	1.848348E+03
-7.5497E-01	-5.0855E-06	1.849850E+03
-7.5447E-01	-5.1148E-06	1.851351E+03
-7.5397E-01	-5.1114E-06	1.852853E+03
-7.5347E-01	-5.1406E-06	1.854354E+03
-7.5297E-01	-5.1554E-06	1.855856E+03
-7.5247E-01	-5.1866E-06	1.857357E+03
-7.5197E-01	-5.2248E-06	1.858859E+03
-7.5147E-01	-5.2498E-06	1.860360E+03
-7.5097E-01	-5.2815E-06	1.861862E+03
-7.5047E-01	-5.2817E-06	1.863363E+03
-7.4997E-01	-5.3203E-06	1.864865E+03
-7.4947E-01	-5.3223E-06	1.866366E+03
-7.4897E-01	-5.3443E-06	1.867868E+03
-7.4847E-01	-5.3679E-06	1.869369E+03
-7.4797E-01	-5.4004E-06	1.870871E+03
-7.4747E-01	-5.4233E-06	1.872372E+03
-7.4697E-01	-5.4309E-06	1.873874E+03
-7.4647E-01	-5.4619E-06	1.875375E+03
-7.4597E-01	-5.4793E-06	1.876877E+03
-7.4547E-01	-5.5028E-06	1.878378E+03
-7.4497E-01	-5.5315E-06	1.879880E+03
-7.4447E-01	-5.5685E-06	1.881381E+03
-7.4397E-01	-5.5924E-06	1.882883E+03
-7.4347E-01	-5.6137E-06	1.884384E+03
-7.4297E-01	-5.6465E-06	1.885886E+03
-7.4247E-01	-5.6855E-06	1.887387E+03
-7.4197E-01	-5.7067E-06	1.888889E+03
-7.4147E-01	-5.7279E-06	1.890390E+03
-7.4097E-01	-5.7495E-06	1.891892E+03
-7.4047E-01	-5.7673E-06	1.893393E+03
-7.3997E-01	-5.7813E-06	1.894895E+03
-7.3947E-01	-5.8051E-06	1.896396E+03
-7.3897E-01	-5.8209E-06	1.897898E+03
-7.3847E-01	-5.8271E-06	1.899399E+03
-7.3797E-01	-5.8388E-06	1.900901E+03
-7.3747E-01	-5.8541E-06	1.902402E+03
-7.3697E-01	-5.8796E-06	1.903904E+03
-7.3647E-01	-5.8993E-06	1.905405E+03
-7.3597E-01	-5.9284E-06	1.906907E+03
-7.3547E-01	-5.9418E-06	1.908408E+03
-7.3497E-01	-5.9638E-06	1.909910E+03
-7.3447E-01	-5.9929E-06	1.911411E+03
-7.3397E-01	-6.0113E-06	1.912913E+03
-7.3347E-01	-6.0392E-06	1.914414E+03
-7.3297E-01	-6.0568E-06	1.915916E+03
-7.3247E-01	-6.0746E-06	1.917417E+03
-7.3197E-01	-6.0816E-06	1.918919E+03
-7.3147E-01	-6.0953E-06	1.920420E+03
-7.3097E-01	-6.1233E-06	1.921922E+03
-7.3047E-01	-6.1385E-06	1.923423E+03
-7.2997E-01	-6.1516E-06	1.924925E+03
-7.2947E-01	-6.1740E-06	1.926426E+03
-7.2897E-01	-6.1948E-06	1.927928E+03
-7.2847E-01	-6.2301E-06	1.929429E+03
-7.2797E-01	-6.2542E-06	1.930931E+03
-7.2747E-01	-6.2927E-06	1.932432E+03
-7.2697E-01	-6.3142E-06	1.933934E+03
-7.2647E-01	-6.3319E-06	1.935435E+03
-7.2597E-01	-6.3603E-06	1.936937E+03
-7.2547E-01	-6.3703E-06	1.938438E+03
-7.2497E-01	-6.3891E-06	1.939940E+03
-7.2447E-01	-6.3917E-06	1.941441E+03
-7.2397E-01	-6.4147E-06	1.942943E+03
-7.2347E-01	-6.4262E-06	1.944444E+03
-7.2297E-01	-6.4460E-06	1.945946E+03
-7.2247E-01	-6.4757E-06	1.947447E+03
-7.2197E-01	-6.4914E-06	1.948949E+03
-7.2147E-01	-6.5189E-06	1.950450E+03
-7.2097E-01	-6.5486E-06	1.951952E+03
-7.2047E-01	-6.5761E-06	1.953453E+03
-7.1997E-01	-6.6013E-06	1.954955E+03
-7.1947E-01	-6.6241E-06	1.956457E+03
-7.1897E-01	-6.6533E-06	1.957958E+03
-7.1847E-01	-6.6510E-06	1.959459E+03
-7.1797E-01	-6.6703E-06	1.960961E+03
-7.1747E-01	-6.6853E-06	1.962463E+03
-7.1697E-01	-6.6943E-06	1.963964E+03
-7.1647E-01	-6.7128E-06	1.965465E+03
-7.1597E-01	-6.7263E-06	1.966967E+03
-7.1547E-01	-6.7473E-06	1.968469E+03
-7.1497E-01	-6.7513E-06	1.969970E+03
-7.1447E-01	-6.7873E-06	1.971472E+03
-7.1397E-01	-6.8032E-06	1.972973E+03
-7.1347E-01	-6.8256E-06	1.974474E+03
-7.1297E-01	-6.8532E-06	1.975976E+03
-7.1247E-01	-6.8750E-06	1.977478E+03
-7.1197E-01	-6.8888E-06	1.978979E+03
-7.1147E-01	-6.8857E-06	1.980480E+03
-7.1097E-01	-6.8956E-06	1.981982E+03
-7.1047E-01	-6.8998E-06	1.983484E+03
-7.0997E-01	-6.9101E-06	1.984985E+03
-7.0947E-01	-6.9261E-06	1.986486E+03
-7.0897E-01	-6.9326E-06	1.987988E+03
-7.0847E-01	-6.9481E-06	1.989490E+03
-7.0797E-01	-6.9504E-06	1.990991E+03
-7.0747E-01	-6.9739E-06	1.992493E+03
-7.0697E-01	-6.9935E-06	1.993994E+03
-7.0647E-01	-7.0118E-06	1.995495E+03
-7.0597E-01	-7.0412E-06	1.996997E+03
-7.0547E-01	-7.0523E-06	1.998499E+03
-7.0497E-01	-7.0700E-06	2.000000E+03
-7.0447E-01	-7.0782E-06	2.001501E+03
-7.0397E-01	-7.0968E-06	2.003003E+03
-7.0347E-01	-7.0977E-06	2.004505E+03
-7.0297E-01	-7.1019E-06	2.006006E+03
-7.0247E-01	-7.1129E-06	2.007507E+03
-7.0197E-01	-7.1197E-06	2.009009E+03
-7.0147E-01	-7.1261E-06	2.010510E+03
-7.0097E-01	-7.1411E-06	2.012012E+03
-7.0047E-01	-7.1449E-06	2.013514E+03
-6.9997E-01	-7.1529E-06	2.015015E+03
-6.9947E-01	-7.1606E-06	2.016516E+03
-6.9897E-01	-7.1736E-06	2.018018E+03
-6.9847E-01	-7.1920E-06	2.019520E+03
-6.9797E-01	-7.1889E-06	2.021021E+03
-6.9747E-01	-7.1963E-06	2.022522E+03
-6.9697E-01	-7.1892E-06	2.024024E+03
-6.9647E-01	-7.1832E-06	2.025526E+03
-6.9597E-01	-7.1672E-06	2.027027E+03
-6.9547E-01	-7.1707E-06	2.028528E+03
-6.9497E-01	-7.1749E-06	2.030030E+03
-6.9447E-01	-7.1544E-06	2.031531E+03
-6.9397E-01	-7.1630E-06	2.033033E+03
-6.9347E-01	-7.1713E-06	2.034535E+03
-6.9297E-01	-7.1740E-06	2.036036E+03
-6.9247E-01	-7.1720E-06	2.037537E+03
-6.9197E-01	-7.1899E-06	2.039039E+03
-6.9147E-01	-7.2031E-06	2.040541E+03
-6.9097E-01	-7.1957E-06	2.042042E+03
-6.9047E-01	-7.2084E-06	2.043543E+03
-6.8997E-01	-7.2037E-06	2.045045E+03
-6.8947E-01	-7.2008E-06	2.046547E+03
-6.8897E-01	-7.1931E-06	2.048048E+03
-6.8847E-01	-7.1981E-06	2.049550E+03
-6.8797E-01	-7.2002E-06	2.051051E+03
-6.8747E-01	-7.1892E-06	2.052552E+03
-6.8697E-01	-7.1816E-06	2.054054E+03
-6.8647E-01	-7.1625E-06	2.055556E+03
-6.8597E-01	-7.1490E-06	2.057057E+03
-6.8547E-01	-7.1319E-06	2.058559E+03
-6.8497E-01	-7.1156E-06	2.060060E+03
-6.8447E-01	-7.1081E-06	2.061562E+03
-6.8397E-01	-7.0947E-06	2.063063E+03
-6.8347E-01	-7.0757E-06	2.064565E+03
-6.8297E-01	-7.0673E-06	2.066066E+03
-6.8247E-01	-7.0666E-06	2.067568E+03
-6.8197E-01	-7.0723E-06	2.069069E+03
-6.8147E-01	-7.0644E-06	2.070571E+03
-6.8097E-01	-7.0801E-06	2.072072E+03
-6.8047E-01	-7.0806E-06	2.073573E+03
-6.7997E-01	-7.0795E-06	2.075075E+03
-6.7947E-01	-7.0807E-06	2.076577E+03
-6.7897E-01	-7.0790E-06	2.078078E+03
-6.7847E-01	-7.0716E-06	2.079580E+03
-6.7797E-01	-7.0700E-06	2.081081E+03
-6.7747E-01	-7.0681E-06	2.082583E+03
-6.7697E-01	-7.0401E-06	2.084084E+03
-6.7647E-01	-7.0376E-06	2.085586E+03
-6.7597E-01	-7.0180E-06	2.087087E+03
-6.7547E-01	-6.9958E-06	2.088589E+03
-6.7497E-01	-6.9637E-06	2.090090E+03
-6.7447E-01	-6.9639E-06	2.091592E+03
-6.7397E-01	-6.9420E-06	2.093093E+03
-6.7347E-01	-6.9246E-06	2.094594E+03
-6.7297E-01	-6.9364E-06	2.096096E+03
-6.7247E-01	-6.9187E-06	2.097598E+03
-6.7197E-01	-6.9167E-06	2.099099E+03
-6.7147E-01	-6.9127E-06	2.100601E+03
-6.7097E-01	-6.9186E-06	2.102102E+03
-6.7047E-01	-6.9091E-06	2.103604E+03
-6.6997E-01	-6.8984E-06	2.105105E+03
-6.6947E-01	-6.9022E-06	2.106607E+03
-6.6897E-01	-6.8678E-06	2.108108E+03
-6.6847E-01	-6.8569E-06	2.109610E+03
-6.6797E-01	-6.8460E-06	2.111111E+03
-6.6747E-01	-6.8314E-06	2.112613E+03
-6.6697E-01	-6.8355E-06	2.114114E+03
-6.6647E-01	-6.8213E-06	2.115615E+03
-6.6597E-01	-6.8250E-06	2.117117E+03
-6.6547E-01	-6.8168E-06	2.118619E+03
-6.6497E-01	-6.8287E-06	2.120120E+03
-6.6447E-01	-6.8299E-06	2.121622E+03
-6.6397E-01	-6.8232E-06	2.123123E+03
-6.6347E-01	-6.8174E-06	2.124625E+03
-6.6297E-01	-6.7990E-06	2.126126E+03
-6.6247E-01	-6.7811E-06	2.127628E+03
-6.6197E-01	-6.7773E-06	2.129129E+03
-6.6147E-01	-6.7644E-06	2.130631E+03
-6.6097E-01	-6.7495E-06	2.132132E+03
-6.6047E-01	-6.7459E-06	2.133634E+03
-6.5997E-01	-6.7266E-06	2.135135E+03
-6.5947E-01	-6.7212E-06	2.136637E+03
-6.5897E-01	-6.7134E-06	2.138138E+03
-6.5847E-01	-6.7278E-06	2.139640E+03
-6.5797E-01	-6.7171E-06	2.141141E+03
-6.5747E-01	-6.7101E-06	2.142643E+03
-6.5697E-01	-6.7121E-06	2.144144E+03
-6.5647E-01	-6.6982E-06	2.145646E+03
-6.5597E-01	-6.6894E-06	2.147147E+03
-6.5547E-01	-6.6844E-06	2.148649E+03
-6.5497E-01	-6.6820E-06	2.150150E+03
-6.5447E-01	-6.6810E-06	2.151652E+03
-6.5397E-01	-6.6710E-06	2.153153E+03
-6.5347E-01	-6.6623E-06	2.154655E+03
-6.5297E-01	-6.6535E-06	2.156156E+03
-6.5247E-01	-6.6437E-06	2.157658E+03
-6.5197E-01	-6.6365E-06	2.159159E+03
-6.5147E-01	-6.6362E-06	2.160661E+03
-6.5097E-01	-6.6412E-06	2.162162E+03
-6.5047E-01	-6.6295E-06	2.163664E+03
-6.4997E-01	-6.6232E-06	2.165165E+03
-6.4947E-01	-6.6118E-06	2.166667E+03
-6.4897E-01	-6.6001E-06	2.168168E+03
-6.4847E-01	-6.5896E-06	2.169670E+03
-6.4797E-01	-6.5946E-06	2.171171E+03
-6.4747E-01	-6.5787E-06	2.172673E+03
-6.4697E-01	-6.5646E-06	2.174174E+03
-6.4647E-01	-6.5555E-06	2.175676E+03
-6.4597E-01	-6.5527E-06	2.177177E+03
-6.4547E-01	-6.5464E-06	2.178679E+03
-6.4497E-01	-6.5648E-06	2.180180E+03
-6.4447E-01	-6.5682E-06	2.181682E+03
-6.4397E-01	-6.5551E-06	2.183183E+03
-6.4347E-01	-6.5617E-06	2.184685E+03
-6.4297E-01	-6.5445E-06	2.186186E+03
-6.4247E-01	-6.5374E-06	2.187688E+03
-6.4197E-01	-6.5178E-06	2.189189E+03
-6.4147E-01	-6.5271E-06	2.190691E+03
-6.4097E-01	-6.5111E-06	2.192192E+03
-6.4047E-01	-6.5022E-06	2.193694E+03
-6.3997E-01	-6.5093E-06	2.195195E+03
-6.3947E-01	-6.4986E-06	2.196697E+03
-6.3897E-01	-6.5105E-06	2.198198E+03
-6.3847E-01	-6.5129E-06	2.199700E+03
-6.3797E-01	-6.5157E-06	2.201201E+03
-6.3747E-01	-6.5194E-06	2.202703E+03
-6.3697E-01	-6.5170E-06	2.204204E+03
-6.3647E-01	-6.5218E-06	2.205706E+03
-6.3597E-01	-6.5051E-06	2.207207E+03
-6.3547E-01	-6.5097E-06	2.208709E+03
-6.3497E-01	-6.5060E-06	2.210210E+03
-6.3447E-01	-6.4897E-06	2.211712E+03
-6.3397E-01	-6.4938E-06	2.213213E+03
-6.3347E-01	-6.4937E-06	2.214715E+03
-6.3297E-01	-6.4989E-06	2.216216E+03
-6.3247E-01	-6.4912E-06	2.217718E+03
-6.3197E-01	-6.4954E-06	2.219219E+03
-6.3147E-01	-6.4918E-06	2.220721E+03
-6.3097E-01	-6.4743E-06	2.222222E+03
-6.3047E-01	-6.4669E-06	2.223724E+03
-6.2997E-01	-6.4758E-06	2.225225E+03
-6.2947E-01	-6.4724E-06	2.226727E+03
-6.2897E-01	-6.4737E-06	2.228228E+03
-6.2847E-01	-6.4676E-06	2.229730E+03
-6.2797E-01	-6.4659E-06	2.231231E+03
-6.2747E-01	-6.4569E-06	2.232733E+03
-6.2697E-01	-6.4550E-06	2.234234E+03
-6.2647E-01	-6.4670E-06	2.235736E+03
-6.2597E-01	-6.4693E-06	2.237237E+03
-6.2547E-01	-6.4812E-06	2.238739E+03
-6.2497E-01	-6.4689E-06	2.240240E+03
-6.2447E-01	-6.4571E-06	2.241742E+03
-6.2397E-01	-6.4564E-06	2.243243E+03
-6.2347E-01	-6.4572E-06	2.244745E+03
-6.2297E-01	-6.4512E-06	2.246246E+03
-6.2247E-01	-6.4593E-06	2.247748E+03
-6.2197E-01	-6.4569E-06	2.249249E+03
-6.2147E-01	-6.4520E-06	2.250751E+03
-6.2097E-01	-6.4423E-06	2.252252E+03
-6.2047E-01	-6.4481E-06	2.253754E+03
-6.1997E-01	-6.4489E-06	2.255255E+03
-6.1947E-01	-6.4389E-06	2.256757E+03
-6.1897E-01	-6.4419E-06	2.258258E+03
-6.1847E-01	-6.4260E-06	2.259760E+03
-6.1797E-01	-6.4276E-06	2.261261E+03
-6.1747E-01	-6.4261E-06	2.262763E+03
-6.1697E-01	-6.4332E-06	2.264264E+03
-6.1647E-01	-6.4373E-06	2.265766E+03
-6.1597E-01	-6.4408E-06	2.267267E+03
-6.1547E-01	-6.4392E-06	2.268769E+03
-6.1497E-01	-6.4440E-06	2.270270E+03
-6.1447E-01	-6.4581E-06	2.271772E+03
-6.1397E-01	-6.4620E-06	2.273273E+03
-6.1347E-01	-6.4523E-06	2.274775E+03
-6.1297E-01	-6.4505E-06	2.276276E+03
-6.1247E-01	-6.4494E-06	2.277778E+03
-6.1197E-01	-6.4299E-06	2.279279E+03
-6.1147E-01	-6.4325E-06	2.280781E+03
-6.1097E-01	-6.4340E-06	2.282282E+03
-6.1047E-01	-6.4345E-06	2.283784E+03
-6.0997E-01	-6.4226E-06	2.285285E+03
-6.0947E-01	-6.4247E-06	2.286787E+03
-6.0897E-01	-6.4170E-06	2.288288E+03
-6.0847E-01	-6.4151E-06	2.289790E+03
-6.0797E-01	-6.4229E-06	2.291291E+03
-6.0747E-01	-6.4210E-06	2.292793E+03
-6.0697E-01	-6.4229E-06	2.294294E+03
-6.0647E-01	-6.4206E-06	2.295796E+03
-6.0597E-01	-6.4310E-06	2.297297E+03
-6.0547E-01	-6.4214E-06	2.298799E+03
-6.0497E-01	-6.4258E-06	2.300300E+03
-6.0447E-01	-6.4158E-06	2.301802E+03
-6.0397E-01	-6.4057E-06	2.303303E+03
-6.0347E-01	-6.4054E-06	2.304805E+03
-6.0297E-01	-6.3948E-06	2.306306E+03
-6.0247E-01	-6.3936E-06	2.307808E+03
-6.0197E-01	-6.3878E-06	2.309309E+03
-6.0147E-01	-6.3964E-06	2.310811E+03
-6.0097E-01	-6.3897E-06	2.312312E+03
-6.0047E-01	-6.3942E-06	2.313814E+03
-5.9997E-01	-6.4109E-06	2.315315E+03
-5.9947E-01	-6.4075E-06	2.316817E+03
-5.9897E-01	-6.4097E-06	2.318318E+03
-5.9847E-01	-6.4137E-06	2.319820E+03
-5.9797E-01	-6.4132E-06	2.321321E+03
-5.9747E-01	-6.4032E-06	2.322823E+03
-5.9697E-01	-6.4091E-06	2.324324E+03
-5.9647E-01	-6.4175E-06	2.325826E+03
-5.9597E-01	-6.4021E-06	2.327327E+03
-5.9547E-01	-6.4012E-06	2.328829E+03
-5.9497E-01	-6.4017E-06	2.330330E+03
-5.9447E-01	-6.3949E-06	2.331832E+03
-5.9397E-01	-6.3863E-06	2.333333E+03
-5.9347E-01	-6.3978E-06	2.334835E+03
-5.9297E-01	-6.3994E-06	2.336336E+03
-5.9247E-01	-6.3916E-06	2.337838E+03
-5.9197E-01	-6.3949E-06	2.339339E+03
-5.9147E-01	-6.3845E-06	2.340841E+03
-5.9097E-01	-6.3889E-06	2.342342E+03
-5.9047E-01	-6.3940E-06	2.343844E+03
-5.8997E-01	-6.4017E-06	2.345345E+03
-5.8947E-01	-6.3987E-06	2.346847E+03
-5.8897E-01	-6.4023E-06	2.348348E+03
-5.8847E-01	-6.4022E-06	2.349850E+03
-5.8797E-01	-6.3973E-06	2.351351E+03
-5.8747E-01	-6.4011E-06	2.352853E+03
-5.8697E-01	-6.3967E-06	2.354354E+03
-5.8647E-01	-6.3962E-06	2.355856E+03
-5.8597E-01	-6.3853E-06	2.357357E+03
-5.8547E-01	-6.3833E-06	2.358859E+03
-5.8497E-01	-6.3812E-06	2.360360E+03
-5.8447E-01	-6.3914E-06	2.361862E+03
-5.8397E-01	-6.3989E-06	2.363363E+03
-5.8347E-01	-6.4110E-06	2.364865E+03
-5.8297E-01	-6.4240E-06	2.366366E+03
-5.8247E-01	-6.4170E-06	2.367868E+03
-5.8197E-01	-6.4208E-06	2.369369E+03
-5.8147E-01	-6.4060E-06	2.370871E+03
-5.8097E-01	-6.4060E-06	2.372372E+03
-5.8047E-01	-6.3951E-06	2.373874E+03
-5.7997E-01	-6.3964E-06	2.375375E+03
-5.7947E-01	-6.3940E-06	2.376877E+03
-5.7897E-01	-6.3812E-06	2.378378E+03
-5.7847E-01	-6.3840E-06	2.379880E+03
-5.7797E-01	-6.3675E-06	2.381381E+03
-5.7747E-01	-6.3955E-06	2.382883E+03
-5.7697E-01	-6.4014E-06	2.384385E+03
-5.7647E-01	-6.4061E-06	2.385886E+03
-5.7597E-01	-6.4044E-06	2.387387E+03
-5.7547E-01	-6.3951E-06	2.388889E+03
-5.7497E-01	-6.3818E-06	2.390390E+03
-5.7447E-01	-6.3616E-06	2.391892E+03
-5.7397E-01	-6.3779E-06	2.393393E+03
-5.7347E-01	-6.3798E-06	2.394895E+03
-5.7297E-01	-6.3748E-06	2.396396E+03
-5.7247E-01	-6.3782E-06	2.397898E+03
-5.7197E-01	-6.3697E-06	2.399399E+03
-5.7147E-01	-6.3606E-06	2.400901E+03
-5.7097E-01	-6.3629E-06	2.402402E+03
-5.7047E-01	-6.3691E-06	2.403904E+03
-5.6997E-01	-6.3645E-06	2.405406E+03
-5.6947E-01	-6.3552E-06	2.406907E+03
-5.6897E-01	-6.3556E-06	2.408408E+03
-5.6847E-01	-6.3446E-06	2.409910E+03
-5.6797E-01	-6.3414E-06	2.411411E+03
-5.6747E-01	-6.3480E-06	2.412913E+03
-5.6697E-01	-6.3618E-06	2.414414E+03
-5.6647E-01	-6.3552E-06	2.415916E+03
-5.6597E-01	-6.3689E-06	2.417417E+03
-5.6547E-01	-6.3748E-06	2.418919E+03
-5.6497E-01	-6.3772E-06	2.420420E+03
-5.6447E-01	-6.3719E-06	2.421922E+03
-5.6397E-01	-6.3710E-06	2.423423E+03
-5.6347E-01	-6.3767E-06	2.424925E+03
-5.6297E-01	-6.3643E-06	2.426427E+03
-5.6247E-01	-6.3801E-06	2.427928E+03
-5.6197E-01	-6.3803E-06	2.429429E+03
-5.6147E-01	-6.3796E-06	2.430931E+03
-5.6097E-01	-6.3652E-06	2.432432E+03
-5.6047E-01	-6.3674E-06	2.433934E+03
-5.5997E-01	-6.3694E-06	2.435435E+03
-5.5947E-01	-6.3656E-06	2.436937E+03
-5.5897E-01	-6.3803E-06	2.438438E+03
-5.5847E-01	-6.3755E-06	2.439940E+03
-5.5797E-01	-6.3762E-06	2.441441E+03
-5.5747E-01	-6.3715E-06	2.442943E+03
-5.5697E-01	-6.3684E-06	2.444444E+03
-5.5647E-01	-6.3661E-06	2.445946E+03
-5.5597E-01	-6.3698E-06	2.447448E+03
-5.5547E-01	-6.3836E-06	2.448949E+03
-5.5497E-01	-6.3644E-06	2.450450E+03
-5.5447E-01	-6.3652E-06	2.451952E+03
-5.5397E-01	-6.3663E-06	2.453454E+03
-5.5347E-01	-6.3491E-06	2.454955E+03
-5.5297E-01	-6.3414E-06	2.456457E+03
-5.5247E-01	-6.3418E-06	2.457958E+03
-5.5197E-01	-6.3525E-06	2.459459E+03
-5.5147E-01	-6.3408E-06	2.460961E+03
-5.5097E-01	-6.3441E-06	2.462462E+03
-5.5047E-01	-6.3649E-06	2.463964E+03
-5.4997E-01	-6.3629E-06	2.465466E+03
-5.4947E-01	-6.3730E-06	2.466967E+03
-5.4897E-01	-6.3802E-06	2.468469E+03
-5.4847E-01	-6.3810E-06	2.469970E+03
-5.4797E-01	-6.3599E-06	2.471471E+03
-5.4747E-01	-6.3521E-06	2.472973E+03
-5.4697E-01	-6.3666E-06	2.474475E+03
-5.4647E-01	-6.3634E-06	2.475976E+03
-5.4597E-01	-6.3634E-06	2.477478E+03
-5.4547E-01	-6.3650E-06	2.478979E+03
-5.4497E-01	-6.3673E-06	2.480480E+03
-5.4447E-01	-6.3607E-06	2.481982E+03
-5.4397E-01	-6.3779E-06	2.483483E+03
-5.4347E-01	-6.3920E-06	2.484985E+03
-5.4297E-01	-6.3940E-06	2.486487E+03
-5.4247E-01	-6.3878E-06	2.487988E+03
-5.4197E-01	-6.3815E-06	2.489490E+03
-5.4147E-01	-6.3681E-06	2.490991E+03
-5.4097E-01	-6.3510E-06	2.492492E+03
-5.4047E-01	-6.3522E-06	2.493994E+03
-5.3997E-01	-6.3508E-06	2.495496E+03
-5.3947E-01	-6.3476E-06	2.496997E+03
-5.3897E-01	-6.3432E-06	2.498499E+03
-5.3847E-01	-6.3476E-06	2.500000E+03
-5.3797E-01	-6.3453E-06	2.501501E+03
-5.3747E-01	-6.3439E-06	2.503003E+03
-5.3697E-01	-6.3430E-06	2.504504E+03
-5.3647E-01	-6.3471E-06	2.506006E+03
-5.3597E-01	-6.3308E-06	2.507508E+03
-5.3547E-01	-6.3342E-06	2.509009E+03
-5.3497E-01	-6.3394E-06	2.510510E+03
-5.3447E-01	-6.3388E-06	2.512012E+03
-5.3397E-01	-6.3452E-06	2.513513E+03
-5.3347E-01	-6.3499E-06	2.515015E+03
-5.3297E-01	-6.3583E-06	2.516517E+03
-5.3247E-01	-6.3477E-06	2.518018E+03
-5.3197E-01	-6.3606E-06	2.519520E+03
-5.3147E-01	-6.3603E-06	2.521021E+03
-5.3097E-01	-6.3609E-06	2.522522E+03
-5.3047E-01	-6.3663E-06	2.524024E+03
-5.2997E-01	-6.3726E-06	2.525525E+03
-5.2947E-01	-6.3630E-06	2.527027E+03
-5.2897E-01	-6.3682E-06	2.528529E+03
-5.2847E-01	-6.3766E-06	2.530030E+03
-5.2797E-01	-6.3770E-06	2.531531E+03
-5.2747E-01	-6.3797E-06	2.533033E+03
-5.2697E-01	-6.3922E-06	2.534534E+03
-5.2647E-01	-6.4062E-06	2.536036E+03
-5.2597E-01	-6.3896E-06	2.537538E+03
-5.2547E-01	-6.4006E-06	2.539039E+03
-5.2497E-01	-6.3927E-06	2.540541E+03
-5.2447E-01	-6.3811E-06	2.542042E+03
-5.2397E-01	-6.3688E-06	2.543543E+03
-5.2347E-01	-6.3690E-06	2.545045E+03
-5.2297E-01	-6.3725E-06	2.546546E+03
-5.2247E-01	-6.3621E-06	2.548048E+03
-5.2197E-01	-6.3660E-06	2.549550E+03
-5.2147E-01	-6.3722E-06	2.551051E+03
-5.2097E-01	-6.3675E-06	2.552552E+03
-5.2047E-01	-6.3683E-06	2.554054E+03
-5.1997E-01	-6.3679E-06	2.555556E+03
-5.1947E-01	-6.3614E-06	2.557057E+03
-5.1897E-01	-6.3658E-06	2.558559E+03
-5.1847E-01	-6.3551E-06	2.560060E+03
-5.1797E-01	-6.3616E-06	2.561562E+03
-5.1747E-01	-6.3541E-06	2.563063E+03
-5.1697E-01	-6.3611E-06	2.564565E+03
-5.1647E-01	-6.3613E-06	2.566066E+03
-5.1597E-01	-6.3645E-06	2.567568E+03
-5.1547E-01	-6.3888E-06	2.569069E+03
-5.1497E-01	-6.3876E-06	2.570571E+03
-5.1447E-01	-6.3978E-06	2.572072E+03
-5.1397E-01	-6.3976E-06	2.573573E+03
-5.1347E-01	-6.3991E-06	2.575075E+03
-5.1297E-01	-6.3784E-06	2.576577E+03
-5.1247E-01	-6.3673E-06	2.578078E+03
-5.1197E-01	-6.3643E-06	2.579580E+03
-5.1147E-01	-6.3513E-06	2.581081E+03
-5.1097E-01	-6.3426E-06	2.582583E+03
-5.1047E-01	-6.3485E-06	2.584084E+03
-5.0997E-01	-6.3492E-06	2.585586E+03
-5.0947E-01	-6.3419E-06	2.587087E+03
-5.0897E-01	-6.3427E-06	2.588589E+03
-5.0847E-01	-6.3377E-06	2.590090E+03
-5.0797E-01	-6.3529E-06	2.591592E+03
-5.0747E-01	-6.3622E-06	2.593093E+03
-5.0697E-01	-6.3747E-06	2.594594E+03
-5.0647E-01	-6.3716E-06	2.596096E+03
-5.0597E-01	-6.3847E-06	2.597598E+03
-5.0547E-01	-6.3959E-06	2.599099E+03
-5.0497E-01	-6.3970E-06	2.600601E+03
-5.0447E-01	-6.4137E-06	2.602102E+03
-5.0397E-01	-6.4169E-06	2.603604E+03
-5.0347E-01	-6.4137E-06	2.605105E+03
-5.0297E-01	-6.4102E-06	2.606607E+03
-5.0247E-01	-6.4013E-06	2.608108E+03
-5.0197E-01	-6.3972E-06	2.609610E+03
-5.0147E-01	-6.3884E-06	2.611111E+03
-5.0097E-01	-6.3906E-06	2.612613E+03
-5.0047E-01	-6.3905E-06	2.614114E+03
-4.9997E-01	-6.3895E-06	2.615615E+03
-4.9947E-01	-6.3909E-06	2.617117E+03
-4.9897E-01	-6.3872E-06	2.618619E+03
-4.9847E-01	-6.4048E-06	2.620120E+03
-4.9797E-01	-6.4011E-06	2.621622E+03
-4.9747E-01	-6.3971E-06	2.623123E+03
-4.9697E-01	-6.3950E-06	2.624625E+03
-4.9647E-01	-6.3996E-06	2.626126E+03
-4.9597E-01	-6.3895E-06	2.627628E+03
-4.9547E-01	-6.3898E-06	2.629129E+03
-4.9497E-01	-6.3913E-06	2.630631E+03
-4.9447E-01	-6.3855E-06	2.632132E+03
-4.9397E-01	-6.3777E-06	2.633634E+03
-4.9347E-01	-6.3769E-06	2.635135E+03
-4.9297E-01	-6.3782E-06	2.636637E+03
-4.9247E-01	-6.3785E-06	2.638138E+03
-4.9197E-01	-6.3805E-06	2.639640E+03
-4.9147E-01	-6.3780E-06	2.641141E+03
-4.9097E-01	-6.3802E-06	2.642643E+03
-4.9047E-01	-6.3772E-06	2.644144E+03
-4.8997E-01	-6.3860E-06	2.645646E+03
-4.8947E-01	-6.3915E-06	2.647147E+03
-4.8897E-01	-6.3961E-06	2.648649E+03
-4.8847E-01	-6.3850E-06	2.650150E+03
-4.8797E-01	-6.3878E-06	2.651652E+03
-4.8747E-01	-6.3916E-06	2.653153E+03
-4.8697E-01	-6.3941E-06	2.654655E+03
-4.8647E-01	-6.4007E-06	2.656156E+03
-4.8597E-01	-6.4005E-06	2.657658E+03
-4.8547E-01	-6.3960E-06	2.659159E+03
-4.8497E-01	-6.3935E-06	2.660661E+03
-4.8447E-01	-6.4019E-06	2.662162E+03
-4.8397E-01	-6.3993E-06	2.663664E+03
-4.8347E-01	-6.4015E-06	2.665165E+03
-4.8297E-01	-6.4043E-06	2.666667E+03
-4.8247E-01	-6.4070E-06	2.668168E+03
-4.8197E-01	-6.4004E-06	2.669670E+03
-4.8147E-01	-6.4097E-06	2.671171E+03
-4.8097E-01	-6.4210E-06	2.672673E+03
-4.8047E-01	-6.4224E-06	2.674174E+03
-4.7997E-01	-6.4343E-06	2.675676E+03
-4.7947E-01	-6.4424E-06	2.677177E+03
-4.7897E-01	-6.4468E-06	2.678679E+03
-4.7847E-01	-6.4323E-06	2.680180E+03
-4.7797E-01	-6.4390E-06	2.681682E+03
-4.7747E-01	-6.4295E-06	2.683183E+03
-4.7697E-01	-6.4337E-06	2.684685E+03
-4.7647E-01	-6.4227E-06	2.686186E+03
-4.7597E-01	-6.4168E-06	2.687688E+03
-4.7547E-01	-6.4115E-06	2.689189E+03
-4.7497E-01	-6.3880E-06	2.690691E+03
-4.7447E-01	-6.3931E-06	2.692192E+03
-4.7397E-01	-6.3881E-06	2.693694E+03
-4.7347E-01	-6.4186E-06	2.695195E+03
-4.7297E-01	-6.4081E-06	2.696697E+03
-4.7247E-01	-6.4102E-06	2.698198E+03
-4.7197E-01	-6.4187E-06	2.699700E+03
-4.7147E-01	-6.3929E-06	2.701201E+03
-4.7097E-01	-6.4087E-06	2.702703E+03
-4.7047E-01	-6.4130E-06	2.704204E+03
-4.6997E-01	-6.4349E-06	2.705706E+03
-4.6947E-01	-6.4273E-06	2.707207E+03
-4.6897E-01	-6.4245E-06	2.708709E+03
-4.6847E-01	-6.4345E-06	2.710210E+03
-4.6797E-01	-6.3999E-06	2.711712E+03
-4.6747E-01	-6.4267E-06	2.713213E+03
-4.6697E-01	-6.4327E-06	2.714715E+03
-4.6647E-01	-6.4434E-06	2.716216E+03
-4.6597E-01	-6.4461E-06	2.717718E+03
-4.6547E-01	-6.4424E-06	2.719219E+03
-4.6497E-01	-6.4516E-06	2.720721E+03
-4.6447E-01	-6.4373E-06	2.722222E+03
-4.6397E-01	-6.4616E-06	2.723724E+03
-4.6347E-01	-6.4657E-06	2.725225E+03
-4.6297E-01	-6.4754E-06	2.726727E+03
-4.6247E-01	-6.4842E-06	2.728228E+03
-4.6197E-01	-6.4876E-06	2.729730E+03
-4.6147E-01	-6.4834E-06	2.731231E+03
-4.6097E-01	-6.4706E-06	2.732733E+03
-4.6047E-01	-6.4567E-06	2.734234E+03
-4.5997E-01	-6.4460E-06	2.735736E+03
-4.5947E-01	-6.4362E-06	2.737237E+03
-4.5897E-01	-6.4278E-06	2.738739E+03
-4.5847E-01	-6.4280E-06	2.740240E+03
-4.5797E-01	-6.4203E-06	2.741742E+03
-4.5747E-01	-6.4282E-06	2.743243E+03
-4.5697E-01	-6.4234E-06	2.744745E+03
-4.5647E-01	-6.4347E-06	2.746246E+03
-4.5597E-01	-6.4439E-06	2.747748E+03
-4.5547E-01	-6.4520E-06	2.749249E+03
-4.5497E-01	-6.4649E-06	2.750751E+03
-4.5447E-01	-6.4683E-06	2.752252E+03
-4.5397E-01	-6.4807E-06	2.753754E+03
-4.5347E-01	-6.4737E-06	2.755255E+03
-4.5297E-01	-6.4679E-06	2.756757E+03
-4.5247E-01	-6.4774E-06	2.758258E+03
-4.5197E-01	-6.4824E-06	2.759760E+03
-4.5147E-01	-6.4885E-06	2.761261E+03
-4.5097E-01	-6.4968E-06	2.762763E+03
-4.5047E-01	-6.4967E-06	2.764264E+03
-4.4997E-01	-6.4926E-06	2.765766E+03
-4.4947E-01	-6.4764E-06	2.767267E+03
-4.4897E-01	-6.4879E-06	2.768769E+03
-4.4847E-01	-6.4854E-06	2.770270E+03
-4.4797E-01	-6.4842E-06	2.771772E+03
-4.4747E-01	-6.4949E-06	2.773273E+03
-4.4697E-01	-6.4778E-06	2.774775E+03
-4.4647E-01	-6.4743E-06	2.776276E+03
-4.4597E-01	-6.4638E-06	2.777778E+03
-4.4547E-01	-6.4820E-06	2.779279E+03
-4.4497E-01	-6.4906E-06	2.780781E+03
-4.4447E-01	-6.4934E-06	2.782282E+03
-4.4397E-01	-6.5009E-06	2.783784E+03
-4.4347E-01	-6.4818E-06	2.785285E+03
-4.4297E-01	-6.4777E-06	2.786787E+03
-4.4247E-01	-6.4667E-06	2.788288E+03
-4.4197E-01	-6.4692E-06	2.789790E+03
-4.4147E-01	-6.4668E-06	2.791291E+03
-4.4097E-01	-6.4762E-06	2.792793E+03
-4.4047E-01	-6.4791E-06	2.794294E+03
-4.3997E-01	-6.4759E-06	2.795796E+03
-4.3947E-01	-6.4763E-06	2.797297E+03
-4.3897E-01	-6.4786E-06	2.798799E+03
-4.3847E-01	-6.4802E-06	2.800300E+03
-4.3797E-01	-6.4782E-06	2.801802E+03
-4.3747E-01	-6.4932E-06	2.803303E+03
-4.3697E-01	-6.4926E-06	2.804805E+03
-4.3647E-01	-6.5015E-06	2.806306E+03
-4.3597E-01	-6.4994E-06	2.807808E+03
-4.3547E-01	-6.4928E-06	2.809309E+03
-4.3497E-01	-6.4855E-06	2.810811E+03
-4.3447E-01	-6.4913E-06	2.812312E+03
-4.3397E-01	-6.4964E-06	2.813814E+03
-4.3347E-01	-6.5034E-06	2.815315E+03
-4.3297E-01	-6.5141E-06	2.816817E+03
-4.3247E-01	-6.5193E-06	2.818318E+03
-4.3197E-01	-6.5039E-06	2.819820E+03
-4.3147E-01	-6.5049E-06	2.821321E+03
-4.3097E-01	-6.5151E-06	2.822823E+03
-4.3047E-01	-6.5095E-06	2.824324E+03
-4.2997E-01	-6.5257E-06	2.825826E+03
-4.2947E-01	-6.5396E-06	2.827327E+03
-4.2897E-01	-6.5510E-06	2.828829E+03
-4.2847E-01	-6.5372E-06	2.830330E+03
-4.2797E-01	-6.5515E-06	2.831832E+03
-4.2747E-01	-6.5581E-06	2.833333E+03
-4.2697E-01	-6.5475E-06	2.834835E+03
-4.2647E-01	-6.5499E-06	2.836336E+03
-4.2597E-01	-6.5546E-06	2.837838E+03
-4.2547E-01	-6.5544E-06	2.839339E+03
-4.2497E-01	-6.5336E-06	2.840841E+03
-4.2447E-01	-6.5398E-06	2.842342E+03
-4.2397E-01	-6.5433E-06	2.843844E+03
-4.2347E-01	-6.5397E-06	2.845345E+03
-4.2297E-01	-6.5377E-06	2.846847E+03
-4.2247E-01	-6.5424E-06	2.848348E+03
-4.2197E-01	-6.5520E-06	2.849850E+03
-4.2147E-01	-6.5482E-06	2.851351E+03
-4.2097E-01	-6.5519E-06	2.852853E+03
-4.2047E-01	-6.5543E-06	2.854354E+03
-4.1997E-01	-6.5478E-06	2.855856E+03
-4.1947E-01	-6.5453E-06	2.857357E+03
-4.1897E-01	-6.5386E-06	2.858859E+03
-4.1847E-01	-6.5324E-06	2.860360E+03
-4.1797E-01	-6.5228E-06	2.861862E+03
-4.1747E-01	-6.5195E-06	2.863363E+03
-4.1697E-01	-6.5333E-06	2.864865E+03
-4.1647E-01	-6.5319E-06	2.866366E+03
-4.1597E-01	-6.5377E-06	2.867868E+03
-4.1547E-01	-6.5411E-06	2.869369E+03
-4.1497E-01	-6.5395E-06	2.870871E+03
-4.1447E-01	-6.5479E-06	2.872372E+03
-4.1397E-01	-6.5448E-06	2.873874E+03
-4.1347E-01	-6.5553E-06	2.875375E+03
-4.1297E-01	-6.5583E-06	2.876877E+03
-4.1247E-01	-6.5591E-06	2.878378E+03
-4.1197E-01	-6.5609E-06	2.879880E+03
-4.1147E-01	-6.5473E-06	2.881381E+03
-4.1097E-01	-6.5583E-06	2.882883E+03
-4.1047E-01	-6.5468E-06	2.884385E+03
-4.0997E-01	-6.5476E-06	2.885886E+03
-4.0947E-01	-6.5506E-06	2.887387E+03
-4.0897E-01	-6.5508E-06	2.888889E+03
-4.0847E-01	-6.5520E-06	2.890390E+03
-4.0797E-01	-6.5488E-06	2.891892E+03
-4.0747E-01	-6.5526E-06	2.893393E+03
-4.0697E-01	-6.5422E-06	2.894895E+03
-4.0647E-01	-6.5525E-06	2.896396E+03
-4.0597E-01	-6.5573E-06	2.897898E+03
-4.0547E-01	-6.5648E-06	2.899399E+03
-4.0497E-01	-6.5626E-06	2.900901E+03
-4.0447E-01	-6.5694E-06	2.902402E+03
-4.0397E-01	-6.5665E-06	2.903904E+03
-4.0347E-01	-6.5640E-06	2.905406E+03
-4.0297E-01	-6.5801E-06	2.906907E+03
-4.0247E-01	-6.5736E-06	2.908408E+03
-4.0197E-01	-6.5911E-06	2.909910E+03
-4.0147E-01	-6.5815E-06	2.911411E+03
-4.0097E-01	-6.5836E-06	2.912913E+03
-4.0047E-01	-6.5892E-06	2.914414E+03
-3.9997E-01	-6.5876E-06	2.915916E+03
-3.9947E-01	-6.6061E-06	2.917417E+03
-3.9897E-01	-6.5942E-06	2.918919E+03
-3.9847E-01	-6.6101E-06	2.920420E+03
-3.9797E-01	-6.5938E-06	2.921922E+03
-3.9747E-01	-6.5912E-06	2.923423E+03
-3.9697E-01	-6.5947E-06	2.924925E+03
-3.9647E-01	-6.5808E-06	2.926427E+03
-3.9597E-01	-6.5882E-06	2.927928E+03
-3.9547E-01	-6.5745E-06	2.929429E+03
-3.9497E-01	-6.5671E-06	2.930931E+03
-3.9447E-01	-6.5535E-06	2.932432E+03
-3.9397E-01	-6.5613E-06	2.933934E+03
-3.9347E-01	-6.5698E-06	2.935435E+03
-3.9297E-01	-6.5644E-06	2.936937E+03
-3.9247E-01	-6.5716E-06	2.938438E+03
-3.9197E-01	-6.5690E-06	2.939940E+03
-3.9147E-01	-6.5642E-06	2.941441E+03
-3.9097E-01	-6.5715E-06	2.942943E+03
-3.9047E-01	-6.5909E-06	2.944444E+03
-3.8997E-01	-6.5927E-06	2.945946E+03
-3.8947E-01	-6.5787E-06	2.947448E+03
-3.8897E-01	-6.5734E-06	2.948949E+03
-3.8847E-01	-6.5627E-06	2.950450E+03
-3.8797E-01	-6.5563E-06	2.951952E+03
-3.8747E-01	-6.5658E-06	2.953454E+03
-3.8697E-01	-6.5883E-06	2.954955E+03
-3.8647E-01	-6.5842E-06	2.956457E+03
-3.8597E-01	-6.5645E-06	2.957958E+03
-3.8547E-01	-6.5648E-06	2.959459E+03
-3.8497E-01	-6.5542E-06	2.960961E+03
-3.8447E-01	-6.5544E-06	2.962462E+03
-3.8397E-01	-6.5665E-06	2.963964E+03
-3.8347E-01	-6.5775E-06	2.965466E+03
-3.8297E-01	-6.5691E-06	2.966967E+03
-3.8247E-01	-6.5592E-06	2.968469E+03
-3.8197E-01	-6.5616E-06	2.969970E+03
-3.8147E-01	-6.5477E-06	2.971471E+03
-3.8097E-01	-6.5444E-06	2.972973E+03
-3.8047E-01	-6.5515E-06	2.974475E+03
-3.7997E-01	-6.5561E-06	2.975976E+03
-3.7947E-01	-6.5534E-06	2.977478E+03
-3.7897E-01	-6.5530E-06	2.978979E+03
-3.7847E-01	-6.5528E-06	2.980480E+03
-3.7797E-01	-6.5456E-06	2.981982E+03
-3.7747E-01	-6.5481E-06	2.983483E+03
-3.7697E-01	-6.5534E-06	2.984985E+03
-3.7647E-01	-6.5637E-06	2.986487E+03
-3.7597E-01	-6.5722E-06	2.987988E+03
-3.7547E-01	-6.5760E-06	2.989490E+03
-3.7497E-01	-6.5824E-06	2.990991E+03
-3.7447E-01	-6.5830E-06	2.992492E+03
-3.7372E-01	-6.5753E-06	2.993994E+03
-3.7319E-01	-6.5669E-06	2.995496E+03
-3.7277E-01	-6.5652E-06	2.996997E+03
-3.7244E-01	-6.5581E-06	2.998499E+03
-3.7215E-01	-6.5471E-06	3.000000E+03
-3.7190E-01	-6.5464E-06	3.001501E+03
-3.7169E-01	-6.5466E-06	3.003003E+03
