# Supplementary material for: Mechanistic study of aluminum alloy corrosion under the interaction of Embellisia sp. and Candida xyloterini
Source: RSC Adv. 2025 May 12;15(19):14903–16. doi: 10.1039/d5ra02115d (PMC12067196; doi:10.1039/d5ra02115d)
Supplement: RA-015-D5RA02115D-s003 [file RA-015-D5RA02115D-s003.zip › TAF/TAF-7B04-4-28d.txt]

Potential (V)	Current (A)	Elapsed Time (s)
-1.251965	9.872376e-006	0
-1.251465	1.0266041e-005	1.5015012
-1.250965	1.074582e-005	3.0030031
-1.250465	1.1077975e-005	4.5045043
-1.249965	1.1317864e-005	6.0060062
-1.249465	1.1637717e-005	7.5075074
-1.248965	1.1889908e-005	9.0090093
-1.248465	1.2148251e-005	10.510511
-1.247965	1.2277422e-005	12.012012
-1.247465	1.2554218e-005	13.513514
-1.246965	1.2695691e-005	15.015015
-1.246465	1.281256e-005	16.516517
-1.245965	1.2972487e-005	18.018018
-1.245465	1.305245e-005	19.51952
-1.244965	1.3212376e-005	21.021021
-1.244465	1.3280037e-005	22.522522
-1.243965	1.3347698e-005	24.024024
-1.243465	1.3433813e-005	25.525525
-1.242965	1.3519927e-005	27.027027
-1.242465	1.3532229e-005	28.528528
-1.241965	1.353838e-005	30.03003
-1.241465	1.3612192e-005	31.531532
-1.240965	1.3569135e-005	33.033033
-1.240465	1.3692155e-005	34.534535
-1.239965	1.3741363e-005	36.036036
-1.239465	1.3759816e-005	37.537538
-1.238965	1.3778269e-005	39.039039
-1.238465	1.372291e-005	40.54054
-1.237965	1.3809024e-005	42.042042
-1.237465	1.3858232e-005	43.543543
-1.236965	1.3741363e-005	45.045045
-1.236465	1.3888988e-005	46.546546
-1.235965	1.3858232e-005	48.048048
-1.235465	1.3852081e-005	49.54955
-1.234965	1.384593e-005	51.051051
-1.234465	1.3888988e-005	52.552553
-1.233965	1.3852081e-005	54.054054
-1.233465	1.3796722e-005	55.555556
-1.232965	1.384593e-005	57.057057
-1.232465	1.3802873e-005	58.558559
-1.231965	1.3809024e-005	60.06006
-1.231465	1.3815175e-005	61.561561
-1.230965	1.3833628e-005	63.063063
-1.230465	1.3809024e-005	64.564564
-1.229965	1.3772118e-005	66.066066
-1.229465	1.372291e-005	67.567568
-1.228965	1.3876686e-005	69.069069
-1.228465	1.3778269e-005	70.570571
-1.227965	1.3864383e-005	72.072072
-1.227465	1.3790571e-005	73.573574
-1.226965	1.3802873e-005	75.075075
-1.226465	1.3802873e-005	76.576577
-1.225965	1.3729061e-005	78.078078
-1.225465	1.3802873e-005	79.579579
-1.224965	1.3759816e-005	81.081081
-1.224465	1.3821326e-005	82.582582
-1.223965	1.3642947e-005	84.084084
-1.223465	1.3673702e-005	85.585585
-1.222965	1.3636796e-005	87.087087
-1.222465	1.3612192e-005	88.588589
-1.221965	1.3630645e-005	90.09009
-1.221465	1.3618343e-005	91.591592
-1.220965	1.3612192e-005	93.093093
-1.220465	1.3618343e-005	94.594595
-1.219965	1.3606041e-005	96.096096
-1.219465	1.3526078e-005	97.597598
-1.218965	1.3483021e-005	99.099099
-1.218465	1.3446115e-005	100.6006
-1.217965	1.3403057e-005	102.1021
-1.217465	1.3427662e-005	103.6036
-1.216965	1.347687e-005	105.10511
-1.216465	1.3304641e-005	106.60661
-1.215965	1.3378453e-005	108.10811
-1.215465	1.3273886e-005	109.60961
-1.214965	1.3267735e-005	111.11111
-1.214465	1.3255433e-005	112.61261
-1.213965	1.3243131e-005	114.11411
-1.213465	1.3070903e-005	115.61562
-1.212965	1.3212376e-005	117.11712
-1.212465	1.3200074e-005	118.61862
-1.211965	1.3126262e-005	120.12012
-1.211465	1.305245e-005	121.62162
-1.210965	1.3077054e-005	123.12312
-1.210465	1.2880221e-005	124.62462
-1.209965	1.3009393e-005	126.12613
-1.209465	1.293558e-005	127.62763
-1.208965	1.2831013e-005	129.12913
-1.208465	1.2855617e-005	130.63063
-1.207965	1.2849466e-005	132.13213
-1.207465	1.2763352e-005	133.63363
-1.206965	1.275105e-005	135.13514
-1.206465	1.2701842e-005	136.63664
-1.205965	1.2714144e-005	138.13814
-1.205465	1.2652634e-005	139.63964
-1.204965	1.2646483e-005	141.14114
-1.204465	1.2640332e-005	142.64264
-1.203965	1.2603426e-005	144.14414
-1.203465	1.2591124e-005	145.64565
-1.202965	1.2560369e-005	147.14715
-1.202465	1.2529614e-005	148.64865
-1.201965	1.2418895e-005	150.15015
-1.201465	1.244965e-005	151.65165
-1.200965	1.2345083e-005	153.15315
-1.200465	1.2363536e-005	154.65465
-1.199965	1.2357385e-005	156.15616
-1.199465	1.2314328e-005	157.65766
-1.198965	1.2283573e-005	159.15916
-1.198465	1.2166704e-005	160.66066
-1.197965	1.2154402e-005	162.16216
-1.197465	1.2099043e-005	163.66366
-1.196965	1.208059e-005	165.16517
-1.196465	1.2123647e-005	166.66667
-1.195965	1.2043684e-005	168.16817
-1.195465	1.1957569e-005	169.66967
-1.194965	1.2025231e-005	171.17117
-1.194465	1.1939116e-005	172.67267
-1.193965	1.18407e-005	174.17417
-1.193465	1.190221e-005	175.67568
-1.192965	1.1846851e-005	177.17718
-1.192465	1.1748435e-005	178.67868
-1.191965	1.1723831e-005	180.18018
-1.191465	1.1686925e-005	181.68168
-1.190965	1.1699227e-005	183.18318
-1.190465	1.1643868e-005	184.68468
-1.189965	1.1668472e-005	186.18619
-1.189465	1.1619264e-005	187.68769
-1.188965	1.1514696e-005	189.18919
-1.188465	1.153315e-005	190.69069
-1.187965	1.1514696e-005	192.19219
-1.187465	1.1570056e-005	193.69369
-1.186965	1.1514696e-005	195.1952
-1.186465	1.141628e-005	196.6967
-1.185965	1.147779e-005	198.1982
-1.185465	1.135477e-005	199.6997
-1.184965	1.1324015e-005	201.2012
-1.184465	1.1373223e-005	202.7027
-1.183965	1.1299411e-005	204.2042
-1.183465	1.1188693e-005	205.70571
-1.182965	1.1225599e-005	207.20721
-1.182465	1.1188693e-005	208.70871
-1.181965	1.1157938e-005	210.21021
-1.181465	1.1090277e-005	211.71171
-1.180965	1.1084126e-005	213.21321
-1.180465	1.1084126e-005	214.71471
-1.179965	1.0998011e-005	216.21622
-1.179465	1.1010313e-005	217.71772
-1.178965	1.0905746e-005	219.21922
-1.178465	1.0874991e-005	220.72072
-1.177965	1.0911897e-005	222.22222
-1.177465	1.0862689e-005	223.72372
-1.176965	1.0850387e-005	225.22523
-1.176465	1.080733e-005	226.72673
-1.175965	1.0739669e-005	228.22823
-1.175465	1.0764273e-005	229.72973
-1.174965	1.0628951e-005	231.23123
-1.174465	1.0610498e-005	232.73273
-1.173965	1.0616649e-005	234.23423
-1.173465	1.0579742e-005	235.73574
-1.172965	1.0592045e-005	237.23724
-1.172465	1.056744e-005	238.73874
-1.171965	1.0487477e-005	240.24024
-1.171465	1.0456722e-005	241.74174
-1.170965	1.0413665e-005	243.24324
-1.170465	1.0364457e-005	244.74474
-1.169965	1.0333702e-005	246.24625
-1.169465	1.0290645e-005	247.74775
-1.168965	1.025989e-005	249.24925
-1.168465	1.0229135e-005	250.75075
-1.167965	1.0222984e-005	252.25225
-1.167465	1.0161474e-005	253.75375
-1.166965	1.0204531e-005	255.25526
-1.166465	1.0001547e-005	256.75676
-1.165965	1.0063057e-005	258.25826
-1.165465	9.9646412e-006	259.75976
-1.164965	1.0050755e-005	261.26126
-1.164465	9.9769432e-006	262.76276
-1.163965	9.9461881e-006	264.26426
-1.163465	1.0001547e-005	265.76577
-1.162965	9.9707922e-006	267.26727
-1.162465	9.9400371e-006	268.76877
-1.161965	9.8047148e-006	270.27027
-1.161465	9.7862618e-006	271.77177
-1.160965	9.8354699e-006	273.27327
-1.160465	9.7062986e-006	274.77478
-1.159965	9.7001476e-006	276.27628
-1.159465	9.7247517e-006	277.77778
-1.158965	9.6816946e-006	279.27928
-1.158465	9.6263355e-006	280.78078
-1.157965	9.5525233e-006	282.28228
-1.157465	9.5648253e-006	283.78378
-1.156965	9.5156172e-006	285.28528
-1.156465	9.5033152e-006	286.78679
-1.155965	9.4479561e-006	288.28829
-1.155465	9.3618419e-006	289.78979
-1.154965	9.4664091e-006	291.29129
-1.154465	9.417201e-006	292.79279
-1.153965	9.2634257e-006	294.29429
-1.153465	9.2880297e-006	295.7958
-1.152965	9.2449727e-006	297.2973
-1.152465	9.1588585e-006	298.7988
-1.151965	9.2572747e-006	300.3003
-1.151465	9.1588585e-006	301.8018
-1.150965	9.1711605e-006	303.3033
-1.150465	9.0604423e-006	304.8048
-1.149965	9.0296872e-006	306.30631
-1.149465	9.0788953e-006	307.80781
-1.148965	9.0112342e-006	309.30931
-1.148465	8.9989321e-006	310.81081
-1.147965	8.9681771e-006	312.31231
-1.147465	8.8759119e-006	313.81381
-1.146965	8.8882139e-006	315.31532
-1.146465	8.8144017e-006	316.81682
-1.145965	8.7897977e-006	318.31832
-1.145465	8.7897977e-006	319.81982
-1.144965	8.7405896e-006	321.32132
-1.144465	8.7098345e-006	322.82282
-1.143965	8.7036835e-006	324.32432
-1.143465	8.7098345e-006	325.82583
-1.142965	8.6298713e-006	327.32733
-1.142465	8.6729284e-006	328.82883
-1.141965	8.5437572e-006	330.33033
-1.141465	8.5130021e-006	331.83183
-1.140965	8.5314551e-006	333.33333
-1.140465	8.4945491e-006	334.83483
-1.139965	8.451492e-006	336.33634
-1.139465	8.4268879e-006	337.83784
-1.138965	8.3899818e-006	339.33934
-1.138465	8.3100187e-006	340.84084
-1.137965	8.3346227e-006	342.34234
-1.137465	8.4207369e-006	343.84384
-1.136965	8.2731126e-006	345.34535
-1.136465	8.1685454e-006	346.84685
-1.135965	8.2362065e-006	348.34835
-1.135465	8.1746964e-006	349.84985
-1.134965	8.1685454e-006	351.35135
-1.134465	8.0701292e-006	352.85285
-1.133965	8.1500923e-006	354.35435
-1.133465	8.1316393e-006	355.85586
-1.132965	7.8917498e-006	357.35736
-1.132465	8.0455251e-006	358.85886
-1.131965	7.9348069e-006	360.36036
-1.131465	7.9532599e-006	361.86186
-1.130965	7.8609947e-006	363.36336
-1.130465	7.8609947e-006	364.86486
-1.129965	7.8855988e-006	366.36637
-1.129465	7.8117866e-006	367.86787
-1.128965	7.7748805e-006	369.36937
-1.128465	7.6887663e-006	370.87087
-1.127965	7.7379744e-006	372.37237
-1.127465	7.7379744e-006	373.87387
-1.126965	7.6026522e-006	375.37538
-1.126465	7.6272562e-006	376.87688
-1.125965	7.7441255e-006	378.37838
-1.125465	7.6272562e-006	379.87988
-1.124965	7.6026522e-006	381.38138
-1.124465	7.5903501e-006	382.88288
-1.123965	7.534991e-006	384.38438
-1.123465	7.4673299e-006	385.88589
-1.122965	7.510387e-006	387.38739
-1.122465	7.4181218e-006	388.88889
-1.121965	7.3935177e-006	390.39039
-1.121465	7.3750647e-006	391.89189
-1.120965	7.3812157e-006	393.39339
-1.120465	7.3012525e-006	394.89489
-1.119965	7.3504606e-006	396.3964
-1.119465	7.3197056e-006	397.8979
-1.118965	7.2889505e-006	399.3994
-1.118465	7.1720812e-006	400.9009
-1.117965	7.2274404e-006	402.4024
-1.117465	7.2520444e-006	403.9039
-1.116965	7.1351752e-006	405.40541
-1.116465	7.1782323e-006	406.90691
-1.115965	7.1105711e-006	408.40841
-1.115465	7.1167221e-006	409.90991
-1.114965	7.1290242e-006	411.41141
-1.114465	7.04291e-006	412.91291
-1.113965	6.9444938e-006	414.41441
-1.113465	6.9937019e-006	415.91592
-1.112965	7.04291e-006	417.41742
-1.112465	6.9752488e-006	418.91892
-1.111965	6.8706816e-006	420.42042
-1.111465	6.8706816e-006	421.92192
-1.110965	6.8583796e-006	423.42342
-1.110465	6.8645306e-006	424.92492
-1.109965	6.8399265e-006	426.42643
-1.109465	6.7968694e-006	427.92793
-1.108965	6.7722654e-006	429.42943
-1.108465	6.7845674e-006	430.93093
-1.107965	6.8153225e-006	432.43243
-1.107465	6.6738492e-006	433.93393
-1.106965	6.6800002e-006	435.43544
-1.106465	6.6123391e-006	436.93694
-1.105965	6.5446779e-006	438.43844
-1.105465	6.593886e-006	439.93994
-1.104965	6.5508289e-006	441.44144
-1.104465	6.5139228e-006	442.94294
-1.103965	6.575433e-006	444.44444
-1.103465	6.5016208e-006	445.94595
-1.102965	6.5569799e-006	447.44745
-1.102465	6.5139228e-006	448.94895
-1.101965	6.4216577e-006	450.45045
-1.101465	6.4647147e-006	451.95195
-1.100965	6.3970536e-006	453.45345
-1.100465	6.2924864e-006	454.95495
-1.099965	6.2801844e-006	456.45646
-1.099465	6.2555803e-006	457.95796
-1.098965	6.3047884e-006	459.45946
-1.098465	6.2063722e-006	460.96096
-1.097965	6.2063722e-006	462.46246
-1.097465	6.1817681e-006	463.96396
-1.096965	6.1448621e-006	465.46547
-1.096465	6.1756171e-006	466.96697
-1.095965	6.114107e-006	468.46847
-1.095465	6.0895029e-006	469.96997
-1.094965	6.0772009e-006	471.47147
-1.094465	6.101805e-006	472.97297
-1.093965	6.0402948e-006	474.47447
-1.093465	5.9726337e-006	475.97598
-1.092965	5.9541807e-006	477.47748
-1.092465	5.9234256e-006	478.97898
-1.091965	5.9664827e-006	480.48048
-1.091465	5.8742175e-006	481.98198
-1.090965	5.8434624e-006	483.48348
-1.090465	5.8557644e-006	484.98499
-1.089965	5.8311604e-006	486.48649
-1.089465	5.8434624e-006	487.98799
-1.088965	5.7942543e-006	489.48949
-1.088465	5.8250094e-006	490.99099
-1.087965	5.8188584e-006	492.49249
-1.087465	5.7450462e-006	493.99399
-1.086965	5.64663e-006	495.4955
-1.086465	5.64663e-006	496.997
-1.085965	5.7081401e-006	498.4985
-1.085465	5.7204422e-006	500
-1.084965	5.5974219e-006	501.5015
-1.084465	5.634328e-006	503.003
-1.083965	5.6158749e-006	504.5045
-1.083465	5.5974219e-006	506.00601
-1.082965	5.5974219e-006	507.50751
-1.082465	5.5174587e-006	509.00901
-1.081965	5.5236097e-006	510.51051
-1.081465	5.4744016e-006	512.01201
-1.080965	5.4190425e-006	513.51351
-1.080465	5.4867037e-006	515.01501
-1.079965	5.4251935e-006	516.51652
-1.079465	5.4005895e-006	518.01802
-1.078965	5.3698344e-006	519.51952
-1.078465	5.4128915e-006	521.02102
-1.077965	5.3698344e-006	522.52252
-1.077465	5.4005895e-006	524.02402
-1.076965	5.2837202e-006	525.52553
-1.076465	5.2652672e-006	527.02703
-1.075965	5.3021733e-006	528.52853
-1.075465	5.2468142e-006	530.03003
-1.074965	5.2468142e-006	531.53153
-1.074465	5.191455e-006	533.03303
-1.073965	5.185304e-006	534.53453
-1.073465	5.2529652e-006	536.03604
-1.072965	5.191455e-006	537.53754
-1.072465	5.173002e-006	539.03904
-1.071965	5.179153e-006	540.54054
-1.071465	5.1360959e-006	542.04204
-1.070965	5.0684348e-006	543.54354
-1.070465	5.0930388e-006	545.04505
-1.069965	5.0622838e-006	546.54655
-1.069465	5.0315287e-006	548.04805
-1.068965	5.0130757e-006	549.54955
-1.068465	4.9884716e-006	551.05105
-1.067965	5.0315287e-006	552.55255
-1.067465	4.9577165e-006	554.05405
-1.066965	4.8962064e-006	555.55556
-1.066465	4.9208105e-006	557.05706
-1.065965	4.9146594e-006	558.55856
-1.065465	4.8100922e-006	560.06006
-1.064965	4.8285453e-006	561.56156
-1.064465	4.7670351e-006	563.06306
-1.063965	4.7977902e-006	564.56456
-1.063465	4.8039412e-006	566.06607
-1.062965	4.7608841e-006	567.56757
-1.062465	4.7608841e-006	569.06907
-1.061965	4.705525e-006	570.57057
-1.061465	4.687072e-006	572.07207
-1.060965	4.7608841e-006	573.57357
-1.060465	4.5640517e-006	575.07507
-1.059965	4.5886558e-006	576.57658
-1.059465	4.5640517e-006	578.07808
-1.058965	4.5825047e-006	579.57958
-1.058465	4.5209946e-006	581.08108
-1.057965	4.5332966e-006	582.58258
-1.057465	4.5825047e-006	584.08408
-1.056965	4.5763537e-006	585.58559
-1.056465	4.4041254e-006	587.08709
-1.055965	4.4717865e-006	588.58859
-1.055465	4.4471825e-006	590.09009
-1.054965	4.3856723e-006	591.59159
-1.054465	4.4471825e-006	593.09309
-1.053965	4.2995581e-006	594.59459
-1.053465	4.2872561e-006	596.0961
-1.052965	4.3426152e-006	597.5976
-1.052465	4.3487662e-006	599.0991
-1.051965	4.238048e-006	600.6006
-1.051465	4.3118602e-006	602.1021
-1.050965	4.2749541e-006	603.6036
-1.050465	4.1703869e-006	605.10511
-1.049965	4.2688031e-006	606.60661
-1.049465	4.1888399e-006	608.10811
-1.048965	4.2011419e-006	609.60961
-1.048465	4.238048e-006	611.11111
-1.047965	4.1150277e-006	612.61261
-1.047465	4.1211788e-006	614.11411
-1.046965	4.1150277e-006	615.61562
-1.046465	4.0166115e-006	617.11712
-1.045965	4.0412156e-006	618.61862
-1.045465	4.0596686e-006	620.12012
-1.044965	4.0842727e-006	621.62162
-1.044465	4.0043095e-006	623.12312
-1.043965	3.9797055e-006	624.62462
-1.043465	4.0412156e-006	626.12613
-1.042965	3.9489504e-006	627.62763
-1.042465	3.9612524e-006	629.12913
-1.041965	3.9427994e-006	630.63063
-1.041465	3.9058933e-006	632.13213
-1.040965	3.8505342e-006	633.63363
-1.040465	3.8751382e-006	635.13514
-1.039965	3.8628362e-006	636.63664
-1.039465	3.8566852e-006	638.13814
-1.038965	3.8382322e-006	639.63964
-1.038465	3.8320811e-006	641.14114
-1.037965	3.7951751e-006	642.64264
-1.037465	3.8751382e-006	644.14414
-1.036965	3.8074771e-006	645.64565
-1.036465	3.7213629e-006	647.14715
-1.035965	3.758269e-006	648.64865
-1.035465	3.770571e-006	650.15015
-1.034965	3.6906078e-006	651.65165
-1.034465	3.6413997e-006	653.15315
-1.033965	3.6598528e-006	654.65465
-1.033465	3.6475508e-006	656.15616
-1.032965	3.6598528e-006	657.65766
-1.032465	3.6167957e-006	659.15916
-1.031965	3.6167957e-006	660.66066
-1.031465	3.6290977e-006	662.16216
-1.030965	3.6106447e-006	663.66366
-1.030465	3.5429835e-006	665.16517
-1.029965	3.5491345e-006	666.66667
-1.029465	3.5306815e-006	668.16817
-1.028965	3.5491345e-006	669.66967
-1.028465	3.5552856e-006	671.17117
-1.027965	3.4814734e-006	672.67267
-1.027465	3.5614366e-006	674.17417
-1.026965	3.4015102e-006	675.67568
-1.026465	3.4753224e-006	677.17718
-1.025965	3.4076612e-006	678.67868
-1.025465	3.4261143e-006	680.18018
-1.024965	3.3953592e-006	681.68168
-1.024465	3.3892082e-006	683.18318
-1.023965	3.4999264e-006	684.68468
-1.023465	3.309245e-006	686.18619
-1.022965	3.3523021e-006	687.68769
-1.022465	3.4199633e-006	689.18919
-1.021965	3.290792e-006	690.69069
-1.021465	3.284641e-006	692.19219
-1.020965	3.3338491e-006	693.69369
-1.020465	3.2600369e-006	695.1952
-1.019965	3.2231309e-006	696.6967
-1.019465	3.2538859e-006	698.1982
-1.018965	3.2169798e-006	699.6997
-1.018465	3.1431677e-006	701.2012
-1.017965	3.1923758e-006	702.7027
-1.017465	3.2292819e-006	704.2042
-1.016965	3.1739227e-006	705.70571
-1.016465	3.2169798e-006	707.20721
-1.015965	3.1739227e-006	708.70871
-1.015465	3.1431677e-006	710.21021
-1.014965	3.0878086e-006	711.71171
-1.014465	3.1247146e-006	713.21321
-1.013965	3.0509025e-006	714.71471
-1.013465	3.0447515e-006	716.21622
-1.012965	3.0509025e-006	717.71772
-1.012465	3.0693555e-006	719.21922
-1.011965	3.0324494e-006	720.72072
-1.011465	3.0078454e-006	722.22222
-1.010965	2.9893924e-006	723.72372
-1.010465	2.9340332e-006	725.22523
-1.009965	2.9278822e-006	726.72673
-1.009465	2.9032782e-006	728.22823
-1.008965	2.8540701e-006	729.72973
-1.008465	2.9032782e-006	731.23123
-1.007965	2.8786741e-006	732.73273
-1.007465	2.8971272e-006	734.23423
-1.006965	2.8479191e-006	735.73574
-1.006465	2.7987109e-006	737.23724
-1.005965	2.8479191e-006	738.73874
-1.005465	2.7618049e-006	740.24024
-1.004965	2.7495028e-006	741.74174
-1.004465	2.835617e-006	743.24324
-1.003965	2.7741069e-006	744.74474
-1.003465	2.7618049e-006	746.24625
-1.002965	2.7248988e-006	747.74775
-1.002465	2.7618049e-006	749.24925
-1.001965	2.6879927e-006	750.75075
-1.001465	2.6633887e-006	752.25225
-1.000965	2.6572376e-006	753.75375
-1.000465	2.6633887e-006	755.25526
-0.999965	2.5034623e-006	756.75676
-0.999465	2.5957275e-006	758.25826
-0.998965	2.5957275e-006	759.75976
-0.998465	2.6203316e-006	761.26126
-0.997965	2.5096133e-006	762.76276
-0.997465	2.6510866e-006	764.26426
-0.996965	2.4542542e-006	765.76577
-0.996465	2.5219154e-006	767.26727
-0.995965	2.4481032e-006	768.76877
-0.995465	2.4604052e-006	770.27027
-0.994965	2.5034623e-006	771.77177
-0.994465	2.4358012e-006	773.27327
-0.993965	2.4542542e-006	774.77478
-0.993465	2.374291e-006	776.27628
-0.992965	2.4358012e-006	777.77778
-0.992465	2.3804421e-006	779.27928
-0.991965	2.4358012e-006	780.78078
-0.991465	2.4296502e-006	782.28228
-0.990965	2.4173481e-006	783.78378
-0.990465	2.374291e-006	785.28529
-0.989965	2.3127809e-006	786.78679
-0.989465	2.361989e-006	788.28829
-0.988965	2.374291e-006	789.78979
-0.988465	2.337385e-006	791.29129
-0.987965	2.2574218e-006	792.79279
-0.987465	2.3189319e-006	794.29429
-0.986965	2.3927441e-006	795.7958
-0.986465	2.2451198e-006	797.2973
-0.985965	2.3189319e-006	798.7988
-0.985465	2.2512708e-006	800.3003
-0.984965	2.1651566e-006	801.8018
-0.984465	2.2758748e-006	803.3033
-0.983965	2.2451198e-006	804.8048
-0.983465	2.2512708e-006	806.30631
-0.982965	2.2328177e-006	807.80781
-0.982465	2.1836096e-006	809.30931
-0.981965	2.1774586e-006	810.81081
-0.981465	2.1590056e-006	812.31231
-0.980965	2.1282505e-006	813.81381
-0.980465	2.1159485e-006	815.31532
-0.979965	2.1282505e-006	816.81682
-0.979465	2.1651566e-006	818.31832
-0.978965	2.1220995e-006	819.81982
-0.978465	2.0913444e-006	821.32132
-0.977965	2.0544384e-006	822.82282
-0.977465	2.0667404e-006	824.32432
-0.976965	2.0052303e-006	825.82583
-0.976465	2.0974955e-006	827.32733
-0.975965	2.0667404e-006	828.82883
-0.975465	1.9990792e-006	830.33033
-0.974965	2.0052303e-006	831.83183
-0.974465	1.9560222e-006	833.33333
-0.973965	2.0113813e-006	834.83484
-0.973465	1.9498711e-006	836.33634
-0.972965	1.9621732e-006	837.83784
-0.972465	1.9191161e-006	839.33934
-0.971965	1.9621732e-006	840.84084
-0.971465	1.9806262e-006	842.34234
-0.970965	1.88221e-006	843.84384
-0.970465	1.894512e-006	845.34535
-0.969965	1.8391529e-006	846.84685
-0.969465	1.869908e-006	848.34835
-0.968965	1.8330019e-006	849.84985
-0.968465	1.876059e-006	851.35135
-0.967965	1.8206999e-006	852.85285
-0.967465	1.8453039e-006	854.35435
-0.966965	1.7222837e-006	855.85586
-0.966465	1.7530387e-006	857.35736
-0.965965	1.7899448e-006	858.85886
-0.965465	1.7899448e-006	860.36036
-0.964965	1.7714918e-006	861.86186
-0.964465	1.7653408e-006	863.36336
-0.963965	1.6853776e-006	864.86486
-0.963465	1.7284347e-006	866.36637
-0.962965	1.7038306e-006	867.86787
-0.962465	1.6177164e-006	869.36937
-0.961965	1.5623573e-006	870.87087
-0.961465	1.6853776e-006	872.37237
-0.960965	1.7345857e-006	873.87387
-0.960465	1.5685083e-006	875.37538
-0.959965	1.5254512e-006	876.87688
-0.959465	1.5746593e-006	878.37838
-0.958965	1.6300185e-006	879.87988
-0.958465	1.5131492e-006	881.38138
-0.957965	1.5500553e-006	882.88288
-0.957465	1.5562063e-006	884.38438
-0.956965	1.4639411e-006	885.88589
-0.956465	1.5069982e-006	887.38739
-0.955965	1.5008472e-006	888.88889
-0.955465	1.4823942e-006	890.39039
-0.954965	1.5131492e-006	891.89189
-0.954465	1.5254512e-006	893.39339
-0.953965	1.4762431e-006	894.89489
-0.953465	1.5377533e-006	896.3964
-0.952965	1.433186e-006	897.8979
-0.952465	1.402431e-006	899.3994
-0.951965	1.4454881e-006	900.9009
-0.951465	1.3716759e-006	902.4024
-0.950965	1.390129e-006	903.9039
-0.950465	1.402431e-006	905.40541
-0.949965	1.3286188e-006	906.90691
-0.949465	1.3224678e-006	908.40841
-0.948965	1.3655249e-006	909.90991
-0.948465	1.3286188e-006	911.41141
-0.947965	1.3101658e-006	912.91291
-0.947465	1.2671087e-006	914.41441
-0.946965	1.2671087e-006	915.91592
-0.946465	1.3224678e-006	917.41742
-0.945965	1.2855617e-006	918.91892
-0.945465	1.2917127e-006	920.42042
-0.944965	1.2240516e-006	921.92192
-0.944465	1.2855617e-006	923.42342
-0.943965	1.2671087e-006	924.92492
-0.943465	1.1871455e-006	926.42643
-0.942965	1.1686925e-006	927.92793
-0.942465	1.3040148e-006	929.42943
-0.941965	1.2363536e-006	930.93093
-0.941465	1.2055986e-006	932.43243
-0.940965	1.2117496e-006	933.93393
-0.940465	1.1871455e-006	935.43544
-0.939965	1.0948803e-006	936.93694
-0.939465	1.1440884e-006	938.43844
-0.938965	1.1994475e-006	939.93994
-0.938465	1.1809945e-006	941.44144
-0.937965	1.1748435e-006	942.94294
-0.937465	1.0579742e-006	944.44444
-0.936965	1.0456722e-006	945.94595
-0.936465	1.0272192e-006	947.44745
-0.935965	1.0149172e-006	948.94895
-0.935465	1.0579742e-006	950.45045
-0.934965	1.0087661e-006	951.95195
-0.934465	1.0333702e-006	953.45345
-0.933965	1.1010313e-006	954.95495
-0.933465	1.0026151e-006	956.45646
-0.932965	9.9646412e-007	957.95796
-0.932465	1.0149172e-006	959.45946
-0.931965	9.9031311e-007	960.96096
-0.931465	9.9646412e-007	962.46246
-0.930965	8.9804791e-007	963.96396
-0.930465	1.0333702e-006	965.46547
-0.929965	8.6729284e-007	966.96697
-0.929465	9.5340703e-007	968.46847
-0.928965	9.3495399e-007	969.96997
-0.928465	9.1650095e-007	971.47147
-0.927965	8.6729284e-007	972.97297
-0.927465	9.3495399e-007	974.47447
-0.926965	8.6114183e-007	975.97598
-0.926465	7.996317e-007	977.47748
-0.925965	8.3038677e-007	978.97898
-0.925465	8.4268879e-007	980.48048
-0.924965	8.3038677e-007	981.98198
-0.924465	8.0578271e-007	983.48348
-0.923965	8.3038677e-007	984.98499
-0.923465	7.996317e-007	986.48649
-0.922965	7.504236e-007	987.98799
-0.922465	7.504236e-007	989.48949
-0.921965	7.8117866e-007	990.99099
-0.921465	7.7502765e-007	992.49249
-0.920965	7.6887663e-007	993.99399
-0.920465	6.8276245e-007	995.4955
-0.919965	7.1351752e-007	996.997
-0.919465	6.9506448e-007	998.4985
-0.918965	7.0121549e-007	1000
-0.918465	7.0121549e-007	1001.5015
-0.917965	6.8891346e-007	1003.003
-0.917465	6.0895029e-007	1004.5045
-0.916965	7.0121549e-007	1006.006
-0.916465	6.5200739e-007	1007.5075
-0.915965	6.0895029e-007	1009.009
-0.915465	5.9049726e-007	1010.5105
-0.914965	5.5359118e-007	1012.012
-0.914465	5.8434624e-007	1013.5135
-0.913965	6.4585637e-007	1015.015
-0.913465	5.7819523e-007	1016.5165
-0.912965	5.8434624e-007	1018.018
-0.912465	5.1053409e-007	1019.5195
-0.911965	4.9208105e-007	1021.021
-0.911465	4.8593003e-007	1022.5225
-0.910965	4.6747699e-007	1024.024
-0.910465	5.0438307e-007	1025.5255
-0.909965	5.1053409e-007	1027.027
-0.909465	4.0596686e-007	1028.5285
-0.908965	4.5517497e-007	1030.03
-0.908465	4.5517497e-007	1031.5315
-0.907965	4.1826889e-007	1033.033
-0.907465	4.8593003e-007	1034.5345
-0.906965	3.3830572e-007	1036.036
-0.906465	4.0596686e-007	1037.5375
-0.905965	4.1211788e-007	1039.039
-0.905465	4.1826889e-007	1040.5405
-0.904965	4.3057092e-007	1042.042
-0.904465	3.8136281e-007	1043.5435
-0.903965	4.1211788e-007	1045.045
-0.903465	3.5675876e-007	1046.5465
-0.902965	3.1370167e-007	1048.048
-0.902465	3.8136281e-007	1049.5495
-0.901965	3.6906078e-007	1051.0511
-0.901465	2.7064458e-007	1052.5526
-0.900965	2.4604052e-007	1054.0541
-0.900465	2.5834255e-007	1055.5556
-0.899965	2.5219154e-007	1057.0571
-0.899465	2.2758748e-007	1058.5586
-0.898965	2.7064458e-007	1060.0601
-0.898465	2.4604052e-007	1061.5616
-0.897965	2.4604052e-007	1063.0631
-0.897465	2.5219154e-007	1064.5646
-0.896965	1.9683242e-007	1066.0661
-0.896465	2.337385e-007	1067.5676
-0.895965	1.7837938e-007	1069.0691
-0.895465	1.7837938e-007	1070.5706
-0.894965	1.9068141e-007	1072.0721
-0.894465	1.5992634e-007	1073.5736
-0.893965	1.5992634e-007	1075.0751
-0.893465	1.5992634e-007	1076.5766
-0.892965	1.5992634e-007	1078.0781
-0.892465	7.3812157e-008	1079.5796
-0.891965	9.8416209e-008	1081.0811
-0.891465	3.0755065e-008	1082.5826
-0.890965	1.2302026e-007	1084.0841
-0.890465	9.8416209e-008	1085.5856
-0.889965	4.3057092e-008	1087.0871
-0.889465	6.7661144e-008	1088.5886
-0.888965	8.6114183e-008	1090.0901
-0.888465	6.1510131e-009	1091.5916
-0.887965	6.7661144e-008	1093.0931
-0.887465	-4.3057092e-008	1094.5946
-0.886965	-4.3057092e-008	1096.0961
-0.886465	-1.2302026e-008	1097.5976
-0.885965	-1.8453039e-008	1099.0991
-0.885465	-8.6114183e-008	1100.6006
-0.884965	-3.0755065e-008	1102.1021
-0.884465	3.6906078e-008	1103.6036
-0.883965	-9.2265196e-008	1105.1051
-0.883465	-7.3812157e-008	1106.6066
-0.882965	-3.0755065e-008	1108.1081
-0.882465	-3.6906078e-008	1109.6096
-0.881965	-3.0755065e-008	1111.1111
-0.881465	-9.2265196e-008	1112.6126
-0.880965	-2.4604052e-008	1114.1141
-0.880465	-1.2917127e-007	1115.6156
-0.879965	-1.7222837e-007	1117.1171
-0.879465	-1.4762431e-007	1118.6186
-0.878965	-1.5377533e-007	1120.1201
-0.878465	-8.6114183e-008	1121.6216
-0.877965	-2.3988951e-007	1123.1231
-0.877465	-2.2143647e-007	1124.6246
-0.876965	-1.8453039e-007	1126.1261
-0.876465	-1.414733e-007	1127.6276
-0.875965	-1.7222837e-007	1129.1291
-0.875465	-2.2758748e-007	1130.6306
-0.874965	-1.9068141e-007	1132.1321
-0.874465	-2.4604052e-007	1133.6336
-0.873965	-2.2143647e-007	1135.1351
-0.873465	-3.4445673e-007	1136.6366
-0.872965	-2.1528546e-007	1138.1381
-0.872465	-2.5219154e-007	1139.6396
-0.871965	-2.6449356e-007	1141.1411
-0.871465	-3.0139964e-007	1142.6426
-0.870965	-3.0755065e-007	1144.1441
-0.870465	-3.4445673e-007	1145.6456
-0.869965	-3.8136281e-007	1147.1471
-0.869465	-3.1370167e-007	1148.6486
-0.868965	-3.6906078e-007	1150.1502
-0.868465	-3.2600369e-007	1151.6517
-0.867965	-2.9524863e-007	1153.1532
-0.867465	-4.3057092e-007	1154.6547
-0.866965	-4.4902395e-007	1156.1562
-0.866465	-3.3830572e-007	1157.6577
-0.865965	-4.7362801e-007	1159.1592
-0.865465	-3.9981585e-007	1160.6607
-0.864965	-4.3672193e-007	1162.1622
-0.864465	-4.3672193e-007	1163.6637
-0.863965	-4.244199e-007	1165.1652
-0.863465	-4.9823206e-007	1166.6667
-0.862965	-4.9823206e-007	1168.1682
-0.862465	-5.1053409e-007	1169.6697
-0.861965	-4.6747699e-007	1171.1712
-0.861465	-5.166851e-007	1172.6727
-0.860965	-5.1053409e-007	1174.1742
-0.860465	-5.5974219e-007	1175.6757
-0.859965	-5.658932e-007	1177.1772
-0.859465	-5.2898712e-007	1178.6787
-0.858965	-4.6747699e-007	1180.1802
-0.858465	-5.658932e-007	1181.6817
-0.857965	-5.4128915e-007	1183.1832
-0.857465	-6.2740333e-007	1184.6847
-0.856965	-6.3355435e-007	1186.1862
-0.856465	-5.9664827e-007	1187.6877
-0.855965	-6.3355435e-007	1189.1892
-0.855465	-5.9664827e-007	1190.6907
-0.854965	-5.5359118e-007	1192.1922
-0.854465	-6.3355435e-007	1193.6937
-0.853965	-6.7661144e-007	1195.1952
-0.853465	-6.5200739e-007	1196.6967
-0.852965	-6.2125232e-007	1198.1982
-0.852465	-6.8276245e-007	1199.6997
-0.851965	-6.8276245e-007	1201.2012
-0.851465	-6.581584e-007	1202.7027
-0.850965	-6.8891346e-007	1204.2042
-0.850465	-7.7502765e-007	1205.7057
-0.849965	-6.9506448e-007	1207.2072
-0.849465	-7.1351752e-007	1208.7087
-0.848965	-6.7661144e-007	1210.2102
-0.848465	-7.3812157e-007	1211.7117
-0.847965	-7.6272562e-007	1213.2132
-0.847465	-7.4427258e-007	1214.7147
-0.846965	-7.6272562e-007	1216.2162
-0.846465	-7.8732967e-007	1217.7177
-0.845965	-7.3197056e-007	1219.2192
-0.845465	-8.0578271e-007	1220.7207
-0.844965	-8.4268879e-007	1222.2222
-0.844465	-7.9348069e-007	1223.7237
-0.843965	-8.2423575e-007	1225.2252
-0.843465	-8.488398e-007	1226.7267
-0.842965	-8.7344386e-007	1228.2282
-0.842465	-8.1193373e-007	1229.7297
-0.841965	-8.4268879e-007	1231.2312
-0.841465	-8.6729284e-007	1232.7327
-0.840965	-8.7344386e-007	1234.2342
-0.840465	-8.7344386e-007	1235.7357
-0.839965	-8.6114183e-007	1237.2372
-0.839465	-9.1650095e-007	1238.7387
-0.838965	-9.0419892e-007	1240.2402
-0.838465	-9.7801108e-007	1241.7417
-0.837965	-8.488398e-007	1243.2432
-0.837465	-9.0419892e-007	1244.7447
-0.836965	-9.9031311e-007	1246.2462
-0.836465	-9.41105e-007	1247.7477
-0.835965	-8.9804791e-007	1249.2492
-0.835465	-9.2880297e-007	1250.7508
-0.834965	-9.9031311e-007	1252.2523
-0.834465	-9.6570905e-007	1253.7538
-0.833965	-1.0272192e-006	1255.2553
-0.833465	-9.8416209e-007	1256.7568
-0.832965	-1.0333702e-006	1258.2583
-0.832465	-1.0272192e-006	1259.7598
-0.831965	-1.0948803e-006	1261.2613
-0.831465	-1.0518232e-006	1262.7628
-0.830965	-1.0702763e-006	1264.2643
-0.830465	-1.0518232e-006	1265.7658
-0.829965	-1.1071824e-006	1267.2673
-0.829465	-1.0456722e-006	1268.7688
-0.828965	-1.1194844e-006	1270.2703
-0.828465	-1.1317864e-006	1271.7718
-0.827965	-1.0456722e-006	1273.2733
-0.827465	-1.1194844e-006	1274.7748
-0.826965	-1.0641253e-006	1276.2763
-0.826465	-1.1256354e-006	1277.7778
-0.825965	-1.0395212e-006	1279.2793
-0.825465	-1.1256354e-006	1280.7808
-0.824965	-1.1994475e-006	1282.2823
-0.824465	-1.0887293e-006	1283.7838
-0.823965	-1.0948803e-006	1285.2853
-0.823465	-1.1010313e-006	1286.7868
-0.822965	-1.1809945e-006	1288.2883
-0.822465	-1.1563905e-006	1289.7898
-0.821965	-1.1563905e-006	1291.2913
-0.821465	-1.2179006e-006	1292.7928
-0.820965	-1.2055986e-006	1294.2943
-0.820465	-1.2302026e-006	1295.7958
-0.819965	-1.2363536e-006	1297.2973
-0.819465	-1.2917127e-006	1298.7988
-0.818965	-1.2609577e-006	1300.3003
-0.818465	-1.2794107e-006	1301.8018
-0.817965	-1.2671087e-006	1303.3033
-0.817465	-1.2732597e-006	1304.8048
-0.816965	-1.3101658e-006	1306.3063
-0.816465	-1.3470719e-006	1307.8078
-0.815965	-1.3532229e-006	1309.3093
-0.815465	-1.3224678e-006	1310.8108
-0.814965	-1.39628e-006	1312.3123
-0.814465	-1.2732597e-006	1313.8138
-0.813965	-1.3532229e-006	1315.3153
-0.813465	-1.3470719e-006	1316.8168
-0.812965	-1.3224678e-006	1318.3183
-0.812465	-1.3778269e-006	1319.8198
-0.811965	-1.4639411e-006	1321.3213
-0.811465	-1.2855617e-006	1322.8228
-0.810965	-1.414733e-006	1324.3243
-0.810465	-1.427035e-006	1325.8258
-0.809965	-1.39628e-006	1327.3273
-0.809465	-1.433186e-006	1328.8288
-0.808965	-1.4516391e-006	1330.3303
-0.808465	-1.4454881e-006	1331.8318
-0.807965	-1.4700921e-006	1333.3333
-0.807465	-1.4639411e-006	1334.8348
-0.806965	-1.4946962e-006	1336.3363
-0.806465	-1.5746593e-006	1337.8378
-0.805965	-1.4639411e-006	1339.3393
-0.805465	-1.5254512e-006	1340.8408
-0.804965	-1.5992634e-006	1342.3423
-0.804465	-1.4885452e-006	1343.8438
-0.803965	-1.5746593e-006	1345.3453
-0.803465	-1.4516391e-006	1346.8468
-0.802965	-1.5131492e-006	1348.3483
-0.802465	-1.5931124e-006	1349.8498
-0.801965	-1.5254512e-006	1351.3514
-0.801465	-1.5931124e-006	1352.8529
-0.800965	-1.5931124e-006	1354.3544
-0.800465	-1.5931124e-006	1355.8559
-0.799965	-1.6115654e-006	1357.3574
-0.799465	-1.5869614e-006	1358.8589
-0.798965	-1.6300185e-006	1360.3604
-0.798465	-1.6115654e-006	1361.8619
-0.797965	-1.6054144e-006	1363.3634
-0.797465	-1.5562063e-006	1364.8649
-0.796965	-1.6300185e-006	1366.3664
-0.796465	-1.6792266e-006	1367.8679
-0.795965	-1.6361695e-006	1369.3694
-0.795465	-1.5808104e-006	1370.8709
-0.794965	-1.6484715e-006	1372.3724
-0.794465	-1.6669245e-006	1373.8739
-0.793965	-1.6730756e-006	1375.3754
-0.793465	-1.6669245e-006	1376.8769
-0.792965	-1.7038306e-006	1378.3784
-0.792465	-1.7099816e-006	1379.8799
-0.791965	-1.7099816e-006	1381.3814
-0.791465	-1.7899448e-006	1382.8829
-0.790965	-1.7468877e-006	1384.3844
-0.790465	-1.7161326e-006	1385.8859
-0.789965	-1.6853776e-006	1387.3874
-0.789465	-1.7837938e-006	1388.8889
-0.788965	-1.8330019e-006	1390.3904
-0.788465	-1.8206999e-006	1391.8919
-0.787965	-1.8576059e-006	1393.3934
-0.787465	-1.7776428e-006	1394.8949
-0.786965	-1.8391529e-006	1396.3964
-0.786465	-1.8514549e-006	1397.8979
-0.785965	-1.8145489e-006	1399.3994
-0.785465	-1.7714918e-006	1400.9009
-0.784965	-1.869908e-006	1402.4024
-0.784465	-1.8330019e-006	1403.9039
-0.783965	-1.8145489e-006	1405.4054
-0.783465	-1.8453039e-006	1406.9069
-0.782965	-1.9252671e-006	1408.4084
-0.782465	-1.9314181e-006	1409.9099
-0.781965	-1.9129651e-006	1411.4114
-0.781465	-1.8083978e-006	1412.9129
-0.780965	-1.9068141e-006	1414.4144
-0.780465	-1.9191161e-006	1415.9159
-0.779965	-1.9621732e-006	1417.4174
-0.779465	-1.888361e-006	1418.9189
-0.778965	-1.9129651e-006	1420.4204
-0.778465	-1.9498711e-006	1421.9219
-0.777965	-1.863757e-006	1423.4234
-0.777465	-1.9744752e-006	1424.9249
-0.776965	-2.0052303e-006	1426.4264
-0.776465	-1.9929282e-006	1427.9279
-0.775965	-2.0790424e-006	1429.4294
-0.775465	-1.9498711e-006	1430.9309
-0.774965	-1.9621732e-006	1432.4324
-0.774465	-1.9929282e-006	1433.9339
-0.773965	-2.0544384e-006	1435.4354
-0.773465	-2.0052303e-006	1436.9369
-0.772965	-2.0298343e-006	1438.4384
-0.772465	-2.0236833e-006	1439.9399
-0.771965	-1.9621732e-006	1441.4414
-0.771465	-2.0421363e-006	1442.9429
-0.770965	-2.0482874e-006	1444.4444
-0.770465	-2.1467036e-006	1445.9459
-0.769965	-2.1220995e-006	1447.4474
-0.769465	-2.0974955e-006	1448.9489
-0.768965	-2.0728914e-006	1450.4505
-0.768465	-2.1036465e-006	1451.952
-0.767965	-2.1159485e-006	1453.4535
-0.767465	-2.1405526e-006	1454.955
-0.766965	-2.0421363e-006	1456.4565
-0.766465	-2.1651566e-006	1457.958
-0.765965	-2.1036465e-006	1459.4595
-0.765465	-2.2205157e-006	1460.961
-0.764965	-2.1651566e-006	1462.4625
-0.764465	-2.1774586e-006	1463.964
-0.763965	-2.1590056e-006	1465.4655
-0.763465	-2.1774586e-006	1466.967
-0.762965	-2.1959117e-006	1468.4685
-0.762465	-2.1344015e-006	1469.97
-0.761965	-2.1344015e-006	1471.4715
-0.761465	-2.2574218e-006	1472.973
-0.760965	-2.2020627e-006	1474.4745
-0.760465	-2.2143647e-006	1475.976
-0.759965	-2.2082137e-006	1477.4775
-0.759465	-2.1774586e-006	1478.979
-0.758965	-2.2635728e-006	1480.4805
-0.758465	-2.2881769e-006	1481.982
-0.757965	-2.2820259e-006	1483.4835
-0.757465	-2.2389688e-006	1484.985
-0.756965	-2.2943279e-006	1486.4865
-0.756465	-2.2512708e-006	1487.988
-0.755965	-2.3004789e-006	1489.4895
-0.755465	-2.343536e-006	1490.991
-0.754965	-2.343536e-006	1492.4925
-0.754465	-2.2943279e-006	1493.994
-0.753965	-2.3004789e-006	1495.4955
-0.753465	-2.3988951e-006	1496.997
-0.752965	-2.3127809e-006	1498.4985
-0.752465	-2.3988951e-006	1500
-0.751965	-2.3004789e-006	1501.5015
-0.751465	-2.4481032e-006	1503.003
-0.750965	-2.337385e-006	1504.5045
-0.750465	-2.3988951e-006	1506.006
-0.749965	-2.3927441e-006	1507.5075
-0.749465	-2.3927441e-006	1509.009
-0.748965	-2.4050461e-006	1510.5105
-0.748465	-2.4173481e-006	1512.012
-0.747965	-2.4234992e-006	1513.5135
-0.747465	-2.3865931e-006	1515.015
-0.746965	-2.4481032e-006	1516.5165
-0.746465	-2.4296502e-006	1518.018
-0.745965	-2.5034623e-006	1519.5195
-0.745465	-2.4358012e-006	1521.021
-0.744965	-2.5096133e-006	1522.5225
-0.744465	-2.4665562e-006	1524.024
-0.743965	-2.5034623e-006	1525.5255
-0.743465	-2.5588214e-006	1527.027
-0.742965	-2.4973113e-006	1528.5285
-0.742465	-2.4911603e-006	1530.03
-0.741965	-2.4973113e-006	1531.5315
-0.741465	-2.5711235e-006	1533.033
-0.740965	-2.4850093e-006	1534.5345
-0.740465	-2.5280664e-006	1536.036
-0.739965	-2.4788583e-006	1537.5375
-0.739465	-2.5157643e-006	1539.039
-0.738965	-2.6203316e-006	1540.5405
-0.738465	-2.5772745e-006	1542.042
-0.737965	-2.5526704e-006	1543.5435
-0.737465	-2.6572376e-006	1545.045
-0.736965	-2.5834255e-006	1546.5465
-0.736465	-2.5096133e-006	1548.048
-0.735965	-2.6264826e-006	1549.5495
-0.735465	-2.6203316e-006	1551.0511
-0.734965	-2.5895765e-006	1552.5526
-0.734465	-2.5711235e-006	1554.0541
-0.733965	-2.6203316e-006	1555.5556
-0.733465	-2.6203316e-006	1557.0571
-0.732965	-2.6449356e-006	1558.5586
-0.732465	-2.5834255e-006	1560.0601
-0.731965	-2.6080295e-006	1561.5616
-0.731465	-2.6080295e-006	1563.0631
-0.730965	-2.6572376e-006	1564.5646
-0.730465	-2.6449356e-006	1566.0661
-0.729965	-2.7125968e-006	1567.5676
-0.729465	-2.6695397e-006	1569.0691
-0.728965	-2.6326336e-006	1570.5706
-0.728465	-2.6387846e-006	1572.0721
-0.727965	-2.7002947e-006	1573.5736
-0.727465	-2.7248988e-006	1575.0751
-0.726965	-2.8479191e-006	1576.5766
-0.726465	-2.7248988e-006	1578.0781
-0.725965	-2.7002947e-006	1579.5796
-0.725465	-2.7310498e-006	1581.0811
-0.724965	-2.7064458e-006	1582.5826
-0.724465	-2.7741069e-006	1584.0841
-0.723965	-2.7741069e-006	1585.5856
-0.723465	-2.7802579e-006	1587.0871
-0.722965	-2.811013e-006	1588.5886
-0.722465	-2.7125968e-006	1590.0901
-0.721965	-2.7987109e-006	1591.5916
-0.721465	-2.7433518e-006	1593.0931
-0.720965	-2.7556539e-006	1594.5946
-0.720465	-2.8971272e-006	1596.0961
-0.719965	-2.811013e-006	1597.5976
-0.719465	-2.823315e-006	1599.0991
-0.718965	-2.8663721e-006	1600.6006
-0.718465	-2.7741069e-006	1602.1021
-0.717965	-2.835617e-006	1603.6036
-0.717465	-2.804862e-006	1605.1051
-0.716965	-2.8540701e-006	1606.6066
-0.716465	-2.8971272e-006	1608.1081
-0.715965	-2.817164e-006	1609.6096
-0.715465	-2.8725231e-006	1611.1111
-0.714965	-2.7802579e-006	1612.6126
-0.714465	-2.9340332e-006	1614.1141
-0.713965	-2.9893924e-006	1615.6156
-0.713465	-2.9278822e-006	1617.1171
-0.712965	-2.8848251e-006	1618.6186
-0.712465	-2.8971272e-006	1620.1201
-0.711965	-2.829466e-006	1621.6216
-0.711465	-3.0078454e-006	1623.1231
-0.710965	-2.8663721e-006	1624.6246
-0.710465	-2.9586373e-006	1626.1261
-0.709965	-2.8909761e-006	1627.6276
-0.709465	-2.9278822e-006	1629.1291
-0.708965	-2.9463353e-006	1630.6306
-0.708465	-2.9032782e-006	1632.1321
-0.707965	-2.9647883e-006	1633.6336
-0.707465	-3.0139964e-006	1635.1351
-0.706965	-2.9340332e-006	1636.6366
-0.706465	-3.0016944e-006	1638.1381
-0.705965	-3.0201474e-006	1639.6396
-0.705465	-3.0201474e-006	1641.1411
-0.704965	-3.0078454e-006	1642.6426
-0.704465	-3.1001106e-006	1644.1441
-0.703965	-2.9955434e-006	1645.6456
-0.703465	-3.0755065e-006	1647.1471
-0.702965	-2.9893924e-006	1648.6486
-0.702465	-3.0509025e-006	1650.1502
-0.701965	-3.0509025e-006	1651.6517
-0.701465	-3.0324494e-006	1653.1532
-0.700965	-3.0016944e-006	1654.6547
-0.700465	-3.0632045e-006	1656.1562
-0.699965	-3.1001106e-006	1657.6577
-0.699465	-3.0816576e-006	1659.1592
-0.698965	-3.0386005e-006	1660.6607
-0.698465	-3.0939596e-006	1662.1622
-0.697965	-3.0816576e-006	1663.6637
-0.697465	-3.0755065e-006	1665.1652
-0.696965	-3.1308657e-006	1666.6667
-0.696465	-3.0570535e-006	1668.1682
-0.695965	-3.0878086e-006	1669.6697
-0.695465	-3.1493187e-006	1671.1712
-0.694965	-3.1308657e-006	1672.6727
-0.694465	-3.1185636e-006	1674.1742
-0.693965	-3.1554697e-006	1675.6757
-0.693465	-3.0878086e-006	1677.1772
-0.692965	-3.1739227e-006	1678.6787
-0.692465	-3.2046778e-006	1680.1802
-0.691965	-3.1616207e-006	1681.6817
-0.691465	-3.2169798e-006	1683.1832
-0.690965	-3.2231309e-006	1684.6847
-0.690465	-3.1739227e-006	1686.1862
-0.689965	-3.1862248e-006	1687.6877
-0.689465	-3.2046778e-006	1689.1892
-0.688965	-3.2661879e-006	1690.6907
-0.688465	-3.2231309e-006	1692.1922
-0.687965	-3.1800738e-006	1693.6937
-0.687465	-3.1677717e-006	1695.1952
-0.686965	-3.1185636e-006	1696.6967
-0.686465	-3.2046778e-006	1698.1982
-0.685965	-3.296943e-006	1699.6997
-0.685465	-3.2108288e-006	1701.2012
-0.684965	-3.2661879e-006	1702.7027
-0.684465	-3.2477349e-006	1704.2042
-0.683965	-3.2477349e-006	1705.7057
-0.683465	-3.2600369e-006	1707.2072
-0.682965	-3.2477349e-006	1708.7087
-0.682465	-3.3461511e-006	1710.2102
-0.681965	-3.2046778e-006	1711.7117
-0.681465	-3.2354329e-006	1713.2132
-0.680965	-3.3338491e-006	1714.7147
-0.680465	-3.284641e-006	1716.2162
-0.679965	-3.296943e-006	1717.7177
-0.679465	-3.4199633e-006	1719.2192
-0.678965	-3.3892082e-006	1720.7207
-0.678465	-3.2600369e-006	1722.2222
-0.677965	-3.3707552e-006	1723.7237
-0.677465	-3.27849e-006	1725.2252
-0.676965	-3.3707552e-006	1726.7267
-0.676465	-3.3584531e-006	1728.2282
-0.675965	-3.3338491e-006	1729.7297
-0.675465	-3.4322653e-006	1731.2312
-0.674965	-3.3400001e-006	1732.7327
-0.674465	-3.3953592e-006	1734.2342
-0.673965	-3.3892082e-006	1735.7357
-0.673465	-3.3830572e-006	1737.2372
-0.672965	-3.3953592e-006	1738.7387
-0.672465	-3.3338491e-006	1740.2402
-0.671965	-3.3646042e-006	1741.7417
-0.671465	-3.4199633e-006	1743.2432
-0.670965	-3.4261143e-006	1744.7447
-0.670465	-3.3461511e-006	1746.2462
-0.669965	-3.272339e-006	1747.7477
-0.669465	-3.4814734e-006	1749.2492
-0.668965	-3.4876244e-006	1750.7508
-0.668465	-3.4261143e-006	1752.2523
-0.667965	-3.3953592e-006	1753.7538
-0.667465	-3.4507183e-006	1755.2553
-0.666965	-3.4445673e-006	1756.7568
-0.666465	-3.4261143e-006	1758.2583
-0.665965	-3.4138123e-006	1759.7598
-0.665465	-3.4937754e-006	1761.2613
-0.664965	-3.5060775e-006	1762.7628
-0.664465	-3.4322653e-006	1764.2643
-0.663965	-3.4999264e-006	1765.7658
-0.663465	-3.5060775e-006	1767.2673
-0.662965	-3.5675876e-006	1768.7688
-0.662465	-3.5060775e-006	1770.2703
-0.661965	-3.5429835e-006	1771.7718
-0.661465	-3.5245305e-006	1773.2733
-0.660965	-3.5122285e-006	1774.7748
-0.660465	-3.4937754e-006	1776.2763
-0.659965	-3.4507183e-006	1777.7778
-0.659465	-3.4999264e-006	1779.2793
-0.658965	-3.5245305e-006	1780.7808
-0.658465	-3.5675876e-006	1782.2823
-0.657965	-3.6537018e-006	1783.7838
-0.657465	-3.4814734e-006	1785.2853
-0.656965	-3.5614366e-006	1786.7868
-0.656465	-3.5921916e-006	1788.2883
-0.655965	-3.5245305e-006	1789.7898
-0.655465	-3.5552856e-006	1791.2913
-0.654965	-3.6290977e-006	1792.7928
-0.654465	-3.6229467e-006	1794.2943
-0.653965	-3.5122285e-006	1795.7958
-0.653465	-3.5798896e-006	1797.2973
-0.652965	-3.6229467e-006	1798.7988
-0.652465	-3.6167957e-006	1800.3003
-0.651965	-3.5491345e-006	1801.8018
-0.651465	-3.5183795e-006	1803.3033
-0.650965	-3.6290977e-006	1804.8048
-0.650465	-3.6106447e-006	1806.3063
-0.649965	-3.5122285e-006	1807.8078
-0.649465	-3.5306815e-006	1809.3093
-0.648965	-3.6721548e-006	1810.8108
-0.648465	-3.6783058e-006	1812.3123
-0.647965	-3.6537018e-006	1813.8138
-0.647465	-3.6537018e-006	1815.3153
-0.646965	-3.6783058e-006	1816.8168
-0.646465	-3.6537018e-006	1818.3183
-0.645965	-3.6783058e-006	1819.8198
-0.645465	-3.6783058e-006	1821.3213
-0.644965	-3.6721548e-006	1822.8228
-0.644465	-3.6106447e-006	1824.3243
-0.643965	-3.6537018e-006	1825.8258
-0.643465	-3.6721548e-006	1827.3273
-0.642965	-3.752118e-006	1828.8288
-0.642465	-3.6967589e-006	1830.3303
-0.641965	-3.7029099e-006	1831.8318
-0.641465	-3.6598528e-006	1833.3333
-0.640965	-3.6290977e-006	1834.8348
-0.640465	-3.6660038e-006	1836.3363
-0.639965	-3.752118e-006	1837.8378
-0.639465	-3.6906078e-006	1839.3393
-0.638965	-3.7029099e-006	1840.8408
-0.638465	-3.7213629e-006	1842.3423
-0.637965	-3.745967e-006	1843.8438
-0.637465	-3.7090609e-006	1845.3453
-0.636965	-3.7275139e-006	1846.8468
-0.636465	-3.6413997e-006	1848.3483
-0.635965	-3.6783058e-006	1849.8498
-0.635465	-3.6967589e-006	1851.3514
-0.634965	-3.7336649e-006	1852.8529
-0.634465	-3.7152119e-006	1854.3544
-0.633965	-3.745967e-006	1855.8559
-0.633465	-3.8013261e-006	1857.3574
-0.632965	-3.782873e-006	1858.8589
-0.632465	-3.8013261e-006	1860.3604
-0.631965	-3.7029099e-006	1861.8619
-0.631465	-3.7090609e-006	1863.3634
-0.630965	-3.745967e-006	1864.8649
-0.630465	-3.8443832e-006	1866.3664
-0.629965	-3.7275139e-006	1867.8679
-0.629465	-3.8443832e-006	1869.3694
-0.628965	-3.7890241e-006	1870.8709
-0.628465	-3.752118e-006	1872.3724
-0.627965	-3.8566852e-006	1873.8739
-0.627465	-3.782873e-006	1875.3754
-0.626965	-3.758269e-006	1876.8769
-0.626465	-3.752118e-006	1878.3784
-0.625965	-3.8320811e-006	1879.8799
-0.625465	-3.8443832e-006	1881.3814
-0.624965	-3.7890241e-006	1882.8829
-0.624465	-3.8013261e-006	1884.3844
-0.623965	-3.76442e-006	1885.8859
-0.623465	-3.776722e-006	1887.3874
-0.622965	-3.76442e-006	1888.8889
-0.622465	-3.8566852e-006	1890.3904
-0.621965	-3.745967e-006	1891.8919
-0.621465	-3.8074771e-006	1893.3934
-0.620965	-3.7890241e-006	1894.8949
-0.620465	-3.7890241e-006	1896.3964
-0.619965	-3.8259301e-006	1897.8979
-0.619465	-3.782873e-006	1899.3994
-0.618965	-3.782873e-006	1900.9009
-0.618465	-3.8136281e-006	1902.4024
-0.617965	-3.9120443e-006	1903.9039
-0.617465	-3.8628362e-006	1905.4054
-0.616965	-3.8689872e-006	1906.9069
-0.616465	-3.8505342e-006	1908.4084
-0.615965	-3.8443832e-006	1909.9099
-0.615465	-3.776722e-006	1911.4114
-0.614965	-3.8812893e-006	1912.9129
-0.614465	-3.8505342e-006	1914.4144
-0.613965	-3.9058933e-006	1915.9159
-0.613465	-3.8259301e-006	1917.4174
-0.612965	-3.8812893e-006	1918.9189
-0.612465	-3.9058933e-006	1920.4204
-0.611965	-3.8197791e-006	1921.9219
-0.611465	-3.9427994e-006	1923.4234
-0.610965	-3.9120443e-006	1924.9249
-0.610465	-3.8751382e-006	1926.4264
-0.609965	-3.9674034e-006	1927.9279
-0.609465	-3.8443832e-006	1929.4294
-0.608965	-3.9243463e-006	1930.9309
-0.608465	-3.8628362e-006	1932.4324
-0.607965	-3.770571e-006	1933.9339
-0.607465	-3.8566852e-006	1935.4354
-0.606965	-3.8935913e-006	1936.9369
-0.606465	-3.8874403e-006	1938.4384
-0.605965	-3.8074771e-006	1939.9399
-0.605465	-3.9120443e-006	1941.4414
-0.604965	-3.8812893e-006	1942.9429
-0.604465	-3.9304974e-006	1944.4444
-0.603965	-3.8874403e-006	1945.9459
-0.603465	-3.9181953e-006	1947.4474
-0.602965	-3.9181953e-006	1948.9489
-0.602465	-3.8997423e-006	1950.4505
-0.601965	-3.9243463e-006	1951.952
-0.601465	-3.8935913e-006	1953.4535
-0.600965	-3.9243463e-006	1954.955
-0.600465	-3.9120443e-006	1956.4565
-0.599965	-3.8874403e-006	1957.958
-0.599465	-3.9735544e-006	1959.4595
-0.598965	-3.9612524e-006	1960.961
-0.598465	-3.9489504e-006	1962.4625
-0.597965	-3.9920075e-006	1963.964
-0.597465	-3.9674034e-006	1965.4655
-0.596965	-3.9181953e-006	1966.967
-0.596465	-3.9243463e-006	1968.4685
-0.595965	-3.9181953e-006	1969.97
-0.595465	-3.9058933e-006	1971.4715
-0.594965	-3.9920075e-006	1972.973
-0.594465	-3.9366484e-006	1974.4745
-0.593965	-3.9489504e-006	1975.976
-0.593465	-3.9858565e-006	1977.4775
-0.592965	-3.9181953e-006	1978.979
-0.592465	-4.0412156e-006	1980.4805
-0.591965	-3.9366484e-006	1981.982
-0.591465	-3.9120443e-006	1983.4835
-0.590965	-3.9735544e-006	1984.985
-0.590465	-3.9243463e-006	1986.4865
-0.589965	-3.8935913e-006	1987.988
-0.589465	-3.9551014e-006	1989.4895
-0.588965	-3.9981585e-006	1990.991
-0.588465	-3.9981585e-006	1992.4925
-0.587965	-3.9735544e-006	1993.994
-0.587465	-3.8935913e-006	1995.4955
-0.586965	-3.9858565e-006	1996.997
-0.586465	-3.9551014e-006	1998.4985
-0.585965	-3.9735544e-006	2000
-0.585465	-3.9612524e-006	2001.5015
-0.584965	-3.9612524e-006	2003.003
-0.584465	-4.0043095e-006	2004.5045
-0.583965	-4.0535176e-006	2006.006
-0.583465	-3.9551014e-006	2007.5075
-0.582965	-4.0350646e-006	2009.009
-0.582465	-4.0412156e-006	2010.5105
-0.581965	-4.0043095e-006	2012.012
-0.581465	-3.9489504e-006	2013.5135
-0.580965	-4.0166115e-006	2015.015
-0.580465	-4.0166115e-006	2016.5165
-0.579965	-3.9366484e-006	2018.018
-0.579465	-4.0227626e-006	2019.5195
-0.578965	-4.0412156e-006	2021.021
-0.578465	-3.9858565e-006	2022.5225
-0.577965	-4.1088767e-006	2024.024
-0.577465	-4.0104605e-006	2025.5255
-0.576965	-4.0289136e-006	2027.027
-0.576465	-4.0166115e-006	2028.5285
-0.575965	-4.0104605e-006	2030.03
-0.575465	-4.0412156e-006	2031.5315
-0.574965	-4.0904237e-006	2033.033
-0.574465	-4.0350646e-006	2034.5345
-0.573965	-4.0535176e-006	2036.036
-0.573465	-4.0904237e-006	2037.5375
-0.572965	-4.0104605e-006	2039.039
-0.572465	-4.0719707e-006	2040.5405
-0.571965	-4.1703869e-006	2042.042
-0.571465	-4.0596686e-006	2043.5435
-0.570965	-4.0350646e-006	2045.045
-0.570465	-4.0473666e-006	2046.5465
-0.569965	-4.0596686e-006	2048.048
-0.569465	-4.0166115e-006	2049.5495
-0.568965	-4.0842727e-006	2051.0511
-0.568465	-4.0412156e-006	2052.5526
-0.567965	-4.0658196e-006	2054.0541
-0.567465	-4.0166115e-006	2055.5556
-0.566965	-4.0227626e-006	2057.0571
-0.566465	-4.1088767e-006	2058.5586
-0.565965	-4.0535176e-006	2060.0601
-0.565465	-4.0965747e-006	2061.5616
-0.564965	-4.0596686e-006	2063.0631
-0.564465	-4.0965747e-006	2064.5646
-0.563965	-4.0350646e-006	2066.0661
-0.563465	-4.0904237e-006	2067.5676
-0.562965	-4.0904237e-006	2069.0691
-0.562465	-4.0289136e-006	2070.5706
-0.561965	-4.1150277e-006	2072.0721
-0.561465	-4.0227626e-006	2073.5736
-0.560965	-4.0781217e-006	2075.0751
-0.560465	-4.1334808e-006	2076.5766
-0.559965	-4.1150277e-006	2078.0781
-0.559465	-4.0842727e-006	2079.5796
-0.558965	-4.1088767e-006	2081.0811
-0.558465	-4.0842727e-006	2082.5826
-0.557965	-4.1519338e-006	2084.0841
-0.557465	-4.1396318e-006	2085.5856
-0.556965	-4.0781217e-006	2087.0871
-0.556465	-4.1396318e-006	2088.5886
-0.555965	-4.0596686e-006	2090.0901
-0.555465	-4.1273298e-006	2091.5916
-0.554965	-4.0658196e-006	2093.0931
-0.554465	-4.0842727e-006	2094.5946
-0.553965	-4.1088767e-006	2096.0961
-0.553465	-4.1396318e-006	2097.5976
-0.552965	-4.1088767e-006	2099.0991
-0.552465	-4.1088767e-006	2100.6006
-0.551965	-4.1580848e-006	2102.1021
-0.551465	-4.1765379e-006	2103.6036
-0.550965	-4.0781217e-006	2105.1051
-0.550465	-4.0535176e-006	2106.6066
-0.549965	-4.1457828e-006	2108.1081
-0.549465	-4.1826889e-006	2109.6096
-0.548965	-4.0842727e-006	2111.1111
-0.548465	-4.1027257e-006	2112.6126
-0.547965	-4.1211788e-006	2114.1141
-0.547465	-4.0965747e-006	2115.6156
-0.546965	-4.1949909e-006	2117.1171
-0.546465	-4.1150277e-006	2118.6186
-0.545965	-4.1273298e-006	2120.1201
-0.545465	-4.1826889e-006	2121.6216
-0.544965	-4.1088767e-006	2123.1231
-0.544465	-4.1826889e-006	2124.6246
-0.543965	-4.1150277e-006	2126.1261
-0.543465	-4.1396318e-006	2127.6276
-0.542965	-4.0719707e-006	2129.1291
-0.542465	-4.0781217e-006	2130.6306
-0.541965	-4.1580848e-006	2132.1321
-0.541465	-4.1088767e-006	2133.6336
-0.540965	-4.213444e-006	2135.1351
-0.540465	-4.1642359e-006	2136.6366
-0.539965	-4.1519338e-006	2138.1381
-0.539465	-4.1703869e-006	2139.6396
-0.538965	-4.1273298e-006	2141.1411
-0.538465	-4.1396318e-006	2142.6426
-0.537965	-4.1150277e-006	2144.1441
-0.537465	-4.1826889e-006	2145.6456
-0.536965	-4.1642359e-006	2147.1471
-0.536465	-4.1826889e-006	2148.6486
-0.535965	-4.1826889e-006	2150.1502
-0.535465	-4.1826889e-006	2151.6517
-0.534965	-4.1703869e-006	2153.1532
-0.534465	-4.1888399e-006	2154.6547
-0.533965	-4.1765379e-006	2156.1562
-0.533465	-4.1580848e-006	2157.6577
-0.532965	-4.225746e-006	2159.1592
-0.532465	-4.1888399e-006	2160.6607
-0.531965	-4.2072929e-006	2162.1622
-0.531465	-4.1642359e-006	2163.6637
-0.530965	-4.2011419e-006	2165.1652
-0.530465	-4.1396318e-006	2166.6667
-0.529965	-4.219595e-006	2168.1682
-0.529465	-4.2011419e-006	2169.6697
-0.528965	-4.1580848e-006	2171.1712
-0.528465	-4.213444e-006	2172.6727
-0.527965	-4.2688031e-006	2174.1742
-0.527465	-4.213444e-006	2175.6757
-0.526965	-4.213444e-006	2177.1772
-0.526465	-4.1765379e-006	2178.6787
-0.525965	-4.25035e-006	2180.1802
-0.525465	-4.1334808e-006	2181.6817
-0.524965	-4.25035e-006	2183.1832
-0.524465	-4.1888399e-006	2184.6847
-0.523965	-4.1334808e-006	2186.1862
-0.523465	-4.1888399e-006	2187.6877
-0.522965	-4.1888399e-006	2189.1892
-0.522465	-4.2072929e-006	2190.6907
-0.521965	-4.213444e-006	2192.1922
-0.521465	-4.1273298e-006	2193.6937
-0.520965	-4.219595e-006	2195.1952
-0.520465	-4.231897e-006	2196.6967
-0.519965	-4.244199e-006	2198.1982
-0.519465	-4.231897e-006	2199.6997
-0.518965	-4.244199e-006	2201.2012
-0.518465	-4.2011419e-006	2202.7027
-0.517965	-4.213444e-006	2204.2042
-0.517465	-4.1334808e-006	2205.7057
-0.516965	-4.213444e-006	2207.2072
-0.516465	-4.1826889e-006	2208.7087
-0.515965	-4.219595e-006	2210.2102
-0.515465	-4.213444e-006	2211.7117
-0.514965	-4.2011419e-006	2213.2132
-0.514465	-4.225746e-006	2214.7147
-0.513965	-4.2811051e-006	2216.2162
-0.513465	-4.2626521e-006	2217.7177
-0.512965	-4.3180112e-006	2219.2192
-0.512465	-4.256501e-006	2220.7207
-0.511965	-4.2934071e-006	2222.2222
-0.511465	-4.213444e-006	2223.7237
-0.510965	-4.219595e-006	2225.2252
-0.510465	-4.238048e-006	2226.7267
-0.509965	-4.238048e-006	2228.2282
-0.509465	-4.2749541e-006	2229.7297
-0.508965	-4.1949909e-006	2231.2312
-0.508465	-4.238048e-006	2232.7327
-0.507965	-4.3180112e-006	2234.2342
-0.507465	-4.231897e-006	2235.7357
-0.506965	-4.25035e-006	2237.2372
-0.506465	-4.231897e-006	2238.7387
-0.505965	-4.2749541e-006	2240.2402
-0.505465	-4.2072929e-006	2241.7417
-0.504965	-4.2626521e-006	2243.2432
-0.504465	-4.225746e-006	2244.7447
-0.503965	-4.25035e-006	2246.2462
-0.503465	-4.2011419e-006	2247.7477
-0.502965	-4.2811051e-006	2249.2492
-0.502465	-4.219595e-006	2250.7508
-0.501965	-4.231897e-006	2252.2523
-0.501465	-4.25035e-006	2253.7538
-0.500965	-4.2626521e-006	2255.2553
-0.500465	-4.2934071e-006	2256.7568
-0.499965	-4.1888399e-006	2258.2583
-0.499465	-4.2934071e-006	2259.7598
-0.498965	-4.2011419e-006	2261.2613
-0.498465	-4.2872561e-006	2262.7628
-0.497965	-4.2995581e-006	2264.2643
-0.497465	-4.3426152e-006	2265.7658
-0.496965	-4.1765379e-006	2267.2673
-0.496465	-4.2934071e-006	2268.7688
-0.495965	-4.25035e-006	2270.2703
-0.495465	-4.213444e-006	2271.7718
-0.494965	-4.3364642e-006	2273.2733
-0.494465	-4.2995581e-006	2274.7748
-0.493965	-4.3856723e-006	2276.2763
-0.493465	-4.2626521e-006	2277.7778
-0.492965	-4.3057092e-006	2279.2793
-0.492465	-4.238048e-006	2280.7808
-0.491965	-4.3118602e-006	2282.2823
-0.491465	-4.25035e-006	2283.7838
-0.490965	-4.256501e-006	2285.2853
-0.490465	-4.244199e-006	2286.7868
-0.489965	-4.3180112e-006	2288.2883
-0.489465	-4.3856723e-006	2289.7898
-0.488965	-4.3241622e-006	2291.2913
-0.488465	-4.2995581e-006	2292.7928
-0.487965	-4.2688031e-006	2294.2943
-0.487465	-4.2688031e-006	2295.7958
-0.486965	-4.3180112e-006	2297.2973
-0.486465	-4.2749541e-006	2298.7988
-0.485965	-4.3733703e-006	2300.3003
-0.485465	-4.3549173e-006	2301.8018
-0.484965	-4.2934071e-006	2303.3033
-0.484465	-4.2688031e-006	2304.8048
-0.483965	-4.3241622e-006	2306.3063
-0.483465	-4.3303132e-006	2307.8078
-0.482965	-4.3241622e-006	2309.3093
-0.482465	-4.3118602e-006	2310.8108
-0.481965	-4.3856723e-006	2312.3123
-0.481465	-4.2995581e-006	2313.8138
-0.480965	-4.3364642e-006	2315.3153
-0.480465	-4.3303132e-006	2316.8168
-0.479965	-4.3364642e-006	2318.3183
-0.479465	-4.3118602e-006	2319.8198
-0.478965	-4.2688031e-006	2321.3213
-0.478465	-4.2934071e-006	2322.8228
-0.477965	-4.2995581e-006	2324.3243
-0.477465	-4.3057092e-006	2325.8258
-0.476965	-4.25035e-006	2327.3273
-0.476465	-4.3733703e-006	2328.8288
-0.475965	-4.3364642e-006	2330.3303
-0.475465	-4.3856723e-006	2331.8318
-0.474965	-4.3672193e-006	2333.3333
-0.474465	-4.3549173e-006	2334.8348
-0.473965	-4.3118602e-006	2336.3363
-0.473465	-4.3487662e-006	2337.8378
-0.472965	-4.3241622e-006	2339.3393
-0.472465	-4.3487662e-006	2340.8408
-0.471965	-4.3610683e-006	2342.3423
-0.471465	-4.3303132e-006	2343.8438
-0.470965	-4.4225784e-006	2345.3453
-0.470465	-4.3303132e-006	2346.8468
-0.469965	-4.2934071e-006	2348.3483
-0.469465	-4.2995581e-006	2349.8498
-0.468965	-4.3918233e-006	2351.3514
-0.468465	-4.3672193e-006	2352.8529
-0.467965	-4.3487662e-006	2354.3544
-0.467465	-4.3918233e-006	2355.8559
-0.466965	-4.3795213e-006	2357.3574
-0.466465	-4.4287294e-006	2358.8589
-0.465965	-4.3795213e-006	2360.3604
-0.465465	-4.3180112e-006	2361.8619
-0.464965	-4.3487662e-006	2363.3634
-0.464465	-4.3303132e-006	2364.8649
-0.463965	-4.3672193e-006	2366.3664
-0.463465	-4.3856723e-006	2367.8679
-0.462965	-4.3241622e-006	2369.3694
-0.462465	-4.3241622e-006	2370.8709
-0.461965	-4.3795213e-006	2372.3724
-0.461465	-4.3610683e-006	2373.8739
-0.460965	-4.3180112e-006	2375.3754
-0.460465	-4.3057092e-006	2376.8769
-0.459965	-4.4102764e-006	2378.3784
-0.459465	-4.3733703e-006	2379.8799
-0.458965	-4.2811051e-006	2381.3814
-0.458465	-4.4348804e-006	2382.8829
-0.457965	-4.3487662e-006	2384.3844
-0.457465	-4.3672193e-006	2385.8859
-0.456965	-4.4102764e-006	2387.3874
-0.456465	-4.2749541e-006	2388.8889
-0.455965	-4.3364642e-006	2390.3904
-0.455465	-4.3979743e-006	2391.8919
-0.454965	-4.4102764e-006	2393.3934
-0.454465	-4.3549173e-006	2394.8949
-0.453965	-4.4041254e-006	2396.3964
-0.453465	-4.3795213e-006	2397.8979
-0.452965	-4.3672193e-006	2399.3994
-0.452465	-4.3918233e-006	2400.9009
-0.451965	-4.3856723e-006	2402.4024
-0.451465	-4.3487662e-006	2403.9039
-0.450965	-4.3364642e-006	2405.4054
-0.450465	-4.3856723e-006	2406.9069
-0.449965	-4.4102764e-006	2408.4084
-0.449465	-4.3610683e-006	2409.9099
-0.448965	-4.3426152e-006	2411.4114
-0.448465	-4.4225784e-006	2412.9129
-0.447965	-4.3979743e-006	2414.4144
-0.447465	-4.4041254e-006	2415.9159
-0.446965	-4.2995581e-006	2417.4174
-0.446465	-4.4102764e-006	2418.9189
-0.445965	-4.3364642e-006	2420.4204
-0.445465	-4.3979743e-006	2421.9219
-0.444965	-4.3118602e-006	2423.4234
-0.444465	-4.3733703e-006	2424.9249
-0.443965	-4.3672193e-006	2426.4264
-0.443465	-4.3672193e-006	2427.9279
-0.442965	-4.4840885e-006	2429.4294
-0.442465	-4.3487662e-006	2430.9309
-0.441965	-4.3180112e-006	2432.4324
-0.441465	-4.3610683e-006	2433.9339
-0.440965	-4.4102764e-006	2435.4354
-0.440465	-4.3918233e-006	2436.9369
-0.439965	-4.3979743e-006	2438.4384
-0.439465	-4.4533335e-006	2439.9399
-0.438965	-4.3487662e-006	2441.4414
-0.438465	-4.3672193e-006	2442.9429
-0.437965	-4.4164274e-006	2444.4444
-0.437465	-4.3979743e-006	2445.9459
-0.436965	-4.3303132e-006	2447.4474
-0.436465	-4.3856723e-006	2448.9489
-0.435965	-4.3610683e-006	2450.4505
-0.435465	-4.4348804e-006	2451.952
-0.434965	-4.4779375e-006	2453.4535
-0.434465	-4.4164274e-006	2454.955
-0.433965	-4.3856723e-006	2456.4565
-0.433465	-4.4594845e-006	2457.958
-0.432965	-4.4840885e-006	2459.4595
-0.432465	-4.4225784e-006	2460.961
-0.431965	-4.4533335e-006	2462.4625
-0.431465	-4.4594845e-006	2463.964
-0.430965	-4.4656355e-006	2465.4655
-0.430465	-4.4041254e-006	2466.967
-0.429965	-4.4287294e-006	2468.4685
-0.429465	-4.4963906e-006	2469.97
-0.428965	-4.3733703e-006	2471.4715
-0.428465	-4.4471825e-006	2472.973
-0.427965	-4.4717865e-006	2474.4745
-0.427465	-4.3856723e-006	2475.976
-0.426965	-4.3979743e-006	2477.4775
-0.426465	-4.4594845e-006	2478.979
-0.425965	-4.4348804e-006	2480.4805
-0.425465	-4.3918233e-006	2481.982
-0.424965	-4.3979743e-006	2483.4835
-0.424465	-4.4594845e-006	2484.985
-0.423965	-4.4410314e-006	2486.4865
-0.423465	-4.4840885e-006	2487.988
-0.422965	-4.4533335e-006	2489.4895
-0.422465	-4.3303132e-006	2490.991
-0.421965	-4.4164274e-006	2492.4925
-0.421465	-4.4656355e-006	2493.994
-0.420965	-4.4225784e-006	2495.4955
-0.420465	-4.4656355e-006	2496.997
-0.419965	-4.4533335e-006	2498.4985
-0.419465	-4.4717865e-006	2500
-0.418965	-4.3733703e-006	2501.5015
-0.418465	-4.4533335e-006	2503.003
-0.417965	-4.4041254e-006	2504.5045
-0.417465	-4.4594845e-006	2506.006
-0.416965	-4.4717865e-006	2507.5075
-0.416465	-4.4840885e-006	2509.009
-0.415965	-4.4594845e-006	2510.5105
-0.415465	-4.4102764e-006	2512.012
-0.414965	-4.4656355e-006	2513.5135
-0.414465	-4.4533335e-006	2515.015
-0.413965	-4.4287294e-006	2516.5165
-0.413465	-4.4840885e-006	2518.018
-0.412965	-4.3918233e-006	2519.5195
-0.412465	-4.4041254e-006	2521.021
-0.411965	-4.4287294e-006	2522.5225
-0.411465	-4.4779375e-006	2524.024
-0.410965	-4.4717865e-006	2525.5255
-0.410465	-4.4656355e-006	2527.027
-0.409965	-4.4533335e-006	2528.5285
-0.409465	-4.4287294e-006	2530.03
-0.408965	-4.4902395e-006	2531.5315
-0.408465	-4.4533335e-006	2533.033
-0.407965	-4.5394477e-006	2534.5345
-0.407465	-4.4287294e-006	2536.036
-0.406965	-4.3549173e-006	2537.5375
-0.406465	-4.4102764e-006	2539.039
-0.405965	-4.4594845e-006	2540.5405
-0.405465	-4.4902395e-006	2542.042
-0.404965	-4.4225784e-006	2543.5435
-0.404465	-4.3918233e-006	2545.045
-0.403965	-4.4963906e-006	2546.5465
-0.403465	-4.5025416e-006	2548.048
-0.402965	-4.4963906e-006	2549.5495
-0.402465	-4.4779375e-006	2551.0511
-0.401965	-4.5394477e-006	2552.5526
-0.401465	-4.4225784e-006	2554.0541
-0.400965	-4.4102764e-006	2555.5556
-0.400465	-4.5271456e-006	2557.0571
-0.399965	-4.4471825e-006	2558.5586
-0.399465	-4.4594845e-006	2560.0601
-0.398965	-4.5148436e-006	2561.5616
-0.398465	-4.4594845e-006	2563.0631
-0.397965	-4.5209946e-006	2564.5646
-0.397465	-4.4717865e-006	2566.0661
-0.396965	-4.4594845e-006	2567.5676
-0.396465	-4.4225784e-006	2569.0691
-0.395965	-4.5025416e-006	2570.5706
-0.395465	-4.4656355e-006	2572.0721
-0.394965	-4.4963906e-006	2573.5736
-0.394465	-4.4779375e-006	2575.0751
-0.393965	-4.5025416e-006	2576.5766
-0.393465	-4.5702027e-006	2578.0781
-0.392965	-4.4594845e-006	2579.5796
-0.392465	-4.4533335e-006	2581.0811
-0.391965	-4.5209946e-006	2582.5826
-0.391465	-4.5332966e-006	2584.0841
-0.390965	-4.4533335e-006	2585.5856
-0.390465	-4.4717865e-006	2587.0871
-0.389965	-4.5825047e-006	2588.5886
-0.389465	-4.5148436e-006	2590.0901
-0.388965	-4.5948068e-006	2591.5916
-0.388465	-4.4902395e-006	2593.0931
-0.387965	-4.5271456e-006	2594.5946
-0.387465	-4.4164274e-006	2596.0961
-0.386965	-4.4963906e-006	2597.5976
-0.386465	-4.4840885e-006	2599.0991
-0.385965	-4.5025416e-006	2600.6006
-0.385465	-4.5148436e-006	2602.1021
-0.384965	-4.4963906e-006	2603.6036
-0.384465	-4.5148436e-006	2605.1051
-0.383965	-4.5148436e-006	2606.6066
-0.383465	-4.5271456e-006	2608.1081
-0.382965	-4.4779375e-006	2609.6096
-0.382465	-4.4902395e-006	2611.1111
-0.381965	-4.5025416e-006	2612.6126
-0.381465	-4.5702027e-006	2614.1141
-0.380965	-4.4902395e-006	2615.6156
-0.380465	-4.4902395e-006	2617.1171
-0.379965	-4.4779375e-006	2618.6186
-0.379465	-4.5209946e-006	2620.1201
-0.378965	-4.4779375e-006	2621.6216
-0.378465	-4.5086926e-006	2623.1231
-0.377965	-4.5517497e-006	2624.6246
-0.377465	-4.5394477e-006	2626.1261
-0.376965	-4.5148436e-006	2627.6276
-0.376465	-4.5148436e-006	2629.1291
-0.375965	-4.5579007e-006	2630.6306
-0.375465	-4.5332966e-006	2632.1321
-0.374965	-4.4902395e-006	2633.6336
-0.374465	-4.5579007e-006	2635.1351
-0.373965	-4.5640517e-006	2636.6366
-0.373465	-4.5148436e-006	2638.1381
-0.372965	-4.4533335e-006	2639.6396
-0.372465	-4.5332966e-006	2641.1411
-0.371965	-4.4902395e-006	2642.6426
-0.371465	-4.5640517e-006	2644.1441
-0.370965	-4.5086926e-006	2645.6456
-0.370465	-4.5702027e-006	2647.1471
-0.369965	-4.5763537e-006	2648.6486
-0.369465	-4.4717865e-006	2650.1502
-0.368965	-4.6194108e-006	2651.6517
-0.368465	-4.5517497e-006	2653.1532
-0.367965	-4.4717865e-006	2654.6547
-0.367465	-4.5025416e-006	2656.1562
-0.366965	-4.4779375e-006	2657.6577
-0.366465	-4.5209946e-006	2659.1592
-0.365965	-4.4963906e-006	2660.6607
-0.365465	-4.5702027e-006	2662.1622
-0.364965	-4.5148436e-006	2663.6637
-0.364465	-4.4902395e-006	2665.1652
-0.363965	-4.5271456e-006	2666.6667
-0.363465	-4.5825047e-006	2668.1682
-0.362965	-4.5209946e-006	2669.6697
-0.362465	-4.5763537e-006	2671.1712
-0.361965	-4.4840885e-006	2672.6727
-0.361465	-4.5271456e-006	2674.1742
-0.360965	-4.4840885e-006	2675.6757
-0.360465	-4.5086926e-006	2677.1772
-0.359965	-4.4348804e-006	2678.6787
-0.359465	-4.4963906e-006	2680.1802
-0.358965	-4.5148436e-006	2681.6817
-0.358465	-4.5763537e-006	2683.1832
-0.357965	-4.5640517e-006	2684.6847
-0.357465	-4.5455987e-006	2686.1862
-0.356965	-4.5886558e-006	2687.6877
-0.356465	-4.5763537e-006	2689.1892
-0.355965	-4.5825047e-006	2690.6907
-0.355465	-4.4779375e-006	2692.1922
-0.354965	-4.5209946e-006	2693.6937
-0.354465	-4.5086926e-006	2695.1952
-0.353965	-4.5579007e-006	2696.6967
-0.353465	-4.6071088e-006	2698.1982
-0.352965	-4.5517497e-006	2699.6997
-0.352465	-4.5332966e-006	2701.2012
-0.351965	-4.5394477e-006	2702.7027
-0.351465	-4.6132598e-006	2704.2042
-0.350965	-4.5702027e-006	2705.7057
-0.350465	-4.5332966e-006	2707.2072
-0.349965	-4.5579007e-006	2708.7087
-0.349465	-4.6071088e-006	2710.2102
-0.348965	-4.5948068e-006	2711.7117
-0.348465	-4.5886558e-006	2713.2132
-0.347965	-4.4902395e-006	2714.7147
-0.347465	-4.5086926e-006	2716.2162
-0.346965	-4.5763537e-006	2717.7177
-0.346465	-4.5394477e-006	2719.2192
-0.345965	-4.5517497e-006	2720.7207
-0.345465	-4.5332966e-006	2722.2222
-0.344965	-4.5948068e-006	2723.7237
-0.344465	-4.5702027e-006	2725.2252
-0.343965	-4.6747699e-006	2726.7267
-0.343465	-4.5394477e-006	2728.2282
-0.342965	-4.5209946e-006	2729.7297
-0.342465	-4.6071088e-006	2731.2312
-0.341965	-4.5640517e-006	2732.7327
-0.341465	-4.5086926e-006	2734.2342
-0.340965	-4.5579007e-006	2735.7357
-0.340465	-4.5148436e-006	2737.2372
-0.339965	-4.5825047e-006	2738.7387
-0.339465	-4.5579007e-006	2740.2402
-0.338965	-4.5579007e-006	2741.7417
-0.338465	-4.5763537e-006	2743.2432
-0.337965	-4.5271456e-006	2744.7447
-0.337465	-4.5332966e-006	2746.2462
-0.336965	-4.5455987e-006	2747.7477
-0.336465	-4.5886558e-006	2749.2492
-0.335965	-4.5394477e-006	2750.7508
-0.335465	-4.5825047e-006	2752.2523
-0.334965	-4.6132598e-006	2753.7538
-0.334465	-4.5948068e-006	2755.2553
-0.333965	-4.6009578e-006	2756.7568
-0.333465	-4.6009578e-006	2758.2583
-0.332965	-4.6071088e-006	2759.7598
-0.332465	-4.5209946e-006	2761.2613
-0.331965	-4.5763537e-006	2762.7628
-0.331465	-4.6440149e-006	2764.2643
-0.330965	-4.5948068e-006	2765.7658
-0.330465	-4.6132598e-006	2767.2673
-0.329965	-4.6132598e-006	2768.7688
-0.329465	-4.5394477e-006	2770.2703
-0.328965	-4.6317128e-006	2771.7718
-0.328465	-4.5640517e-006	2773.2733
-0.327965	-4.6009578e-006	2774.7748
-0.327465	-4.5640517e-006	2776.2763
-0.326965	-4.5886558e-006	2777.7778
-0.326465	-4.5886558e-006	2779.2793
-0.325965	-4.5517497e-006	2780.7808
-0.325465	-4.5702027e-006	2782.2823
-0.324965	-4.6132598e-006	2783.7838
-0.324465	-4.5455987e-006	2785.2853
-0.323965	-4.5825047e-006	2786.7868
-0.323465	-4.6194108e-006	2788.2883
-0.322965	-4.5702027e-006	2789.7898
-0.322465	-4.5579007e-006	2791.2913
-0.321965	-4.6194108e-006	2792.7928
-0.321465	-4.5702027e-006	2794.2943
-0.320965	-4.5332966e-006	2795.7958
-0.320465	-4.5763537e-006	2797.2973
-0.319965	-4.6132598e-006	2798.7988
-0.319465	-4.5825047e-006	2800.3003
-0.318965	-4.6501659e-006	2801.8018
-0.318465	-4.5948068e-006	2803.3033
-0.317965	-4.5086926e-006	2804.8048
-0.317465	-4.6440149e-006	2806.3063
-0.316965	-4.5886558e-006	2807.8078
-0.316465	-4.6009578e-006	2809.3093
-0.315965	-4.6009578e-006	2810.8108
-0.315465	-4.5886558e-006	2812.3123
-0.314965	-4.6194108e-006	2813.8138
-0.314465	-4.5579007e-006	2815.3153
-0.313965	-4.6194108e-006	2816.8168
-0.313465	-4.5579007e-006	2818.3183
-0.312965	-4.5763537e-006	2819.8198
-0.312465	-4.6009578e-006	2821.3213
-0.311965	-4.6194108e-006	2822.8228
-0.311465	-4.5148436e-006	2824.3243
-0.310965	-4.5948068e-006	2825.8258
-0.310465	-4.5825047e-006	2827.3273
-0.309965	-4.5640517e-006	2828.8288
-0.309465	-4.6009578e-006	2830.3303
-0.308965	-4.6255618e-006	2831.8318
-0.308465	-4.6255618e-006	2833.3333
-0.307965	-4.6071088e-006	2834.8348
-0.307465	-4.5948068e-006	2836.3363
-0.306965	-4.687072e-006	2837.8378
-0.306465	-4.6378639e-006	2839.3393
-0.305965	-4.6747699e-006	2840.8408
-0.305465	-4.6255618e-006	2842.3423
-0.304965	-4.6194108e-006	2843.8438
-0.304465	-4.6132598e-006	2845.3453
-0.303965	-4.6194108e-006	2846.8468
-0.303465	-4.6317128e-006	2848.3483
-0.302965	-4.6501659e-006	2849.8498
-0.302465	-4.6440149e-006	2851.3514
-0.301965	-4.5948068e-006	2852.8529
-0.301465	-4.5825047e-006	2854.3544
-0.300965	-4.6132598e-006	2855.8559
-0.300465	-4.6132598e-006	2857.3574
-0.299965	-4.6501659e-006	2858.8589
-0.299465	-4.6501659e-006	2860.3604
-0.298965	-4.5825047e-006	2861.8619
-0.298465	-4.6071088e-006	2863.3634
-0.297965	-4.687072e-006	2864.8649
-0.297465	-4.6378639e-006	2866.3664
-0.296965	-4.5948068e-006	2867.8679
-0.296465	-4.5702027e-006	2869.3694
-0.295965	-4.6317128e-006	2870.8709
-0.295465	-4.5271456e-006	2872.3724
-0.294965	-4.5825047e-006	2873.8739
-0.294465	-4.6255618e-006	2875.3754
-0.293965	-4.5886558e-006	2876.8769
-0.293465	-4.6378639e-006	2878.3784
-0.292965	-4.5886558e-006	2879.8799
-0.292465	-4.6255618e-006	2881.3814
-0.291965	-4.6563169e-006	2882.8829
-0.291465	-4.693223e-006	2884.3844
-0.290965	-4.6378639e-006	2885.8859
-0.290465	-4.6563169e-006	2887.3874
-0.289965	-4.6501659e-006	2888.8889
-0.289465	-4.5702027e-006	2890.3904
-0.288965	-4.6194108e-006	2891.8919
-0.288465	-4.6563169e-006	2893.3934
-0.287965	-4.6440149e-006	2894.8949
-0.287465	-4.6132598e-006	2896.3964
-0.286965	-4.6563169e-006	2897.8979
-0.286465	-4.5886558e-006	2899.3994
-0.285965	-4.5886558e-006	2900.9009
-0.285465	-4.6501659e-006	2902.4024
-0.284965	-4.5948068e-006	2903.9039
-0.284465	-4.680921e-006	2905.4054
-0.283965	-4.687072e-006	2906.9069
-0.283465	-4.6747699e-006	2908.4084
-0.282965	-4.6624679e-006	2909.9099
-0.282465	-4.6194108e-006	2911.4114
-0.281965	-4.6132598e-006	2912.9129
-0.281465	-4.6132598e-006	2914.4144
-0.280965	-4.6009578e-006	2915.9159
-0.280465	-4.6071088e-006	2917.4174
-0.279965	-4.6686189e-006	2918.9189
-0.279465	-4.6440149e-006	2920.4204
-0.278965	-4.6255618e-006	2921.9219
-0.278465	-4.711676e-006	2923.4234
-0.277965	-4.6194108e-006	2924.9249
-0.277465	-4.6501659e-006	2926.4264
-0.276965	-4.6624679e-006	2927.9279
-0.276465	-4.6440149e-006	2929.4294
-0.275965	-4.6440149e-006	2930.9309
-0.275465	-4.5702027e-006	2932.4324
-0.274965	-4.6440149e-006	2933.9339
-0.274465	-4.6501659e-006	2935.4354
-0.273965	-4.6440149e-006	2936.9369
-0.273465	-4.6071088e-006	2938.4384
-0.272965	-4.6624679e-006	2939.9399
-0.272465	-4.6686189e-006	2941.4414
-0.271965	-4.6132598e-006	2942.9429
-0.271465	-4.6255618e-006	2944.4444
-0.270965	-4.699374e-006	2945.9459
-0.270465	-4.6440149e-006	2947.4474
-0.269965	-4.6686189e-006	2948.9489
-0.269465	-4.6563169e-006	2950.4505
-0.268965	-4.6624679e-006	2951.952
-0.268465	-4.5886558e-006	2953.4535
-0.267965	-4.723978e-006	2954.955
-0.267465	-4.705525e-006	2956.4565
-0.266965	-4.6563169e-006	2957.958
-0.266465	-4.711676e-006	2959.4595
-0.265965	-4.6747699e-006	2960.961
-0.265465	-4.6317128e-006	2962.4625
-0.264965	-4.5948068e-006	2963.964
-0.264465	-4.6501659e-006	2965.4655
-0.263965	-4.6501659e-006	2966.967
-0.263465	-4.6624679e-006	2968.4685
-0.262965	-4.5517497e-006	2969.97
-0.262465	-4.6624679e-006	2971.4715
-0.261965	-4.6071088e-006	2972.973
-0.261465	-4.6686189e-006	2974.4745
-0.260965	-4.7301291e-006	2975.976
-0.260465	-4.6440149e-006	2977.4775
-0.259965	-4.6194108e-006	2978.979
-0.259465	-4.7301291e-006	2980.4805
-0.258965	-4.6624679e-006	2981.982
-0.258465	-4.6501659e-006	2983.4835
-0.257965	-4.6071088e-006	2984.985
-0.257465	-4.6747699e-006	2986.4865
-0.256965	-4.6686189e-006	2987.988
-0.256465	-4.6440149e-006	2989.4895
-0.255965	-4.6747699e-006	2990.991
-0.255465	-4.6378639e-006	2992.4925
-0.254965	-4.711676e-006	2993.994
-0.254465	-4.6317128e-006	2995.4955
-0.253965	-4.705525e-006	2996.997
-0.253465	-4.687072e-006	2998.4985
-0.252965	-4.717827e-006	3000
[truncated: 602 more rows]
