# Supplementary material for: Mechanistic study of aluminum alloy corrosion under the interaction of Embellisia sp. and Candida xyloterini
Source: RSC Adv. 2025 May 12;15(19):14903–16. doi: 10.1039/d5ra02115d (PMC12067196; doi:10.1039/d5ra02115d)
Supplement: RA-015-D5RA02115D-s003 [file RA-015-D5RA02115D-s003.zip › TAF/TAF-7B04-45-12d.txt]

CORRW ASCII
CorrWare for Windows: Version 1.1
Potential Sweep [0.05 OC,-0.6 OC,0.3333mV/S][default] demo4.cor
Date: 09-16-1999    Time: 12:55:47
CorrWare data for use with CView tutors

  Begin Information:          Cell Information
    Surface Area:             1
    Density:                  2.78
    Weight:                   28
    Polarity:                 0
    PolarityI:                0
    Corrosion Unit Type:      0
    Reference Type:           0
    Reference Potential:      0
    User-Defined Potential:   0
    Stern-Geary:              26
  End Information:            Cell Information
  Data Points:                6279
E(Volts)	I(A/cm2)	T(Seconds)
  Data Points:                2001
E(Volts)	I(A/cm2)	T(Seconds)
End Comments
-1.1420E+00	1.0254E-05	0.000000E+00
-1.1418E+00	1.0278E-05	1.501501E+00
-1.1415E+00	1.0256E-05	3.003003E+00
-1.1412E+00	1.0249E-05	4.504504E+00
-1.1409E+00	1.0230E-05	6.006006E+00
-1.1405E+00	1.0214E-05	7.507507E+00
-1.1400E+00	1.0212E-05	9.009009E+00
-1.1392E+00	1.0199E-05	1.051051E+01
-1.1387E+00	1.0227E-05	1.201201E+01
-1.1382E+00	1.0246E-05	1.351351E+01
-1.1377E+00	1.0255E-05	1.501501E+01
-1.1372E+00	1.0268E-05	1.651652E+01
-1.1367E+00	1.0286E-05	1.801802E+01
-1.1362E+00	1.0328E-05	1.951952E+01
-1.1357E+00	1.0354E-05	2.102102E+01
-1.1352E+00	1.0396E-05	2.252252E+01
-1.1347E+00	1.0436E-05	2.402402E+01
-1.1342E+00	1.0454E-05	2.552552E+01
-1.1337E+00	1.0484E-05	2.702703E+01
-1.1332E+00	1.0510E-05	2.852853E+01
-1.1327E+00	1.0535E-05	3.003003E+01
-1.1322E+00	1.0562E-05	3.153153E+01
-1.1317E+00	1.0586E-05	3.303303E+01
-1.1312E+00	1.0601E-05	3.453453E+01
-1.1307E+00	1.0609E-05	3.603604E+01
-1.1302E+00	1.0622E-05	3.753754E+01
-1.1297E+00	1.0639E-05	3.903904E+01
-1.1292E+00	1.0657E-05	4.054054E+01
-1.1287E+00	1.0688E-05	4.204204E+01
-1.1282E+00	1.0697E-05	4.354354E+01
-1.1277E+00	1.0723E-05	4.504504E+01
-1.1272E+00	1.0744E-05	4.654655E+01
-1.1267E+00	1.0763E-05	4.804805E+01
-1.1262E+00	1.0774E-05	4.954955E+01
-1.1257E+00	1.0798E-05	5.105105E+01
-1.1252E+00	1.0809E-05	5.255255E+01
-1.1247E+00	1.0806E-05	5.405405E+01
-1.1242E+00	1.0823E-05	5.555556E+01
-1.1237E+00	1.0825E-05	5.705706E+01
-1.1232E+00	1.0837E-05	5.855856E+01
-1.1227E+00	1.0828E-05	6.006006E+01
-1.1222E+00	1.0849E-05	6.156156E+01
-1.1217E+00	1.0838E-05	6.306306E+01
-1.1212E+00	1.0836E-05	6.456457E+01
-1.1207E+00	1.0848E-05	6.606606E+01
-1.1202E+00	1.0846E-05	6.756757E+01
-1.1197E+00	1.0849E-05	6.906907E+01
-1.1192E+00	1.0833E-05	7.057057E+01
-1.1187E+00	1.0842E-05	7.207207E+01
-1.1182E+00	1.0817E-05	7.357357E+01
-1.1177E+00	1.0803E-05	7.507507E+01
-1.1172E+00	1.0812E-05	7.657658E+01
-1.1167E+00	1.0798E-05	7.807808E+01
-1.1162E+00	1.0798E-05	7.957958E+01
-1.1157E+00	1.0796E-05	8.108108E+01
-1.1152E+00	1.0809E-05	8.258258E+01
-1.1147E+00	1.0790E-05	8.408408E+01
-1.1142E+00	1.0787E-05	8.558559E+01
-1.1137E+00	1.0803E-05	8.708709E+01
-1.1132E+00	1.0783E-05	8.858859E+01
-1.1127E+00	1.0794E-05	9.009009E+01
-1.1122E+00	1.0797E-05	9.159159E+01
-1.1117E+00	1.0804E-05	9.309309E+01
-1.1112E+00	1.0775E-05	9.459460E+01
-1.1107E+00	1.0758E-05	9.609609E+01
-1.1102E+00	1.0750E-05	9.759760E+01
-1.1097E+00	1.0720E-05	9.909910E+01
-1.1092E+00	1.0718E-05	1.006006E+02
-1.1087E+00	1.0714E-05	1.021021E+02
-1.1082E+00	1.0713E-05	1.036036E+02
-1.1077E+00	1.0676E-05	1.051051E+02
-1.1072E+00	1.0657E-05	1.066066E+02
-1.1067E+00	1.0652E-05	1.081081E+02
-1.1062E+00	1.0631E-05	1.096096E+02
-1.1057E+00	1.0632E-05	1.111111E+02
-1.1052E+00	1.0625E-05	1.126126E+02
-1.1047E+00	1.0628E-05	1.141141E+02
-1.1042E+00	1.0585E-05	1.156156E+02
-1.1037E+00	1.0572E-05	1.171171E+02
-1.1032E+00	1.0559E-05	1.186186E+02
-1.1027E+00	1.0530E-05	1.201201E+02
-1.1022E+00	1.0520E-05	1.216216E+02
-1.1017E+00	1.0497E-05	1.231231E+02
-1.1012E+00	1.0496E-05	1.246246E+02
-1.1007E+00	1.0448E-05	1.261261E+02
-1.1002E+00	1.0444E-05	1.276276E+02
-1.0997E+00	1.0428E-05	1.291291E+02
-1.0992E+00	1.0402E-05	1.306306E+02
-1.0987E+00	1.0384E-05	1.321321E+02
-1.0982E+00	1.0366E-05	1.336336E+02
-1.0977E+00	1.0355E-05	1.351351E+02
-1.0972E+00	1.0330E-05	1.366366E+02
-1.0967E+00	1.0319E-05	1.381381E+02
-1.0962E+00	1.0302E-05	1.396396E+02
-1.0957E+00	1.0282E-05	1.411411E+02
-1.0952E+00	1.0259E-05	1.426426E+02
-1.0947E+00	1.0243E-05	1.441441E+02
-1.0942E+00	1.0221E-05	1.456456E+02
-1.0937E+00	1.0217E-05	1.471472E+02
-1.0932E+00	1.0195E-05	1.486487E+02
-1.0927E+00	1.0180E-05	1.501501E+02
-1.0922E+00	1.0157E-05	1.516517E+02
-1.0917E+00	1.0135E-05	1.531532E+02
-1.0912E+00	1.0113E-05	1.546546E+02
-1.0907E+00	1.0102E-05	1.561562E+02
-1.0902E+00	1.0086E-05	1.576577E+02
-1.0897E+00	1.0043E-05	1.591592E+02
-1.0892E+00	1.0022E-05	1.606607E+02
-1.0887E+00	9.9896E-06	1.621622E+02
-1.0882E+00	9.9623E-06	1.636637E+02
-1.0877E+00	9.9315E-06	1.651652E+02
-1.0872E+00	9.9298E-06	1.666667E+02
-1.0867E+00	9.9114E-06	1.681682E+02
-1.0862E+00	9.8856E-06	1.696697E+02
-1.0857E+00	9.8775E-06	1.711712E+02
-1.0852E+00	9.8594E-06	1.726727E+02
-1.0847E+00	9.8279E-06	1.741742E+02
-1.0842E+00	9.8038E-06	1.756757E+02
-1.0837E+00	9.7955E-06	1.771772E+02
-1.0832E+00	9.7800E-06	1.786787E+02
-1.0827E+00	9.7609E-06	1.801802E+02
-1.0822E+00	9.7524E-06	1.816817E+02
-1.0817E+00	9.7348E-06	1.831832E+02
-1.0812E+00	9.6897E-06	1.846847E+02
-1.0807E+00	9.6638E-06	1.861862E+02
-1.0802E+00	9.6509E-06	1.876877E+02
-1.0797E+00	9.6373E-06	1.891892E+02
-1.0792E+00	9.6204E-06	1.906907E+02
-1.0787E+00	9.5900E-06	1.921922E+02
-1.0782E+00	9.5600E-06	1.936937E+02
-1.0777E+00	9.5213E-06	1.951952E+02
-1.0772E+00	9.5012E-06	1.966967E+02
-1.0767E+00	9.4906E-06	1.981982E+02
-1.0762E+00	9.4748E-06	1.996997E+02
-1.0757E+00	9.4611E-06	2.012012E+02
-1.0752E+00	9.4284E-06	2.027027E+02
-1.0747E+00	9.4012E-06	2.042042E+02
-1.0742E+00	9.3693E-06	2.057057E+02
-1.0737E+00	9.3446E-06	2.072072E+02
-1.0732E+00	9.3263E-06	2.087087E+02
-1.0727E+00	9.3050E-06	2.102102E+02
-1.0722E+00	9.2745E-06	2.117117E+02
-1.0717E+00	9.2548E-06	2.132132E+02
-1.0712E+00	9.2331E-06	2.147147E+02
-1.0707E+00	9.2208E-06	2.162162E+02
-1.0702E+00	9.1980E-06	2.177177E+02
-1.0697E+00	9.1834E-06	2.192192E+02
-1.0692E+00	9.1548E-06	2.207207E+02
-1.0687E+00	9.1126E-06	2.222222E+02
-1.0682E+00	9.0992E-06	2.237237E+02
-1.0677E+00	9.0722E-06	2.252252E+02
-1.0672E+00	9.0550E-06	2.267267E+02
-1.0667E+00	9.0191E-06	2.282282E+02
-1.0662E+00	9.0059E-06	2.297297E+02
-1.0657E+00	8.9664E-06	2.312312E+02
-1.0652E+00	8.9257E-06	2.327327E+02
-1.0647E+00	8.9129E-06	2.342342E+02
-1.0642E+00	8.8958E-06	2.357357E+02
-1.0637E+00	8.8667E-06	2.372372E+02
-1.0632E+00	8.8292E-06	2.387387E+02
-1.0627E+00	8.8035E-06	2.402402E+02
-1.0622E+00	8.7690E-06	2.417417E+02
-1.0617E+00	8.7465E-06	2.432432E+02
-1.0612E+00	8.7270E-06	2.447447E+02
-1.0607E+00	8.7124E-06	2.462462E+02
-1.0602E+00	8.6756E-06	2.477478E+02
-1.0597E+00	8.6656E-06	2.492493E+02
-1.0592E+00	8.6485E-06	2.507507E+02
-1.0587E+00	8.6252E-06	2.522522E+02
-1.0582E+00	8.6047E-06	2.537538E+02
-1.0577E+00	8.5745E-06	2.552553E+02
-1.0572E+00	8.5552E-06	2.567568E+02
-1.0567E+00	8.5033E-06	2.582583E+02
-1.0562E+00	8.4942E-06	2.597598E+02
-1.0557E+00	8.4592E-06	2.612613E+02
-1.0552E+00	8.4226E-06	2.627628E+02
-1.0547E+00	8.4017E-06	2.642643E+02
-1.0542E+00	8.3720E-06	2.657658E+02
-1.0537E+00	8.3514E-06	2.672673E+02
-1.0532E+00	8.3136E-06	2.687688E+02
-1.0527E+00	8.3140E-06	2.702703E+02
-1.0522E+00	8.2876E-06	2.717718E+02
-1.0517E+00	8.2530E-06	2.732733E+02
-1.0512E+00	8.2366E-06	2.747748E+02
-1.0507E+00	8.2157E-06	2.762763E+02
-1.0502E+00	8.1755E-06	2.777778E+02
-1.0497E+00	8.1409E-06	2.792793E+02
-1.0492E+00	8.1088E-06	2.807808E+02
-1.0487E+00	8.0738E-06	2.822823E+02
-1.0482E+00	8.0340E-06	2.837838E+02
-1.0477E+00	8.0079E-06	2.852853E+02
-1.0472E+00	7.9852E-06	2.867868E+02
-1.0467E+00	7.9521E-06	2.882883E+02
-1.0462E+00	7.9442E-06	2.897898E+02
-1.0457E+00	7.9088E-06	2.912913E+02
-1.0452E+00	7.8920E-06	2.927928E+02
-1.0447E+00	7.8673E-06	2.942943E+02
-1.0442E+00	7.8551E-06	2.957958E+02
-1.0437E+00	7.8352E-06	2.972973E+02
-1.0432E+00	7.8171E-06	2.987988E+02
-1.0427E+00	7.7976E-06	3.003003E+02
-1.0422E+00	7.7478E-06	3.018018E+02
-1.0417E+00	7.7290E-06	3.033033E+02
-1.0412E+00	7.6902E-06	3.048048E+02
-1.0407E+00	7.6650E-06	3.063063E+02
-1.0402E+00	7.6308E-06	3.078078E+02
-1.0397E+00	7.6178E-06	3.093093E+02
-1.0392E+00	7.5951E-06	3.108108E+02
-1.0387E+00	7.5644E-06	3.123123E+02
-1.0382E+00	7.5679E-06	3.138138E+02
-1.0377E+00	7.5298E-06	3.153153E+02
-1.0372E+00	7.5160E-06	3.168168E+02
-1.0367E+00	7.4863E-06	3.183183E+02
-1.0362E+00	7.4698E-06	3.198198E+02
-1.0357E+00	7.4445E-06	3.213213E+02
-1.0352E+00	7.4081E-06	3.228228E+02
-1.0347E+00	7.3874E-06	3.243243E+02
-1.0342E+00	7.3372E-06	3.258258E+02
-1.0337E+00	7.3102E-06	3.273273E+02
-1.0332E+00	7.2875E-06	3.288288E+02
-1.0327E+00	7.2712E-06	3.303303E+02
-1.0322E+00	7.2542E-06	3.318318E+02
-1.0317E+00	7.2217E-06	3.333333E+02
-1.0312E+00	7.1996E-06	3.348348E+02
-1.0307E+00	7.1766E-06	3.363363E+02
-1.0302E+00	7.1482E-06	3.378378E+02
-1.0297E+00	7.1323E-06	3.393393E+02
-1.0292E+00	7.1045E-06	3.408409E+02
-1.0287E+00	7.0899E-06	3.423423E+02
-1.0282E+00	7.0486E-06	3.438438E+02
-1.0277E+00	7.0218E-06	3.453453E+02
-1.0272E+00	7.0066E-06	3.468469E+02
-1.0267E+00	6.9773E-06	3.483484E+02
-1.0262E+00	6.9437E-06	3.498499E+02
-1.0257E+00	6.9153E-06	3.513513E+02
-1.0252E+00	6.8897E-06	3.528528E+02
-1.0247E+00	6.8479E-06	3.543543E+02
-1.0242E+00	6.8246E-06	3.558559E+02
-1.0237E+00	6.8166E-06	3.573574E+02
-1.0232E+00	6.7948E-06	3.588589E+02
-1.0227E+00	6.7650E-06	3.603604E+02
-1.0222E+00	6.7606E-06	3.618618E+02
-1.0217E+00	6.7438E-06	3.633634E+02
-1.0212E+00	6.7219E-06	3.648649E+02
-1.0207E+00	6.7039E-06	3.663664E+02
-1.0202E+00	6.6878E-06	3.678679E+02
-1.0197E+00	6.6618E-06	3.693694E+02
-1.0192E+00	6.6309E-06	3.708709E+02
-1.0187E+00	6.6136E-06	3.723724E+02
-1.0182E+00	6.5859E-06	3.738739E+02
-1.0177E+00	6.5490E-06	3.753754E+02
-1.0172E+00	6.5157E-06	3.768769E+02
-1.0167E+00	6.4741E-06	3.783784E+02
-1.0162E+00	6.4429E-06	3.798799E+02
-1.0157E+00	6.4094E-06	3.813814E+02
-1.0152E+00	6.3899E-06	3.828829E+02
-1.0147E+00	6.3558E-06	3.843844E+02
-1.0142E+00	6.3087E-06	3.858859E+02
-1.0137E+00	6.2790E-06	3.873874E+02
-1.0132E+00	6.2477E-06	3.888889E+02
-1.0127E+00	6.2279E-06	3.903904E+02
-1.0122E+00	6.2104E-06	3.918919E+02
-1.0117E+00	6.1997E-06	3.933934E+02
-1.0112E+00	6.1679E-06	3.948949E+02
-1.0107E+00	6.1311E-06	3.963964E+02
-1.0102E+00	6.1132E-06	3.978979E+02
-1.0097E+00	6.0906E-06	3.993994E+02
-1.0092E+00	6.0660E-06	4.009009E+02
-1.0087E+00	6.0461E-06	4.024024E+02
-1.0082E+00	6.0143E-06	4.039039E+02
-1.0077E+00	5.9832E-06	4.054054E+02
-1.0072E+00	5.9539E-06	4.069069E+02
-1.0067E+00	5.9405E-06	4.084084E+02
-1.0062E+00	5.9195E-06	4.099099E+02
-1.0057E+00	5.8933E-06	4.114114E+02
-1.0052E+00	5.8739E-06	4.129129E+02
-1.0047E+00	5.8466E-06	4.144144E+02
-1.0042E+00	5.8324E-06	4.159159E+02
-1.0037E+00	5.8084E-06	4.174174E+02
-1.0032E+00	5.7885E-06	4.189189E+02
-1.0027E+00	5.7486E-06	4.204204E+02
-1.0022E+00	5.7227E-06	4.219219E+02
-1.0017E+00	5.6948E-06	4.234234E+02
-1.0012E+00	5.6657E-06	4.249249E+02
-1.0007E+00	5.6478E-06	4.264264E+02
-1.0002E+00	5.6294E-06	4.279279E+02
-9.9970E-01	5.6137E-06	4.294294E+02
-9.9920E-01	5.5798E-06	4.309309E+02
-9.9870E-01	5.5647E-06	4.324324E+02
-9.9820E-01	5.5490E-06	4.339339E+02
-9.9770E-01	5.5207E-06	4.354354E+02
-9.9720E-01	5.4866E-06	4.369370E+02
-9.9670E-01	5.4663E-06	4.384384E+02
-9.9620E-01	5.4360E-06	4.399399E+02
-9.9570E-01	5.4114E-06	4.414414E+02
-9.9520E-01	5.3773E-06	4.429429E+02
-9.9470E-01	5.3658E-06	4.444444E+02
-9.9420E-01	5.3306E-06	4.459460E+02
-9.9370E-01	5.3091E-06	4.474474E+02
-9.9320E-01	5.3101E-06	4.489489E+02
-9.9270E-01	5.2892E-06	4.504504E+02
-9.9220E-01	5.2829E-06	4.519519E+02
-9.9170E-01	5.2458E-06	4.534535E+02
-9.9120E-01	5.2353E-06	4.549550E+02
-9.9070E-01	5.2010E-06	4.564565E+02
-9.9020E-01	5.1739E-06	4.579579E+02
-9.8970E-01	5.1537E-06	4.594595E+02
-9.8920E-01	5.1141E-06	4.609610E+02
-9.8870E-01	5.1000E-06	4.624625E+02
-9.8820E-01	5.0663E-06	4.639640E+02
-9.8770E-01	5.0459E-06	4.654655E+02
-9.8720E-01	5.0310E-06	4.669670E+02
-9.8670E-01	5.0088E-06	4.684685E+02
-9.8620E-01	4.9937E-06	4.699700E+02
-9.8570E-01	4.9591E-06	4.714715E+02
-9.8520E-01	4.9477E-06	4.729730E+02
-9.8470E-01	4.9189E-06	4.744745E+02
-9.8420E-01	4.8905E-06	4.759760E+02
-9.8370E-01	4.8793E-06	4.774775E+02
-9.8320E-01	4.8446E-06	4.789790E+02
-9.8270E-01	4.8298E-06	4.804805E+02
-9.8220E-01	4.7954E-06	4.819820E+02
-9.8170E-01	4.7822E-06	4.834835E+02
-9.8120E-01	4.7579E-06	4.849850E+02
-9.8070E-01	4.7360E-06	4.864865E+02
-9.8020E-01	4.7294E-06	4.879880E+02
-9.7970E-01	4.6913E-06	4.894895E+02
-9.7920E-01	4.6768E-06	4.909910E+02
-9.7870E-01	4.6312E-06	4.924925E+02
-9.7820E-01	4.6044E-06	4.939940E+02
-9.7770E-01	4.5631E-06	4.954955E+02
-9.7720E-01	4.5358E-06	4.969970E+02
-9.7670E-01	4.5178E-06	4.984985E+02
-9.7620E-01	4.4698E-06	5.000000E+02
-9.7570E-01	4.4533E-06	5.015015E+02
-9.7520E-01	4.4071E-06	5.030030E+02
-9.7470E-01	4.3957E-06	5.045045E+02
-9.7420E-01	4.3717E-06	5.060060E+02
-9.7370E-01	4.3606E-06	5.075075E+02
-9.7320E-01	4.3477E-06	5.090090E+02
-9.7270E-01	4.3120E-06	5.105105E+02
-9.7220E-01	4.3032E-06	5.120120E+02
-9.7170E-01	4.2714E-06	5.135135E+02
-9.7120E-01	4.2683E-06	5.150150E+02
-9.7070E-01	4.2378E-06	5.165165E+02
-9.7020E-01	4.2181E-06	5.180180E+02
-9.6970E-01	4.2035E-06	5.195195E+02
-9.6920E-01	4.1611E-06	5.210210E+02
-9.6870E-01	4.1386E-06	5.225225E+02
-9.6820E-01	4.1295E-06	5.240240E+02
-9.6770E-01	4.1172E-06	5.255255E+02
-9.6720E-01	4.0802E-06	5.270270E+02
-9.6670E-01	4.0681E-06	5.285285E+02
-9.6620E-01	4.0475E-06	5.300300E+02
-9.6570E-01	4.0007E-06	5.315316E+02
-9.6520E-01	3.9866E-06	5.330330E+02
-9.6470E-01	3.9797E-06	5.345345E+02
-9.6420E-01	3.9483E-06	5.360360E+02
-9.6370E-01	3.9099E-06	5.375375E+02
-9.6320E-01	3.9173E-06	5.390391E+02
-9.6270E-01	3.8921E-06	5.405405E+02
-9.6220E-01	3.8694E-06	5.420421E+02
-9.6170E-01	3.8683E-06	5.435435E+02
-9.6120E-01	3.8510E-06	5.450450E+02
-9.6070E-01	3.8248E-06	5.465466E+02
-9.6020E-01	3.7862E-06	5.480480E+02
-9.5970E-01	3.7906E-06	5.495496E+02
-9.5920E-01	3.7576E-06	5.510510E+02
-9.5870E-01	3.7478E-06	5.525526E+02
-9.5820E-01	3.7172E-06	5.540541E+02
-9.5770E-01	3.6884E-06	5.555555E+02
-9.5720E-01	3.6623E-06	5.570571E+02
-9.5670E-01	3.6431E-06	5.585585E+02
-9.5620E-01	3.6559E-06	5.600601E+02
-9.5570E-01	3.6428E-06	5.615616E+02
-9.5520E-01	3.6298E-06	5.630630E+02
-9.5470E-01	3.5907E-06	5.645646E+02
-9.5420E-01	3.5689E-06	5.660660E+02
-9.5370E-01	3.5369E-06	5.675676E+02
-9.5320E-01	3.5299E-06	5.690691E+02
-9.5270E-01	3.5266E-06	5.705706E+02
-9.5220E-01	3.5126E-06	5.720721E+02
-9.5170E-01	3.4870E-06	5.735735E+02
-9.5120E-01	3.4481E-06	5.750751E+02
-9.5070E-01	3.4227E-06	5.765766E+02
-9.5020E-01	3.4015E-06	5.780781E+02
-9.4970E-01	3.3913E-06	5.795796E+02
-9.4920E-01	3.3677E-06	5.810811E+02
-9.4870E-01	3.3392E-06	5.825826E+02
-9.4820E-01	3.3058E-06	5.840841E+02
-9.4770E-01	3.2669E-06	5.855856E+02
-9.4720E-01	3.2382E-06	5.870871E+02
-9.4670E-01	3.2243E-06	5.885886E+02
-9.4620E-01	3.2043E-06	5.900901E+02
-9.4570E-01	3.1842E-06	5.915916E+02
-9.4520E-01	3.1687E-06	5.930931E+02
-9.4470E-01	3.1578E-06	5.945946E+02
-9.4420E-01	3.1281E-06	5.960961E+02
-9.4370E-01	3.1090E-06	5.975976E+02
-9.4320E-01	3.1015E-06	5.990991E+02
-9.4270E-01	3.0706E-06	6.006006E+02
-9.4220E-01	3.0404E-06	6.021021E+02
-9.4170E-01	3.0284E-06	6.036036E+02
-9.4120E-01	3.0104E-06	6.051051E+02
-9.4070E-01	2.9737E-06	6.066066E+02
-9.4020E-01	2.9516E-06	6.081081E+02
-9.3970E-01	2.9339E-06	6.096096E+02
-9.3920E-01	2.8990E-06	6.111111E+02
-9.3870E-01	2.8702E-06	6.126126E+02
-9.3820E-01	2.8641E-06	6.141141E+02
-9.3770E-01	2.8409E-06	6.156156E+02
-9.3720E-01	2.8166E-06	6.171171E+02
-9.3670E-01	2.7981E-06	6.186186E+02
-9.3620E-01	2.7842E-06	6.201201E+02
-9.3570E-01	2.7586E-06	6.216216E+02
-9.3520E-01	2.7413E-06	6.231231E+02
-9.3470E-01	2.7377E-06	6.246246E+02
-9.3420E-01	2.7163E-06	6.261262E+02
-9.3370E-01	2.6925E-06	6.276276E+02
-9.3320E-01	2.6700E-06	6.291292E+02
-9.3270E-01	2.6585E-06	6.306306E+02
-9.3220E-01	2.6367E-06	6.321321E+02
-9.3170E-01	2.6147E-06	6.336336E+02
-9.3120E-01	2.6094E-06	6.351351E+02
-9.3070E-01	2.5822E-06	6.366367E+02
-9.3020E-01	2.5437E-06	6.381381E+02
-9.2970E-01	2.5263E-06	6.396396E+02
-9.2920E-01	2.5035E-06	6.411411E+02
-9.2870E-01	2.4857E-06	6.426426E+02
-9.2820E-01	2.4615E-06	6.441442E+02
-9.2770E-01	2.4538E-06	6.456456E+02
-9.2720E-01	2.4206E-06	6.471472E+02
-9.2670E-01	2.3853E-06	6.486486E+02
-9.2620E-01	2.3813E-06	6.501501E+02
-9.2570E-01	2.3582E-06	6.516517E+02
-9.2520E-01	2.3463E-06	6.531531E+02
-9.2470E-01	2.3301E-06	6.546547E+02
-9.2420E-01	2.3201E-06	6.561562E+02
-9.2370E-01	2.2952E-06	6.576577E+02
-9.2320E-01	2.2658E-06	6.591592E+02
-9.2270E-01	2.2620E-06	6.606606E+02
-9.2220E-01	2.2531E-06	6.621622E+02
-9.2170E-01	2.2533E-06	6.636636E+02
-9.2120E-01	2.2506E-06	6.651652E+02
-9.2070E-01	2.2337E-06	6.666667E+02
-9.2020E-01	2.2159E-06	6.681682E+02
-9.1970E-01	2.1869E-06	6.696697E+02
-9.1920E-01	2.1734E-06	6.711711E+02
-9.1870E-01	2.1507E-06	6.726727E+02
-9.1820E-01	2.1286E-06	6.741742E+02
-9.1770E-01	2.1039E-06	6.756757E+02
-9.1720E-01	2.0705E-06	6.771772E+02
-9.1670E-01	2.0455E-06	6.786786E+02
-9.1620E-01	2.0116E-06	6.801802E+02
-9.1570E-01	2.0034E-06	6.816817E+02
-9.1520E-01	1.9851E-06	6.831832E+02
-9.1470E-01	1.9809E-06	6.846847E+02
-9.1420E-01	1.9582E-06	6.861862E+02
-9.1370E-01	1.9446E-06	6.876877E+02
-9.1320E-01	1.9355E-06	6.891892E+02
-9.1270E-01	1.9203E-06	6.906907E+02
-9.1220E-01	1.9147E-06	6.921922E+02
-9.1170E-01	1.8863E-06	6.936937E+02
-9.1120E-01	1.8859E-06	6.951952E+02
-9.1070E-01	1.8529E-06	6.966967E+02
-9.1020E-01	1.8310E-06	6.981982E+02
-9.0970E-01	1.8107E-06	6.996997E+02
-9.0920E-01	1.8033E-06	7.012012E+02
-9.0870E-01	1.7825E-06	7.027027E+02
-9.0820E-01	1.7557E-06	7.042042E+02
-9.0770E-01	1.7574E-06	7.057057E+02
-9.0720E-01	1.7289E-06	7.072072E+02
-9.0670E-01	1.7066E-06	7.087087E+02
-9.0620E-01	1.6968E-06	7.102102E+02
-9.0570E-01	1.6900E-06	7.117117E+02
-9.0520E-01	1.6533E-06	7.132132E+02
-9.0470E-01	1.6261E-06	7.147147E+02
-9.0420E-01	1.6065E-06	7.162162E+02
-9.0370E-01	1.5780E-06	7.177177E+02
-9.0320E-01	1.5435E-06	7.192192E+02
-9.0270E-01	1.5343E-06	7.207207E+02
-9.0220E-01	1.5337E-06	7.222222E+02
-9.0170E-01	1.5177E-06	7.237237E+02
-9.0120E-01	1.5084E-06	7.252252E+02
-9.0070E-01	1.4847E-06	7.267267E+02
-9.0020E-01	1.4715E-06	7.282282E+02
-8.9970E-01	1.4551E-06	7.297297E+02
-8.9920E-01	1.4418E-06	7.312312E+02
-8.9870E-01	1.4455E-06	7.327327E+02
-8.9820E-01	1.4176E-06	7.342343E+02
-8.9770E-01	1.3901E-06	7.357357E+02
-8.9720E-01	1.3536E-06	7.372372E+02
-8.9670E-01	1.3362E-06	7.387388E+02
-8.9620E-01	1.3217E-06	7.402402E+02
-8.9570E-01	1.3051E-06	7.417418E+02
-8.9520E-01	1.2963E-06	7.432432E+02
-8.9470E-01	1.2662E-06	7.447448E+02
-8.9420E-01	1.2466E-06	7.462463E+02
-8.9370E-01	1.2305E-06	7.477477E+02
-8.9320E-01	1.2241E-06	7.492493E+02
-8.9270E-01	1.2265E-06	7.507507E+02
-8.9220E-01	1.2179E-06	7.522523E+02
-8.9170E-01	1.1922E-06	7.537537E+02
-8.9120E-01	1.1722E-06	7.552552E+02
-8.9070E-01	1.1560E-06	7.567568E+02
-8.9020E-01	1.1416E-06	7.582582E+02
-8.8970E-01	1.1153E-06	7.597598E+02
-8.8920E-01	1.1124E-06	7.612612E+02
-8.8870E-01	1.0951E-06	7.627628E+02
-8.8820E-01	1.0657E-06	7.642643E+02
-8.8770E-01	1.0589E-06	7.657657E+02
-8.8720E-01	1.0441E-06	7.672673E+02
-8.8670E-01	1.0287E-06	7.687688E+02
-8.8620E-01	1.0072E-06	7.702703E+02
-8.8570E-01	1.0122E-06	7.717718E+02
-8.8520E-01	9.8577E-07	7.732733E+02
-8.8470E-01	9.4908E-07	7.747748E+02
-8.8420E-01	9.2904E-07	7.762763E+02
-8.8370E-01	9.0588E-07	7.777778E+02
-8.8320E-01	8.8283E-07	7.792793E+02
-8.8270E-01	8.6033E-07	7.807808E+02
-8.8220E-01	8.6077E-07	7.822823E+02
-8.8170E-01	8.4228E-07	7.837838E+02
-8.8120E-01	8.2714E-07	7.852853E+02
-8.8070E-01	8.1509E-07	7.867868E+02
-8.8020E-01	8.0412E-07	7.882883E+02
-8.7970E-01	7.9026E-07	7.897898E+02
-8.7920E-01	7.7234E-07	7.912913E+02
-8.7870E-01	7.6886E-07	7.927928E+02
-8.7820E-01	7.4646E-07	7.942943E+02
-8.7770E-01	7.3679E-07	7.957958E+02
-8.7720E-01	7.2339E-07	7.972973E+02
-8.7670E-01	7.1400E-07	7.987988E+02
-8.7620E-01	6.9205E-07	8.003003E+02
-8.7570E-01	6.6760E-07	8.018018E+02
-8.7520E-01	6.6481E-07	8.033033E+02
-8.7470E-01	6.3400E-07	8.048048E+02
-8.7420E-01	6.0656E-07	8.063063E+02
-8.7370E-01	5.7977E-07	8.078078E+02
-8.7320E-01	5.3795E-07	8.093093E+02
-8.7270E-01	5.0075E-07	8.108108E+02
-8.7220E-01	4.8848E-07	8.123123E+02
-8.7170E-01	4.7884E-07	8.138138E+02
-8.7120E-01	4.5515E-07	8.153153E+02
-8.7070E-01	4.5037E-07	8.168168E+02
-8.7020E-01	4.5326E-07	8.183183E+02
-8.6970E-01	4.3006E-07	8.198198E+02
-8.6920E-01	4.2580E-07	8.213214E+02
-8.6870E-01	4.3263E-07	8.228228E+02
-8.6820E-01	4.0660E-07	8.243243E+02
-8.6770E-01	3.8107E-07	8.258258E+02
-8.6720E-01	3.6977E-07	8.273273E+02
-8.6670E-01	3.5457E-07	8.288289E+02
-8.6620E-01	3.2783E-07	8.303303E+02
-8.6570E-01	3.2497E-07	8.318318E+02
-8.6520E-01	3.1072E-07	8.333333E+02
-8.6470E-01	2.8294E-07	8.348348E+02
-8.6420E-01	2.7934E-07	8.363364E+02
-8.6370E-01	2.7461E-07	8.378378E+02
-8.6320E-01	2.6506E-07	8.393394E+02
-8.6270E-01	2.4645E-07	8.408408E+02
-8.6220E-01	2.3333E-07	8.423423E+02
-8.6170E-01	2.0977E-07	8.438438E+02
-8.6120E-01	1.9391E-07	8.453453E+02
-8.6070E-01	1.8828E-07	8.468469E+02
-8.6020E-01	1.6721E-07	8.483483E+02
-8.5970E-01	1.5644E-07	8.498499E+02
-8.5920E-01	1.3583E-07	8.513514E+02
-8.5870E-01	1.1689E-07	8.528528E+02
-8.5820E-01	1.0837E-07	8.543544E+02
-8.5770E-01	9.4912E-08	8.558558E+02
-8.5720E-01	7.3423E-08	8.573574E+02
-8.5670E-01	4.6598E-08	8.588589E+02
-8.5620E-01	2.3074E-08	8.603604E+02
-8.5570E-01	-1.0982E-09	8.618619E+02
-8.5520E-01	-9.2790E-09	8.633633E+02
-8.5470E-01	-7.9649E-09	8.648649E+02
-8.5420E-01	-2.9244E-08	8.663664E+02
-8.5370E-01	-4.3366E-08	8.678679E+02
-8.5320E-01	-5.1978E-08	8.693694E+02
-8.5270E-01	-6.9179E-08	8.708708E+02
-8.5220E-01	-8.1265E-08	8.723724E+02
-8.5170E-01	-8.5793E-08	8.738738E+02
-8.5120E-01	-9.7731E-08	8.753754E+02
-8.5070E-01	-1.1140E-07	8.768769E+02
-8.5020E-01	-1.2397E-07	8.783784E+02
-8.4970E-01	-1.4709E-07	8.798799E+02
-8.4920E-01	-1.7575E-07	8.813814E+02
-8.4870E-01	-1.8795E-07	8.828829E+02
-8.4820E-01	-2.0681E-07	8.843844E+02
-8.4770E-01	-2.2896E-07	8.858859E+02
-8.4720E-01	-2.3435E-07	8.873874E+02
-8.4670E-01	-2.4695E-07	8.888889E+02
-8.4620E-01	-2.6480E-07	8.903904E+02
-8.4570E-01	-2.8809E-07	8.918919E+02
-8.4520E-01	-3.0026E-07	8.933934E+02
-8.4470E-01	-3.2179E-07	8.948949E+02
-8.4420E-01	-3.3805E-07	8.963964E+02
-8.4370E-01	-3.4526E-07	8.978979E+02
-8.4320E-01	-3.6588E-07	8.993994E+02
-8.4270E-01	-3.9209E-07	9.009009E+02
-8.4220E-01	-4.1201E-07	9.024024E+02
-8.4170E-01	-4.2030E-07	9.039039E+02
-8.4120E-01	-4.3440E-07	9.054054E+02
-8.4070E-01	-4.5110E-07	9.069069E+02
-8.4020E-01	-4.4649E-07	9.084084E+02
-8.3970E-01	-4.5512E-07	9.099099E+02
-8.3920E-01	-4.6856E-07	9.114114E+02
-8.3870E-01	-4.7703E-07	9.129129E+02
-8.3820E-01	-4.9116E-07	9.144144E+02
-8.3770E-01	-4.8951E-07	9.159159E+02
-8.3720E-01	-4.9993E-07	9.174174E+02
-8.3670E-01	-5.0397E-07	9.189189E+02
-8.3620E-01	-5.2608E-07	9.204204E+02
-8.3570E-01	-5.4332E-07	9.219219E+02
-8.3520E-01	-5.5641E-07	9.234234E+02
-8.3470E-01	-5.8255E-07	9.249249E+02
-8.3420E-01	-5.8482E-07	9.264265E+02
-8.3370E-01	-6.0820E-07	9.279279E+02
-8.3320E-01	-6.3049E-07	9.294294E+02
-8.3270E-01	-6.4097E-07	9.309309E+02
-8.3220E-01	-6.6292E-07	9.324324E+02
-8.3170E-01	-6.8588E-07	9.339340E+02
-8.3120E-01	-7.0987E-07	9.354354E+02
-8.3070E-01	-7.1555E-07	9.369370E+02
-8.3020E-01	-7.4508E-07	9.384384E+02
-8.2970E-01	-7.7694E-07	9.399399E+02
-8.2920E-01	-7.7193E-07	9.414415E+02
-8.2870E-01	-7.9413E-07	9.429429E+02
-8.2820E-01	-8.1672E-07	9.444445E+02
-8.2770E-01	-8.3007E-07	9.459459E+02
-8.2720E-01	-8.3722E-07	9.474474E+02
-8.2670E-01	-8.5610E-07	9.489490E+02
-8.2620E-01	-8.7195E-07	9.504504E+02
-8.2570E-01	-8.5952E-07	9.519520E+02
-8.2520E-01	-8.6863E-07	9.534534E+02
-8.2470E-01	-8.8447E-07	9.549550E+02
-8.2420E-01	-8.9018E-07	9.564565E+02
-8.2370E-01	-8.9332E-07	9.579579E+02
-8.2320E-01	-9.1101E-07	9.594595E+02
-8.2270E-01	-9.3265E-07	9.609609E+02
-8.2220E-01	-9.3595E-07	9.624625E+02
-8.2170E-01	-9.4807E-07	9.639640E+02
-8.2120E-01	-9.5715E-07	9.654655E+02
-8.2070E-01	-9.5989E-07	9.669670E+02
-8.2020E-01	-9.7028E-07	9.684684E+02
-8.1970E-01	-9.8736E-07	9.699700E+02
-8.1920E-01	-1.0100E-06	9.714715E+02
-8.1870E-01	-1.0207E-06	9.729730E+02
-8.1820E-01	-1.0433E-06	9.744745E+02
-8.1770E-01	-1.0505E-06	9.759760E+02
-8.1720E-01	-1.0680E-06	9.774775E+02
-8.1670E-01	-1.0899E-06	9.789790E+02
-8.1620E-01	-1.1031E-06	9.804805E+02
-8.1570E-01	-1.1280E-06	9.819820E+02
-8.1520E-01	-1.1450E-06	9.834835E+02
-8.1470E-01	-1.1602E-06	9.849850E+02
-8.1420E-01	-1.1540E-06	9.864865E+02
-8.1370E-01	-1.1699E-06	9.879880E+02
-8.1320E-01	-1.1824E-06	9.894895E+02
-8.1270E-01	-1.1802E-06	9.909910E+02
-8.1220E-01	-1.1974E-06	9.924925E+02
-8.1170E-01	-1.2112E-06	9.939940E+02
-8.1120E-01	-1.2238E-06	9.954955E+02
-8.1070E-01	-1.2390E-06	9.969970E+02
-8.1020E-01	-1.2685E-06	9.984985E+02
-8.0970E-01	-1.2769E-06	1.000000E+03
-8.0920E-01	-1.2855E-06	1.001502E+03
-8.0870E-01	-1.3039E-06	1.003003E+03
-8.0820E-01	-1.3221E-06	1.004505E+03
-8.0770E-01	-1.3365E-06	1.006006E+03
-8.0720E-01	-1.3565E-06	1.007508E+03
-8.0670E-01	-1.3723E-06	1.009009E+03
-8.0620E-01	-1.3648E-06	1.010510E+03
-8.0570E-01	-1.3840E-06	1.012012E+03
-8.0520E-01	-1.3923E-06	1.013513E+03
-8.0470E-01	-1.4106E-06	1.015015E+03
-8.0420E-01	-1.4252E-06	1.016516E+03
-8.0370E-01	-1.4395E-06	1.018018E+03
-8.0320E-01	-1.4384E-06	1.019519E+03
-8.0270E-01	-1.4484E-06	1.021021E+03
-8.0220E-01	-1.4788E-06	1.022523E+03
-8.0170E-01	-1.4862E-06	1.024024E+03
-8.0120E-01	-1.4952E-06	1.025526E+03
-8.0070E-01	-1.5126E-06	1.027027E+03
-8.0020E-01	-1.5196E-06	1.028528E+03
-7.9970E-01	-1.5283E-06	1.030030E+03
-7.9920E-01	-1.5658E-06	1.031531E+03
-7.9870E-01	-1.5925E-06	1.033033E+03
-7.9820E-01	-1.6055E-06	1.034535E+03
-7.9770E-01	-1.6105E-06	1.036036E+03
-7.9720E-01	-1.6301E-06	1.037537E+03
-7.9670E-01	-1.6369E-06	1.039039E+03
-7.9620E-01	-1.6512E-06	1.040541E+03
-7.9570E-01	-1.6662E-06	1.042042E+03
-7.9520E-01	-1.6662E-06	1.043543E+03
-7.9470E-01	-1.6626E-06	1.045045E+03
-7.9420E-01	-1.6583E-06	1.046547E+03
-7.9370E-01	-1.6700E-06	1.048048E+03
-7.9320E-01	-1.6916E-06	1.049550E+03
-7.9270E-01	-1.7096E-06	1.051051E+03
-7.9220E-01	-1.7422E-06	1.052553E+03
-7.9170E-01	-1.7648E-06	1.054054E+03
-7.9120E-01	-1.7764E-06	1.055556E+03
-7.9070E-01	-1.7914E-06	1.057057E+03
-7.9020E-01	-1.8045E-06	1.058559E+03
-7.8970E-01	-1.8271E-06	1.060060E+03
-7.8920E-01	-1.8380E-06	1.061562E+03
-7.8870E-01	-1.8520E-06	1.063063E+03
-7.8820E-01	-1.8447E-06	1.064565E+03
-7.8770E-01	-1.8419E-06	1.066066E+03
-7.8720E-01	-1.8525E-06	1.067568E+03
-7.8670E-01	-1.8534E-06	1.069069E+03
-7.8620E-01	-1.8746E-06	1.070571E+03
-7.8570E-01	-1.8947E-06	1.072072E+03
-7.8520E-01	-1.9019E-06	1.073574E+03
-7.8470E-01	-1.9028E-06	1.075075E+03
-7.8420E-01	-1.9205E-06	1.076577E+03
-7.8370E-01	-1.9358E-06	1.078078E+03
-7.8320E-01	-1.9408E-06	1.079580E+03
-7.8270E-01	-1.9662E-06	1.081081E+03
-7.8220E-01	-1.9740E-06	1.082583E+03
-7.8170E-01	-1.9793E-06	1.084084E+03
-7.8120E-01	-1.9934E-06	1.085586E+03
-7.8070E-01	-2.0134E-06	1.087087E+03
-7.8020E-01	-2.0222E-06	1.088589E+03
-7.7970E-01	-2.0345E-06	1.090090E+03
-7.7920E-01	-2.0578E-06	1.091592E+03
-7.7870E-01	-2.0523E-06	1.093093E+03
-7.7820E-01	-2.0708E-06	1.094595E+03
-7.7770E-01	-2.0865E-06	1.096096E+03
-7.7720E-01	-2.0936E-06	1.097598E+03
-7.7670E-01	-2.1095E-06	1.099099E+03
-7.7620E-01	-2.1135E-06	1.100601E+03
-7.7570E-01	-2.1330E-06	1.102102E+03
-7.7520E-01	-2.1174E-06	1.103604E+03
-7.7470E-01	-2.1421E-06	1.105105E+03
-7.7420E-01	-2.1463E-06	1.106607E+03
-7.7370E-01	-2.1538E-06	1.108108E+03
-7.7320E-01	-2.1730E-06	1.109610E+03
-7.7270E-01	-2.1714E-06	1.111111E+03
-7.7220E-01	-2.1873E-06	1.112613E+03
-7.7170E-01	-2.1789E-06	1.114114E+03
-7.7120E-01	-2.2056E-06	1.115616E+03
-7.7070E-01	-2.2177E-06	1.117117E+03
-7.7020E-01	-2.2320E-06	1.118619E+03
-7.6970E-01	-2.2598E-06	1.120120E+03
-7.6920E-01	-2.2656E-06	1.121622E+03
-7.6870E-01	-2.2929E-06	1.123123E+03
-7.6820E-01	-2.3082E-06	1.124625E+03
-7.6770E-01	-2.3185E-06	1.126126E+03
-7.6720E-01	-2.3479E-06	1.127628E+03
-7.6670E-01	-2.3451E-06	1.129129E+03
-7.6620E-01	-2.3720E-06	1.130631E+03
-7.6570E-01	-2.3669E-06	1.132132E+03
-7.6520E-01	-2.3860E-06	1.133634E+03
-7.6470E-01	-2.3828E-06	1.135135E+03
-7.6420E-01	-2.3695E-06	1.136637E+03
-7.6370E-01	-2.3963E-06	1.138138E+03
-7.6320E-01	-2.3880E-06	1.139640E+03
-7.6270E-01	-2.4128E-06	1.141141E+03
-7.6220E-01	-2.4138E-06	1.142643E+03
-7.6170E-01	-2.4395E-06	1.144144E+03
-7.6120E-01	-2.4393E-06	1.145646E+03
-7.6070E-01	-2.4411E-06	1.147147E+03
-7.6020E-01	-2.4765E-06	1.148649E+03
-7.5970E-01	-2.4840E-06	1.150150E+03
-7.5920E-01	-2.5124E-06	1.151652E+03
-7.5870E-01	-2.5108E-06	1.153153E+03
-7.5820E-01	-2.5272E-06	1.154655E+03
-7.5770E-01	-2.5225E-06	1.156156E+03
-7.5720E-01	-2.5251E-06	1.157658E+03
-7.5670E-01	-2.5456E-06	1.159159E+03
-7.5620E-01	-2.5546E-06	1.160661E+03
-7.5570E-01	-2.5809E-06	1.162162E+03
-7.5520E-01	-2.5659E-06	1.163664E+03
-7.5470E-01	-2.5789E-06	1.165165E+03
-7.5420E-01	-2.5847E-06	1.166667E+03
-7.5370E-01	-2.5969E-06	1.168168E+03
-7.5320E-01	-2.6112E-06	1.169670E+03
-7.5270E-01	-2.6310E-06	1.171171E+03
-7.5220E-01	-2.6384E-06	1.172673E+03
-7.5170E-01	-2.6241E-06	1.174174E+03
-7.5120E-01	-2.6283E-06	1.175676E+03
-7.5070E-01	-2.6330E-06	1.177177E+03
-7.5020E-01	-2.6473E-06	1.178679E+03
-7.4970E-01	-2.6639E-06	1.180180E+03
-7.4920E-01	-2.6870E-06	1.181682E+03
-7.4870E-01	-2.6942E-06	1.183183E+03
-7.4820E-01	-2.6974E-06	1.184685E+03
-7.4770E-01	-2.7006E-06	1.186186E+03
-7.4720E-01	-2.7022E-06	1.187688E+03
-7.4670E-01	-2.7160E-06	1.189189E+03
-7.4620E-01	-2.7353E-06	1.190691E+03
-7.4570E-01	-2.7297E-06	1.192192E+03
-7.4520E-01	-2.7457E-06	1.193694E+03
-7.4470E-01	-2.7483E-06	1.195195E+03
-7.4420E-01	-2.7418E-06	1.196697E+03
-7.4370E-01	-2.7430E-06	1.198198E+03
-7.4320E-01	-2.7570E-06	1.199700E+03
-7.4270E-01	-2.7865E-06	1.201201E+03
-7.4220E-01	-2.7821E-06	1.202703E+03
-7.4170E-01	-2.8065E-06	1.204204E+03
-7.4120E-01	-2.8095E-06	1.205706E+03
-7.4070E-01	-2.8014E-06	1.207207E+03
-7.4020E-01	-2.8076E-06	1.208709E+03
-7.3970E-01	-2.8206E-06	1.210210E+03
-7.3920E-01	-2.8422E-06	1.211712E+03
-7.3870E-01	-2.8507E-06	1.213213E+03
-7.3820E-01	-2.8616E-06	1.214715E+03
-7.3770E-01	-2.8827E-06	1.216216E+03
-7.3720E-01	-2.8871E-06	1.217718E+03
-7.3670E-01	-2.8946E-06	1.219219E+03
-7.3620E-01	-2.9085E-06	1.220721E+03
-7.3570E-01	-2.9327E-06	1.222222E+03
-7.3520E-01	-2.9467E-06	1.223724E+03
-7.3470E-01	-2.9389E-06	1.225225E+03
-7.3420E-01	-2.9597E-06	1.226727E+03
-7.3370E-01	-2.9614E-06	1.228228E+03
-7.3320E-01	-2.9691E-06	1.229730E+03
-7.3270E-01	-2.9743E-06	1.231231E+03
-7.3220E-01	-2.9911E-06	1.232733E+03
-7.3170E-01	-3.0062E-06	1.234234E+03
-7.3120E-01	-2.9960E-06	1.235736E+03
-7.3070E-01	-3.0010E-06	1.237237E+03
-7.3020E-01	-3.0020E-06	1.238739E+03
-7.2970E-01	-3.0150E-06	1.240240E+03
-7.2920E-01	-3.0131E-06	1.241742E+03
-7.2870E-01	-3.0210E-06	1.243243E+03
-7.2820E-01	-3.0373E-06	1.244745E+03
-7.2770E-01	-3.0181E-06	1.246246E+03
-7.2720E-01	-3.0255E-06	1.247748E+03
-7.2670E-01	-3.0429E-06	1.249249E+03
-7.2620E-01	-3.0535E-06	1.250751E+03
-7.2570E-01	-3.0604E-06	1.252252E+03
-7.2520E-01	-3.0705E-06	1.253754E+03
-7.2470E-01	-3.0818E-06	1.255255E+03
-7.2420E-01	-3.0739E-06	1.256757E+03
-7.2370E-01	-3.0992E-06	1.258258E+03
-7.2320E-01	-3.1137E-06	1.259760E+03
-7.2270E-01	-3.1114E-06	1.261261E+03
-7.2220E-01	-3.1361E-06	1.262763E+03
-7.2170E-01	-3.1426E-06	1.264264E+03
-7.2120E-01	-3.1581E-06	1.265766E+03
-7.2070E-01	-3.1784E-06	1.267267E+03
-7.2020E-01	-3.1992E-06	1.268769E+03
-7.1970E-01	-3.2050E-06	1.270270E+03
-7.1920E-01	-3.2031E-06	1.271772E+03
-7.1870E-01	-3.2216E-06	1.273273E+03
-7.1820E-01	-3.2134E-06	1.274775E+03
-7.1770E-01	-3.2192E-06	1.276276E+03
-7.1720E-01	-3.2209E-06	1.277778E+03
-7.1670E-01	-3.2174E-06	1.279279E+03
-7.1620E-01	-3.2185E-06	1.280781E+03
-7.1570E-01	-3.2092E-06	1.282282E+03
-7.1520E-01	-3.2192E-06	1.283784E+03
-7.1470E-01	-3.2238E-06	1.285285E+03
-7.1420E-01	-3.2451E-06	1.286787E+03
-7.1370E-01	-3.2450E-06	1.288288E+03
-7.1320E-01	-3.2409E-06	1.289790E+03
-7.1270E-01	-3.2546E-06	1.291291E+03
-7.1220E-01	-3.2537E-06	1.292793E+03
-7.1170E-01	-3.2692E-06	1.294294E+03
-7.1120E-01	-3.2756E-06	1.295796E+03
-7.1070E-01	-3.2982E-06	1.297297E+03
-7.1020E-01	-3.3015E-06	1.298799E+03
-7.0970E-01	-3.3090E-06	1.300300E+03
-7.0920E-01	-3.3268E-06	1.301802E+03
-7.0870E-01	-3.3249E-06	1.303303E+03
-7.0820E-01	-3.3493E-06	1.304805E+03
-7.0770E-01	-3.3591E-06	1.306306E+03
-7.0720E-01	-3.3723E-06	1.307808E+03
-7.0670E-01	-3.3748E-06	1.309309E+03
-7.0620E-01	-3.3775E-06	1.310811E+03
-7.0570E-01	-3.3763E-06	1.312312E+03
-7.0520E-01	-3.3712E-06	1.313814E+03
-7.0470E-01	-3.3921E-06	1.315315E+03
-7.0420E-01	-3.3985E-06	1.316817E+03
-7.0370E-01	-3.4033E-06	1.318318E+03
-7.0320E-01	-3.4321E-06	1.319820E+03
-7.0270E-01	-3.4425E-06	1.321321E+03
-7.0220E-01	-3.4474E-06	1.322823E+03
-7.0170E-01	-3.4522E-06	1.324324E+03
-7.0120E-01	-3.4616E-06	1.325826E+03
-7.0070E-01	-3.4665E-06	1.327327E+03
-7.0020E-01	-3.4683E-06	1.328829E+03
-6.9970E-01	-3.4952E-06	1.330330E+03
-6.9920E-01	-3.4795E-06	1.331832E+03
-6.9870E-01	-3.4897E-06	1.333333E+03
-6.9820E-01	-3.4824E-06	1.334835E+03
-6.9770E-01	-3.4786E-06	1.336336E+03
-6.9720E-01	-3.4857E-06	1.337838E+03
-6.9670E-01	-3.4930E-06	1.339339E+03
-6.9620E-01	-3.5192E-06	1.340841E+03
-6.9570E-01	-3.4989E-06	1.342342E+03
-6.9520E-01	-3.5220E-06	1.343844E+03
-6.9470E-01	-3.5127E-06	1.345345E+03
-6.9420E-01	-3.5051E-06	1.346847E+03
-6.9370E-01	-3.5232E-06	1.348348E+03
-6.9320E-01	-3.5367E-06	1.349850E+03
-6.9270E-01	-3.5599E-06	1.351351E+03
-6.9220E-01	-3.5456E-06	1.352853E+03
-6.9170E-01	-3.5696E-06	1.354354E+03
-6.9120E-01	-3.5804E-06	1.355856E+03
-6.9070E-01	-3.5835E-06	1.357357E+03
-6.9020E-01	-3.5983E-06	1.358859E+03
-6.8970E-01	-3.6156E-06	1.360360E+03
-6.8920E-01	-3.6191E-06	1.361862E+03
-6.8870E-01	-3.6167E-06	1.363363E+03
-6.8820E-01	-3.6119E-06	1.364865E+03
-6.8770E-01	-3.6186E-06	1.366366E+03
-6.8720E-01	-3.6061E-06	1.367868E+03
-6.8670E-01	-3.6096E-06	1.369369E+03
-6.8620E-01	-3.6316E-06	1.370871E+03
-6.8570E-01	-3.6186E-06	1.372372E+03
-6.8520E-01	-3.6374E-06	1.373874E+03
-6.8470E-01	-3.6289E-06	1.375375E+03
-6.8420E-01	-3.6491E-06	1.376877E+03
-6.8370E-01	-3.6472E-06	1.378378E+03
-6.8320E-01	-3.6626E-06	1.379880E+03
-6.8270E-01	-3.6752E-06	1.381381E+03
-6.8220E-01	-3.6670E-06	1.382883E+03
-6.8170E-01	-3.6812E-06	1.384384E+03
-6.8120E-01	-3.6715E-06	1.385886E+03
-6.8070E-01	-3.6675E-06	1.387387E+03
-6.8020E-01	-3.6659E-06	1.388889E+03
-6.7970E-01	-3.6699E-06	1.390390E+03
-6.7920E-01	-3.6765E-06	1.391892E+03
-6.7870E-01	-3.6787E-06	1.393393E+03
-6.7820E-01	-3.6856E-06	1.394895E+03
-6.7770E-01	-3.6936E-06	1.396396E+03
-6.7720E-01	-3.6980E-06	1.397898E+03
-6.7670E-01	-3.7085E-06	1.399399E+03
-6.7620E-01	-3.7144E-06	1.400901E+03
-6.7570E-01	-3.7283E-06	1.402402E+03
-6.7520E-01	-3.7241E-06	1.403904E+03
-6.7470E-01	-3.7214E-06	1.405405E+03
-6.7420E-01	-3.7362E-06	1.406907E+03
-6.7370E-01	-3.7340E-06	1.408408E+03
-6.7320E-01	-3.7435E-06	1.409910E+03
-6.7270E-01	-3.7516E-06	1.411411E+03
-6.7220E-01	-3.7572E-06	1.412913E+03
-6.7170E-01	-3.7541E-06	1.414414E+03
-6.7120E-01	-3.7557E-06	1.415916E+03
-6.7070E-01	-3.7830E-06	1.417417E+03
-6.7020E-01	-3.7820E-06	1.418919E+03
-6.6970E-01	-3.8004E-06	1.420420E+03
-6.6920E-01	-3.7981E-06	1.421922E+03
-6.6870E-01	-3.7890E-06	1.423423E+03
-6.6820E-01	-3.7924E-06	1.424925E+03
-6.6770E-01	-3.8022E-06	1.426426E+03
-6.6720E-01	-3.8195E-06	1.427928E+03
-6.6670E-01	-3.8259E-06	1.429429E+03
-6.6620E-01	-3.8373E-06	1.430931E+03
-6.6570E-01	-3.8371E-06	1.432432E+03
-6.6520E-01	-3.8366E-06	1.433934E+03
-6.6470E-01	-3.8385E-06	1.435435E+03
-6.6420E-01	-3.8540E-06	1.436937E+03
-6.6370E-01	-3.8436E-06	1.438438E+03
-6.6320E-01	-3.8513E-06	1.439940E+03
-6.6270E-01	-3.8529E-06	1.441441E+03
-6.6220E-01	-3.8598E-06	1.442943E+03
-6.6170E-01	-3.8635E-06	1.444444E+03
-6.6120E-01	-3.8558E-06	1.445946E+03
-6.6070E-01	-3.8785E-06	1.447447E+03
-6.6020E-01	-3.8617E-06	1.448949E+03
-6.5970E-01	-3.8640E-06	1.450450E+03
-6.5920E-01	-3.8754E-06	1.451952E+03
-6.5870E-01	-3.8815E-06	1.453453E+03
-6.5820E-01	-3.8790E-06	1.454955E+03
-6.5770E-01	-3.8638E-06	1.456457E+03
-6.5720E-01	-3.8748E-06	1.457958E+03
-6.5670E-01	-3.8671E-06	1.459459E+03
-6.5620E-01	-3.8618E-06	1.460961E+03
-6.5570E-01	-3.8836E-06	1.462463E+03
-6.5520E-01	-3.8855E-06	1.463964E+03
-6.5470E-01	-3.8911E-06	1.465465E+03
-6.5420E-01	-3.8896E-06	1.466967E+03
-6.5370E-01	-3.9039E-06	1.468469E+03
-6.5320E-01	-3.9133E-06	1.469970E+03
-6.5270E-01	-3.9106E-06	1.471472E+03
-6.5220E-01	-3.9268E-06	1.472973E+03
-6.5170E-01	-3.9235E-06	1.474474E+03
-6.5120E-01	-3.9216E-06	1.475976E+03
-6.5070E-01	-3.9176E-06	1.477478E+03
-6.5020E-01	-3.9284E-06	1.478979E+03
-6.4970E-01	-3.9302E-06	1.480480E+03
-6.4920E-01	-3.9266E-06	1.481982E+03
-6.4870E-01	-3.9287E-06	1.483484E+03
-6.4820E-01	-3.9278E-06	1.484985E+03
-6.4770E-01	-3.9262E-06	1.486486E+03
-6.4720E-01	-3.9355E-06	1.487988E+03
-6.4670E-01	-3.9346E-06	1.489490E+03
-6.4620E-01	-3.9398E-06	1.490991E+03
-6.4570E-01	-3.9374E-06	1.492493E+03
-6.4520E-01	-3.9322E-06	1.493994E+03
-6.4470E-01	-3.9330E-06	1.495495E+03
-6.4420E-01	-3.9352E-06	1.496997E+03
-6.4370E-01	-3.9491E-06	1.498499E+03
-6.4320E-01	-3.9420E-06	1.500000E+03
-6.4270E-01	-3.9592E-06	1.501501E+03
-6.4220E-01	-3.9568E-06	1.503003E+03
-6.4170E-01	-3.9578E-06	1.504505E+03
-6.4120E-01	-3.9707E-06	1.506006E+03
-6.4070E-01	-3.9759E-06	1.507507E+03
-6.4020E-01	-3.9881E-06	1.509009E+03
-6.3970E-01	-3.9947E-06	1.510510E+03
-6.3920E-01	-4.0062E-06	1.512012E+03
-6.3870E-01	-3.9986E-06	1.513514E+03
-6.3820E-01	-3.9986E-06	1.515015E+03
-6.3770E-01	-4.0048E-06	1.516516E+03
-6.3720E-01	-3.9991E-06	1.518018E+03
-6.3670E-01	-4.0031E-06	1.519520E+03
-6.3620E-01	-4.0075E-06	1.521021E+03
-6.3570E-01	-3.9983E-06	1.522522E+03
-6.3520E-01	-3.9989E-06	1.524024E+03
-6.3470E-01	-4.0076E-06	1.525526E+03
-6.3420E-01	-4.0205E-06	1.527027E+03
-6.3370E-01	-4.0319E-06	1.528528E+03
-6.3320E-01	-4.0452E-06	1.530030E+03
-6.3270E-01	-4.0555E-06	1.531531E+03
-6.3220E-01	-4.0483E-06	1.533033E+03
-6.3170E-01	-4.0574E-06	1.534535E+03
-6.3120E-01	-4.0533E-06	1.536036E+03
-6.3070E-01	-4.0463E-06	1.537537E+03
-6.3020E-01	-4.0464E-06	1.539039E+03
-6.2970E-01	-4.0434E-06	1.540541E+03
-6.2920E-01	-4.0485E-06	1.542042E+03
-6.2870E-01	-4.0467E-06	1.543543E+03
-6.2820E-01	-4.0646E-06	1.545045E+03
-6.2770E-01	-4.0553E-06	1.546547E+03
-6.2720E-01	-4.0612E-06	1.548048E+03
-6.2670E-01	-4.0676E-06	1.549550E+03
-6.2620E-01	-4.0778E-06	1.551051E+03
-6.2570E-01	-4.0814E-06	1.552553E+03
-6.2520E-01	-4.0871E-06	1.554054E+03
-6.2470E-01	-4.0945E-06	1.555556E+03
-6.2420E-01	-4.0820E-06	1.557057E+03
-6.2370E-01	-4.0901E-06	1.558559E+03
-6.2320E-01	-4.0901E-06	1.560060E+03
-6.2270E-01	-4.1005E-06	1.561562E+03
-6.2220E-01	-4.0925E-06	1.563063E+03
-6.2170E-01	-4.0953E-06	1.564565E+03
-6.2120E-01	-4.0847E-06	1.566066E+03
-6.2070E-01	-4.0819E-06	1.567568E+03
-6.2020E-01	-4.0771E-06	1.569069E+03
-6.1970E-01	-4.0849E-06	1.570571E+03
-6.1920E-01	-4.0915E-06	1.572072E+03
-6.1870E-01	-4.0998E-06	1.573574E+03
-6.1820E-01	-4.1033E-06	1.575075E+03
-6.1770E-01	-4.1059E-06	1.576577E+03
-6.1720E-01	-4.1267E-06	1.578078E+03
-6.1670E-01	-4.1321E-06	1.579580E+03
-6.1620E-01	-4.1427E-06	1.581081E+03
-6.1570E-01	-4.1330E-06	1.582583E+03
-6.1520E-01	-4.1306E-06	1.584084E+03
-6.1470E-01	-4.1068E-06	1.585586E+03
-6.1420E-01	-4.1109E-06	1.587087E+03
-6.1370E-01	-4.1216E-06	1.588589E+03
-6.1320E-01	-4.1161E-06	1.590090E+03
-6.1270E-01	-4.1208E-06	1.591592E+03
-6.1220E-01	-4.1169E-06	1.593093E+03
-6.1170E-01	-4.1229E-06	1.594595E+03
-6.1120E-01	-4.1095E-06	1.596096E+03
-6.1070E-01	-4.1355E-06	1.597598E+03
-6.1020E-01	-4.1535E-06	1.599099E+03
-6.0970E-01	-4.1472E-06	1.600601E+03
-6.0920E-01	-4.1581E-06	1.602102E+03
-6.0870E-01	-4.1427E-06	1.603604E+03
-6.0820E-01	-4.1449E-06	1.605105E+03
-6.0770E-01	-4.1358E-06	1.606607E+03
-6.0720E-01	-4.1506E-06	1.608108E+03
-6.0670E-01	-4.1506E-06	1.609610E+03
-6.0620E-01	-4.1422E-06	1.611111E+03
-6.0570E-01	-4.1625E-06	1.612613E+03
-6.0520E-01	-4.1565E-06	1.614114E+03
-6.0470E-01	-4.1727E-06	1.615616E+03
-6.0420E-01	-4.1752E-06	1.617117E+03
-6.0370E-01	-4.1835E-06	1.618619E+03
-6.0320E-01	-4.1909E-06	1.620120E+03
-6.0270E-01	-4.1932E-06	1.621622E+03
-6.0220E-01	-4.2010E-06	1.623123E+03
-6.0170E-01	-4.2003E-06	1.624625E+03
-6.0120E-01	-4.2118E-06	1.626126E+03
-6.0070E-01	-4.1999E-06	1.627628E+03
-6.0020E-01	-4.1937E-06	1.629129E+03
-5.9970E-01	-4.1880E-06	1.630631E+03
-5.9920E-01	-4.1867E-06	1.632132E+03
-5.9870E-01	-4.1860E-06	1.633634E+03
-5.9820E-01	-4.1943E-06	1.635135E+03
-5.9770E-01	-4.2085E-06	1.636637E+03
-5.9720E-01	-4.1867E-06	1.638138E+03
-5.9670E-01	-4.1933E-06	1.639640E+03
-5.9620E-01	-4.1904E-06	1.641141E+03
-5.9570E-01	-4.1957E-06	1.642643E+03
-5.9520E-01	-4.2000E-06	1.644144E+03
-5.9470E-01	-4.2063E-06	1.645646E+03
-5.9420E-01	-4.2208E-06	1.647147E+03
-5.9370E-01	-4.1934E-06	1.648649E+03
-5.9320E-01	-4.2001E-06	1.650150E+03
-5.9270E-01	-4.1979E-06	1.651652E+03
-5.9220E-01	-4.2058E-06	1.653153E+03
-5.9170E-01	-4.2136E-06	1.654655E+03
-5.9120E-01	-4.2177E-06	1.656156E+03
-5.9070E-01	-4.2242E-06	1.657658E+03
-5.9020E-01	-4.2085E-06	1.659159E+03
-5.8970E-01	-4.2232E-06	1.660661E+03
-5.8920E-01	-4.2314E-06	1.662162E+03
-5.8870E-01	-4.2324E-06	1.663664E+03
-5.8820E-01	-4.2273E-06	1.665165E+03
-5.8770E-01	-4.2192E-06	1.666667E+03
-5.8720E-01	-4.2129E-06	1.668168E+03
-5.8670E-01	-4.2014E-06	1.669670E+03
-5.8620E-01	-4.2148E-06	1.671171E+03
-5.8570E-01	-4.2204E-06	1.672673E+03
-5.8520E-01	-4.2221E-06	1.674174E+03
-5.8470E-01	-4.2203E-06	1.675676E+03
-5.8420E-01	-4.2215E-06	1.677177E+03
-5.8370E-01	-4.2326E-06	1.678679E+03
-5.8320E-01	-4.2382E-06	1.680180E+03
-5.8270E-01	-4.2652E-06	1.681682E+03
-5.8220E-01	-4.2674E-06	1.683183E+03
-5.8170E-01	-4.2719E-06	1.684685E+03
-5.8120E-01	-4.2705E-06	1.686186E+03
-5.8070E-01	-4.2716E-06	1.687688E+03
-5.8020E-01	-4.2802E-06	1.689189E+03
-5.7970E-01	-4.2679E-06	1.690691E+03
-5.7920E-01	-4.2725E-06	1.692192E+03
-5.7870E-01	-4.2609E-06	1.693694E+03
-5.7820E-01	-4.2585E-06	1.695195E+03
-5.7770E-01	-4.2604E-06	1.696697E+03
-5.7720E-01	-4.2534E-06	1.698198E+03
-5.7670E-01	-4.2692E-06	1.699700E+03
-5.7620E-01	-4.2655E-06	1.701201E+03
-5.7570E-01	-4.2770E-06	1.702703E+03
-5.7520E-01	-4.2718E-06	1.704204E+03
-5.7470E-01	-4.2702E-06	1.705706E+03
-5.7420E-01	-4.2822E-06	1.707207E+03
-5.7370E-01	-4.2787E-06	1.708709E+03
-5.7320E-01	-4.2858E-06	1.710210E+03
-5.7270E-01	-4.2747E-06	1.711712E+03
-5.7220E-01	-4.2825E-06	1.713213E+03
-5.7170E-01	-4.2781E-06	1.714715E+03
-5.7120E-01	-4.2778E-06	1.716216E+03
-5.7070E-01	-4.2981E-06	1.717718E+03
-5.7020E-01	-4.3008E-06	1.719219E+03
-5.6970E-01	-4.3043E-06	1.720721E+03
-5.6920E-01	-4.3076E-06	1.722222E+03
-5.6870E-01	-4.3122E-06	1.723724E+03
-5.6820E-01	-4.3050E-06	1.725225E+03
-5.6770E-01	-4.3043E-06	1.726727E+03
-5.6720E-01	-4.3189E-06	1.728228E+03
-5.6670E-01	-4.3049E-06	1.729730E+03
-5.6620E-01	-4.2925E-06	1.731231E+03
-5.6570E-01	-4.2907E-06	1.732733E+03
-5.6520E-01	-4.2875E-06	1.734234E+03
-5.6470E-01	-4.2826E-06	1.735736E+03
-5.6420E-01	-4.2929E-06	1.737237E+03
-5.6370E-01	-4.2954E-06	1.738739E+03
-5.6320E-01	-4.2840E-06	1.740240E+03
-5.6270E-01	-4.2875E-06	1.741742E+03
-5.6220E-01	-4.2915E-06	1.743243E+03
-5.6170E-01	-4.2945E-06	1.744745E+03
-5.6120E-01	-4.3041E-06	1.746246E+03
-5.6070E-01	-4.3206E-06	1.747748E+03
-5.6020E-01	-4.3199E-06	1.749249E+03
-5.5970E-01	-4.3253E-06	1.750751E+03
-5.5920E-01	-4.3341E-06	1.752252E+03
-5.5870E-01	-4.3380E-06	1.753754E+03
-5.5820E-01	-4.3431E-06	1.755255E+03
-5.5770E-01	-4.3492E-06	1.756757E+03
-5.5720E-01	-4.3549E-06	1.758258E+03
-5.5670E-01	-4.3463E-06	1.759760E+03
-5.5620E-01	-4.3395E-06	1.761261E+03
-5.5570E-01	-4.3344E-06	1.762763E+03
-5.5520E-01	-4.3358E-06	1.764264E+03
-5.5470E-01	-4.3416E-06	1.765766E+03
-5.5420E-01	-4.3361E-06	1.767267E+03
-5.5370E-01	-4.3443E-06	1.768769E+03
-5.5320E-01	-4.3335E-06	1.770270E+03
-5.5270E-01	-4.3339E-06	1.771772E+03
-5.5220E-01	-4.3304E-06	1.773273E+03
-5.5170E-01	-4.3475E-06	1.774775E+03
-5.5120E-01	-4.3456E-06	1.776276E+03
-5.5070E-01	-4.3405E-06	1.777778E+03
-5.5020E-01	-4.3522E-06	1.779279E+03
-5.4970E-01	-4.3333E-06	1.780781E+03
-5.4920E-01	-4.3425E-06	1.782282E+03
-5.4870E-01	-4.3307E-06	1.783784E+03
-5.4820E-01	-4.3414E-06	1.785285E+03
-5.4770E-01	-4.3164E-06	1.786787E+03
-5.4720E-01	-4.3221E-06	1.788288E+03
-5.4670E-01	-4.3280E-06	1.789790E+03
-5.4620E-01	-4.3272E-06	1.791291E+03
-5.4570E-01	-4.3444E-06	1.792793E+03
-5.4520E-01	-4.3474E-06	1.794294E+03
-5.4470E-01	-4.3461E-06	1.795796E+03
-5.4420E-01	-4.3311E-06	1.797297E+03
-5.4370E-01	-4.3612E-06	1.798799E+03
-5.4320E-01	-4.3603E-06	1.800300E+03
-5.4270E-01	-4.3679E-06	1.801802E+03
-5.4220E-01	-4.3752E-06	1.803303E+03
-5.4170E-01	-4.3608E-06	1.804805E+03
-5.4120E-01	-4.3337E-06	1.806306E+03
-5.4070E-01	-4.3230E-06	1.807808E+03
-5.4020E-01	-4.3512E-06	1.809309E+03
-5.3970E-01	-4.3442E-06	1.810811E+03
-5.3920E-01	-4.3479E-06	1.812312E+03
-5.3870E-01	-4.3574E-06	1.813814E+03
-5.3820E-01	-4.3424E-06	1.815315E+03
-5.3770E-01	-4.3393E-06	1.816817E+03
-5.3720E-01	-4.3486E-06	1.818318E+03
-5.3670E-01	-4.3713E-06	1.819820E+03
-5.3620E-01	-4.3709E-06	1.821321E+03
-5.3570E-01	-4.3646E-06	1.822823E+03
-5.3520E-01	-4.3629E-06	1.824324E+03
-5.3470E-01	-4.3556E-06	1.825826E+03
-5.3420E-01	-4.3580E-06	1.827327E+03
-5.3370E-01	-4.3726E-06	1.828829E+03
-5.3320E-01	-4.3733E-06	1.830330E+03
-5.3270E-01	-4.3719E-06	1.831832E+03
-5.3220E-01	-4.3569E-06	1.833333E+03
-5.3170E-01	-4.3516E-06	1.834835E+03
-5.3120E-01	-4.3615E-06	1.836336E+03
-5.3070E-01	-4.3613E-06	1.837838E+03
-5.3020E-01	-4.3851E-06	1.839339E+03
-5.2970E-01	-4.3909E-06	1.840841E+03
-5.2920E-01	-4.4018E-06	1.842342E+03
-5.2870E-01	-4.3968E-06	1.843844E+03
-5.2820E-01	-4.3960E-06	1.845345E+03
-5.2770E-01	-4.4000E-06	1.846847E+03
-5.2720E-01	-4.3995E-06	1.848348E+03
-5.2670E-01	-4.4033E-06	1.849850E+03
-5.2620E-01	-4.4062E-06	1.851351E+03
-5.2570E-01	-4.4035E-06	1.852853E+03
-5.2520E-01	-4.3792E-06	1.854354E+03
-5.2470E-01	-4.3773E-06	1.855856E+03
-5.2420E-01	-4.3673E-06	1.857357E+03
-5.2370E-01	-4.3769E-06	1.858859E+03
-5.2320E-01	-4.3841E-06	1.860360E+03
-5.2270E-01	-4.3904E-06	1.861862E+03
-5.2220E-01	-4.3877E-06	1.863363E+03
-5.2170E-01	-4.3685E-06	1.864865E+03
-5.2120E-01	-4.3806E-06	1.866366E+03
-5.2070E-01	-4.3731E-06	1.867868E+03
-5.2020E-01	-4.3810E-06	1.869369E+03
-5.1970E-01	-4.3897E-06	1.870871E+03
-5.1920E-01	-4.3918E-06	1.872372E+03
-5.1870E-01	-4.3978E-06	1.873874E+03
-5.1820E-01	-4.3962E-06	1.875375E+03
-5.1770E-01	-4.4016E-06	1.876877E+03
-5.1720E-01	-4.4063E-06	1.878378E+03
-5.1670E-01	-4.4115E-06	1.879880E+03
-5.1620E-01	-4.4175E-06	1.881381E+03
-5.1570E-01	-4.4102E-06	1.882883E+03
-5.1520E-01	-4.4050E-06	1.884384E+03
-5.1470E-01	-4.4076E-06	1.885886E+03
-5.1420E-01	-4.4051E-06	1.887387E+03
-5.1370E-01	-4.4176E-06	1.888889E+03
-5.1320E-01	-4.4133E-06	1.890390E+03
-5.1270E-01	-4.4224E-06	1.891892E+03
-5.1220E-01	-4.4284E-06	1.893393E+03
-5.1170E-01	-4.4323E-06	1.894895E+03
-5.1120E-01	-4.4428E-06	1.896396E+03
-5.1070E-01	-4.4453E-06	1.897898E+03
-5.1020E-01	-4.4506E-06	1.899399E+03
-5.0970E-01	-4.4411E-06	1.900901E+03
-5.0920E-01	-4.4342E-06	1.902402E+03
-5.0870E-01	-4.4256E-06	1.903904E+03
-5.0820E-01	-4.4199E-06	1.905405E+03
-5.0770E-01	-4.4134E-06	1.906907E+03
-5.0720E-01	-4.4131E-06	1.908408E+03
-5.0670E-01	-4.4254E-06	1.909910E+03
-5.0620E-01	-4.4144E-06	1.911411E+03
-5.0570E-01	-4.4130E-06	1.912913E+03
-5.0520E-01	-4.4239E-06	1.914414E+03
-5.0470E-01	-4.4289E-06	1.915916E+03
-5.0420E-01	-4.4318E-06	1.917417E+03
-5.0370E-01	-4.4475E-06	1.918919E+03
-5.0320E-01	-4.4676E-06	1.920420E+03
-5.0270E-01	-4.4486E-06	1.921922E+03
-5.0220E-01	-4.4486E-06	1.923423E+03
-5.0170E-01	-4.4539E-06	1.924925E+03
-5.0120E-01	-4.4451E-06	1.926426E+03
-5.0070E-01	-4.4345E-06	1.927928E+03
-5.0020E-01	-4.4479E-06	1.929429E+03
-4.9970E-01	-4.4490E-06	1.930931E+03
-4.9920E-01	-4.4268E-06	1.932432E+03
-4.9870E-01	-4.4301E-06	1.933934E+03
-4.9820E-01	-4.4448E-06	1.935435E+03
-4.9770E-01	-4.4471E-06	1.936937E+03
-4.9720E-01	-4.4412E-06	1.938438E+03
-4.9670E-01	-4.4458E-06	1.939940E+03
-4.9620E-01	-4.4463E-06	1.941441E+03
-4.9570E-01	-4.4415E-06	1.942943E+03
-4.9520E-01	-4.4446E-06	1.944444E+03
-4.9470E-01	-4.4436E-06	1.945946E+03
-4.9420E-01	-4.4351E-06	1.947447E+03
-4.9370E-01	-4.4229E-06	1.948949E+03
-4.9320E-01	-4.4260E-06	1.950450E+03
-4.9270E-01	-4.4297E-06	1.951952E+03
-4.9220E-01	-4.4295E-06	1.953453E+03
-4.9170E-01	-4.4360E-06	1.954955E+03
-4.9120E-01	-4.4329E-06	1.956457E+03
-4.9070E-01	-4.4367E-06	1.957958E+03
-4.9020E-01	-4.4343E-06	1.959459E+03
-4.8970E-01	-4.4402E-06	1.960961E+03
-4.8920E-01	-4.4471E-06	1.962463E+03
-4.8870E-01	-4.4535E-06	1.963964E+03
-4.8820E-01	-4.4518E-06	1.965465E+03
-4.8770E-01	-4.4474E-06	1.966967E+03
-4.8720E-01	-4.4499E-06	1.968469E+03
-4.8670E-01	-4.4535E-06	1.969970E+03
-4.8620E-01	-4.4665E-06	1.971472E+03
-4.8570E-01	-4.4752E-06	1.972973E+03
-4.8520E-01	-4.4785E-06	1.974474E+03
-4.8470E-01	-4.4773E-06	1.975976E+03
-4.8420E-01	-4.4864E-06	1.977478E+03
-4.8370E-01	-4.4888E-06	1.978979E+03
-4.8320E-01	-4.4898E-06	1.980480E+03
-4.8270E-01	-4.4964E-06	1.981982E+03
-4.8220E-01	-4.4938E-06	1.983484E+03
-4.8170E-01	-4.4787E-06	1.984985E+03
-4.8120E-01	-4.4610E-06	1.986486E+03
-4.8070E-01	-4.4551E-06	1.987988E+03
-4.8020E-01	-4.4430E-06	1.989490E+03
-4.7970E-01	-4.4321E-06	1.990991E+03
-4.7920E-01	-4.4298E-06	1.992493E+03
-4.7870E-01	-4.4335E-06	1.993994E+03
-4.7820E-01	-4.4247E-06	1.995495E+03
-4.7770E-01	-4.4384E-06	1.996997E+03
-4.7720E-01	-4.4557E-06	1.998499E+03
-4.7670E-01	-4.4657E-06	2.000000E+03
-4.7620E-01	-4.4672E-06	2.001501E+03
-4.7570E-01	-4.4609E-06	2.003003E+03
-4.7520E-01	-4.4737E-06	2.004505E+03
-4.7470E-01	-4.4597E-06	2.006006E+03
-4.7420E-01	-4.4700E-06	2.007507E+03
-4.7370E-01	-4.4662E-06	2.009009E+03
-4.7320E-01	-4.4535E-06	2.010510E+03
-4.7270E-01	-4.4549E-06	2.012012E+03
-4.7220E-01	-4.4503E-06	2.013514E+03
-4.7170E-01	-4.4618E-06	2.015015E+03
-4.7120E-01	-4.4685E-06	2.016516E+03
-4.7070E-01	-4.4849E-06	2.018018E+03
-4.7020E-01	-4.4905E-06	2.019520E+03
-4.6970E-01	-4.4914E-06	2.021021E+03
-4.6920E-01	-4.5017E-06	2.022522E+03
-4.6870E-01	-4.4928E-06	2.024024E+03
-4.6820E-01	-4.4906E-06	2.025526E+03
-4.6770E-01	-4.4924E-06	2.027027E+03
-4.6720E-01	-4.4822E-06	2.028528E+03
-4.6670E-01	-4.4709E-06	2.030030E+03
-4.6620E-01	-4.4673E-06	2.031531E+03
-4.6570E-01	-4.4687E-06	2.033033E+03
-4.6520E-01	-4.4676E-06	2.034535E+03
-4.6470E-01	-4.4800E-06	2.036036E+03
-4.6420E-01	-4.4910E-06	2.037537E+03
-4.6370E-01	-4.4979E-06	2.039039E+03
-4.6320E-01	-4.5001E-06	2.040541E+03
-4.6270E-01	-4.5004E-06	2.042042E+03
-4.6220E-01	-4.5032E-06	2.043543E+03
-4.6170E-01	-4.5082E-06	2.045045E+03
-4.6120E-01	-4.5119E-06	2.046547E+03
-4.6070E-01	-4.5169E-06	2.048048E+03
-4.6020E-01	-4.5278E-06	2.049550E+03
-4.5970E-01	-4.5251E-06	2.051051E+03
-4.5920E-01	-4.5155E-06	2.052552E+03
-4.5870E-01	-4.5191E-06	2.054054E+03
-4.5820E-01	-4.5229E-06	2.055556E+03
-4.5770E-01	-4.5123E-06	2.057057E+03
-4.5720E-01	-4.5122E-06	2.058559E+03
-4.5670E-01	-4.5211E-06	2.060060E+03
-4.5620E-01	-4.5178E-06	2.061562E+03
-4.5570E-01	-4.5073E-06	2.063063E+03
-4.5520E-01	-4.5039E-06	2.064565E+03
-4.5470E-01	-4.5141E-06	2.066066E+03
-4.5420E-01	-4.5117E-06	2.067568E+03
-4.5370E-01	-4.5174E-06	2.069069E+03
-4.5320E-01	-4.5261E-06	2.070571E+03
-4.5270E-01	-4.5253E-06	2.072072E+03
-4.5220E-01	-4.5098E-06	2.073573E+03
-4.5170E-01	-4.5073E-06	2.075075E+03
-4.5120E-01	-4.5201E-06	2.076577E+03
-4.5070E-01	-4.5181E-06	2.078078E+03
-4.5020E-01	-4.5178E-06	2.079580E+03
-4.4970E-01	-4.5256E-06	2.081081E+03
-4.4920E-01	-4.5357E-06	2.082583E+03
-4.4870E-01	-4.5308E-06	2.084084E+03
-4.4820E-01	-4.5352E-06	2.085586E+03
-4.4770E-01	-4.5347E-06	2.087087E+03
-4.4720E-01	-4.5246E-06	2.088589E+03
-4.4670E-01	-4.5113E-06	2.090090E+03
-4.4620E-01	-4.5105E-06	2.091592E+03
-4.4570E-01	-4.5126E-06	2.093093E+03
-4.4520E-01	-4.5136E-06	2.094594E+03
-4.4470E-01	-4.5121E-06	2.096096E+03
-4.4420E-01	-4.5121E-06	2.097598E+03
-4.4370E-01	-4.5114E-06	2.099099E+03
-4.4320E-01	-4.5176E-06	2.100601E+03
-4.4270E-01	-4.5250E-06	2.102102E+03
-4.4220E-01	-4.5348E-06	2.103604E+03
-4.4170E-01	-4.5433E-06	2.105105E+03
-4.4120E-01	-4.5359E-06	2.106607E+03
-4.4070E-01	-4.5349E-06	2.108108E+03
-4.4020E-01	-4.5437E-06	2.109610E+03
-4.3970E-01	-4.5517E-06	2.111111E+03
-4.3920E-01	-4.5435E-06	2.112613E+03
-4.3870E-01	-4.5461E-06	2.114114E+03
-4.3820E-01	-4.5433E-06	2.115615E+03
-4.3770E-01	-4.5337E-06	2.117117E+03
-4.3720E-01	-4.5324E-06	2.118619E+03
-4.3670E-01	-4.5434E-06	2.120120E+03
-4.3620E-01	-4.5342E-06	2.121622E+03
-4.3570E-01	-4.5285E-06	2.123123E+03
-4.3520E-01	-4.5399E-06	2.124625E+03
-4.3470E-01	-4.5456E-06	2.126126E+03
-4.3420E-01	-4.5400E-06	2.127628E+03
-4.3370E-01	-4.5455E-06	2.129129E+03
-4.3320E-01	-4.5592E-06	2.130631E+03
-4.3270E-01	-4.5571E-06	2.132132E+03
-4.3220E-01	-4.5607E-06	2.133634E+03
-4.3170E-01	-4.5646E-06	2.135135E+03
-4.3120E-01	-4.5655E-06	2.136637E+03
-4.3070E-01	-4.5527E-06	2.138138E+03
-4.3020E-01	-4.5446E-06	2.139640E+03
-4.2970E-01	-4.5420E-06	2.141141E+03
-4.2920E-01	-4.5485E-06	2.142643E+03
-4.2870E-01	-4.5542E-06	2.144144E+03
-4.2820E-01	-4.5541E-06	2.145646E+03
-4.2770E-01	-4.5472E-06	2.147147E+03
-4.2720E-01	-4.5327E-06	2.148649E+03
-4.2670E-01	-4.5276E-06	2.150150E+03
-4.2620E-01	-4.5362E-06	2.151652E+03
-4.2570E-01	-4.5433E-06	2.153153E+03
-4.2520E-01	-4.5400E-06	2.154655E+03
-4.2470E-01	-4.5371E-06	2.156156E+03
-4.2420E-01	-4.5401E-06	2.157658E+03
-4.2370E-01	-4.5411E-06	2.159159E+03
-4.2320E-01	-4.5454E-06	2.160661E+03
-4.2270E-01	-4.5624E-06	2.162162E+03
-4.2220E-01	-4.5674E-06	2.163664E+03
-4.2170E-01	-4.5718E-06	2.165165E+03
-4.2120E-01	-4.5737E-06	2.166667E+03
-4.2070E-01	-4.5786E-06	2.168168E+03
-4.2020E-01	-4.5711E-06	2.169670E+03
-4.1970E-01	-4.5734E-06	2.171171E+03
-4.1920E-01	-4.5750E-06	2.172673E+03
-4.1870E-01	-4.5547E-06	2.174174E+03
-4.1820E-01	-4.5495E-06	2.175676E+03
-4.1770E-01	-4.5549E-06	2.177177E+03
-4.1720E-01	-4.5670E-06	2.178679E+03
-4.1670E-01	-4.5624E-06	2.180180E+03
-4.1620E-01	-4.5728E-06	2.181682E+03
-4.1570E-01	-4.5816E-06	2.183183E+03
-4.1520E-01	-4.5699E-06	2.184685E+03
-4.1470E-01	-4.5762E-06	2.186186E+03
-4.1420E-01	-4.5896E-06	2.187688E+03
-4.1370E-01	-4.6017E-06	2.189189E+03
-4.1320E-01	-4.6006E-06	2.190691E+03
-4.1270E-01	-4.6018E-06	2.192192E+03
-4.1220E-01	-4.5994E-06	2.193694E+03
-4.1170E-01	-4.5778E-06	2.195195E+03
-4.1120E-01	-4.5857E-06	2.196697E+03
-4.1070E-01	-4.5991E-06	2.198198E+03
-4.1020E-01	-4.5996E-06	2.199700E+03
-4.0970E-01	-4.5917E-06	2.201201E+03
-4.0920E-01	-4.5915E-06	2.202703E+03
-4.0870E-01	-4.5895E-06	2.204204E+03
-4.0820E-01	-4.5834E-06	2.205706E+03
-4.0770E-01	-4.5986E-06	2.207207E+03
-4.0720E-01	-4.6112E-06	2.208709E+03
-4.0670E-01	-4.6044E-06	2.210210E+03
-4.0620E-01	-4.6049E-06	2.211712E+03
-4.0570E-01	-4.6131E-06	2.213213E+03
-4.0520E-01	-4.6086E-06	2.214715E+03
-4.0470E-01	-4.6251E-06	2.216216E+03
-4.0420E-01	-4.6336E-06	2.217718E+03
-4.0370E-01	-4.6407E-06	2.219219E+03
-4.0320E-01	-4.6239E-06	2.220721E+03
-4.0270E-01	-4.6261E-06	2.222222E+03
-4.0220E-01	-4.6304E-06	2.223724E+03
-4.0170E-01	-4.6193E-06	2.225225E+03
-4.0120E-01	-4.6339E-06	2.226727E+03
-4.0070E-01	-4.6282E-06	2.228228E+03
-4.0020E-01	-4.6368E-06	2.229730E+03
-3.9970E-01	-4.6291E-06	2.231231E+03
-3.9920E-01	-4.6234E-06	2.232733E+03
-3.9870E-01	-4.6274E-06	2.234234E+03
-3.9820E-01	-4.6265E-06	2.235736E+03
-3.9770E-01	-4.6349E-06	2.237237E+03
-3.9720E-01	-4.6344E-06	2.238739E+03
-3.9670E-01	-4.6421E-06	2.240240E+03
-3.9620E-01	-4.6385E-06	2.241742E+03
-3.9570E-01	-4.6338E-06	2.243243E+03
-3.9520E-01	-4.6390E-06	2.244745E+03
-3.9470E-01	-4.6410E-06	2.246246E+03
-3.9420E-01	-4.6450E-06	2.247748E+03
-3.9370E-01	-4.6630E-06	2.249249E+03
-3.9320E-01	-4.6700E-06	2.250751E+03
-3.9270E-01	-4.6682E-06	2.252252E+03
-3.9220E-01	-4.6732E-06	2.253754E+03
-3.9170E-01	-4.6730E-06	2.255255E+03
-3.9120E-01	-4.6793E-06	2.256757E+03
-3.9070E-01	-4.6757E-06	2.258258E+03
-3.9020E-01	-4.6837E-06	2.259760E+03
-3.8970E-01	-4.6836E-06	2.261261E+03
-3.8920E-01	-4.6801E-06	2.262763E+03
-3.8870E-01	-4.6757E-06	2.264264E+03
-3.8820E-01	-4.6657E-06	2.265766E+03
-3.8770E-01	-4.6618E-06	2.267267E+03
-3.8720E-01	-4.6643E-06	2.268769E+03
-3.8670E-01	-4.6644E-06	2.270270E+03
-3.8620E-01	-4.6642E-06	2.271772E+03
-3.8570E-01	-4.6647E-06	2.273273E+03
-3.8520E-01	-4.6590E-06	2.274775E+03
-3.8470E-01	-4.6805E-06	2.276276E+03
-3.8420E-01	-4.6864E-06	2.277778E+03
-3.8370E-01	-4.7031E-06	2.279279E+03
-3.8320E-01	-4.7093E-06	2.280781E+03
-3.8270E-01	-4.7109E-06	2.282282E+03
-3.8220E-01	-4.7116E-06	2.283784E+03
-3.8170E-01	-4.6986E-06	2.285285E+03
-3.8120E-01	-4.7130E-06	2.286787E+03
-3.8070E-01	-4.7102E-06	2.288288E+03
-3.8020E-01	-4.7215E-06	2.289790E+03
-3.7970E-01	-4.7250E-06	2.291291E+03
-3.7920E-01	-4.7277E-06	2.292793E+03
-3.7870E-01	-4.7405E-06	2.294294E+03
-3.7820E-01	-4.7501E-06	2.295796E+03
-3.7770E-01	-4.7579E-06	2.297297E+03
-3.7720E-01	-4.7659E-06	2.298799E+03
-3.7670E-01	-4.7783E-06	2.300300E+03
-3.7620E-01	-4.7829E-06	2.301802E+03
-3.7570E-01	-4.7784E-06	2.303303E+03
-3.7520E-01	-4.7740E-06	2.304805E+03
-3.7470E-01	-4.7645E-06	2.306306E+03
-3.7420E-01	-4.7427E-06	2.307808E+03
-3.7370E-01	-4.7432E-06	2.309309E+03
-3.7320E-01	-4.7411E-06	2.310811E+03
-3.7270E-01	-4.7401E-06	2.312312E+03
-3.7220E-01	-4.7474E-06	2.313814E+03
-3.7170E-01	-4.7504E-06	2.315315E+03
-3.7120E-01	-4.7544E-06	2.316817E+03
-3.7070E-01	-4.7505E-06	2.318318E+03
-3.7020E-01	-4.7656E-06	2.319820E+03
-3.6970E-01	-4.7824E-06	2.321321E+03
-3.6920E-01	-4.7829E-06	2.322823E+03
-3.6870E-01	-4.7862E-06	2.324324E+03
-3.6820E-01	-4.7875E-06	2.325826E+03
-3.6770E-01	-4.8046E-06	2.327327E+03
-3.6720E-01	-4.8017E-06	2.328829E+03
-3.6670E-01	-4.8046E-06	2.330330E+03
-3.6620E-01	-4.8184E-06	2.331832E+03
-3.6570E-01	-4.8116E-06	2.333333E+03
-3.6520E-01	-4.8197E-06	2.334835E+03
-3.6470E-01	-4.8314E-06	2.336336E+03
-3.6420E-01	-4.8433E-06	2.337838E+03
-3.6370E-01	-4.8350E-06	2.339339E+03
-3.6320E-01	-4.8253E-06	2.340841E+03
-3.6270E-01	-4.8298E-06	2.342342E+03
-3.6220E-01	-4.8033E-06	2.343844E+03
-3.6170E-01	-4.8111E-06	2.345345E+03
-3.6120E-01	-4.8264E-06	2.346847E+03
-3.6070E-01	-4.8308E-06	2.348348E+03
-3.6020E-01	-4.8381E-06	2.349850E+03
-3.5970E-01	-4.8313E-06	2.351351E+03
-3.5920E-01	-4.8403E-06	2.352853E+03
-3.5870E-01	-4.8414E-06	2.354354E+03
-3.5820E-01	-4.8631E-06	2.355856E+03
-3.5770E-01	-4.8657E-06	2.357357E+03
-3.5720E-01	-4.8608E-06	2.358859E+03
-3.5670E-01	-4.8745E-06	2.360360E+03
-3.5620E-01	-4.8675E-06	2.361862E+03
-3.5570E-01	-4.8713E-06	2.363363E+03
-3.5520E-01	-4.8810E-06	2.364865E+03
-3.5470E-01	-4.8901E-06	2.366366E+03
-3.5420E-01	-4.9048E-06	2.367868E+03
-3.5370E-01	-4.9150E-06	2.369369E+03
-3.5320E-01	-4.9356E-06	2.370871E+03
-3.5270E-01	-4.9388E-06	2.372372E+03
-3.5220E-01	-4.9393E-06	2.373874E+03
-3.5170E-01	-4.9402E-06	2.375375E+03
-3.5120E-01	-4.9327E-06	2.376877E+03
-3.5070E-01	-4.9325E-06	2.378378E+03
-3.5020E-01	-4.9153E-06	2.379880E+03
-3.4970E-01	-4.9163E-06	2.381381E+03
-3.4920E-01	-4.9168E-06	2.382883E+03
-3.4870E-01	-4.9131E-06	2.384385E+03
-3.4820E-01	-4.9190E-06	2.385886E+03
-3.4770E-01	-4.9297E-06	2.387387E+03
-3.4720E-01	-4.9345E-06	2.388889E+03
-3.4670E-01	-4.9269E-06	2.390390E+03
-3.4620E-01	-4.9430E-06	2.391892E+03
-3.4570E-01	-4.9527E-06	2.393393E+03
-3.4520E-01	-4.9558E-06	2.394895E+03
-3.4470E-01	-4.9622E-06	2.396396E+03
-3.4420E-01	-4.9597E-06	2.397898E+03
-3.4370E-01	-4.9429E-06	2.399399E+03
-3.4320E-01	-4.9271E-06	2.400901E+03
-3.4270E-01	-4.9403E-06	2.402402E+03
-3.4220E-01	-4.9421E-06	2.403904E+03
-3.4170E-01	-4.9496E-06	2.405406E+03
-3.4120E-01	-4.9518E-06	2.406907E+03
-3.4070E-01	-4.9573E-06	2.408408E+03
-3.4020E-01	-4.9546E-06	2.409910E+03
-3.3970E-01	-4.9668E-06	2.411411E+03
-3.3920E-01	-4.9832E-06	2.412913E+03
-3.3870E-01	-4.9812E-06	2.414414E+03
-3.3820E-01	-4.9869E-06	2.415916E+03
-3.3770E-01	-4.9817E-06	2.417417E+03
-3.3720E-01	-4.9876E-06	2.418919E+03
-3.3670E-01	-4.9769E-06	2.420420E+03
-3.3620E-01	-4.9792E-06	2.421922E+03
-3.3570E-01	-4.9670E-06	2.423423E+03
-3.3520E-01	-4.9650E-06	2.424925E+03
-3.3470E-01	-4.9617E-06	2.426427E+03
-3.3420E-01	-4.9678E-06	2.427928E+03
-3.3370E-01	-4.9845E-06	2.429429E+03
-3.3320E-01	-4.9946E-06	2.430931E+03
-3.3270E-01	-4.9984E-06	2.432432E+03
-3.3220E-01	-5.0063E-06	2.433934E+03
-3.3170E-01	-5.0297E-06	2.435435E+03
-3.3120E-01	-5.0342E-06	2.436937E+03
-3.3070E-01	-5.0533E-06	2.438438E+03
-3.3020E-01	-5.0586E-06	2.439940E+03
-3.2970E-01	-5.0657E-06	2.441441E+03
-3.2920E-01	-5.0525E-06	2.442943E+03
-3.2870E-01	-5.0583E-06	2.444444E+03
-3.2820E-01	-5.0664E-06	2.445946E+03
-3.2770E-01	-5.0686E-06	2.447448E+03
-3.2720E-01	-5.0751E-06	2.448949E+03
-3.2670E-01	-5.0580E-06	2.450450E+03
-3.2620E-01	-5.0651E-06	2.451952E+03
-3.2570E-01	-5.0530E-06	2.453454E+03
-3.2520E-01	-5.0535E-06	2.454955E+03
-3.2470E-01	-5.0760E-06	2.456457E+03
-3.2420E-01	-5.0884E-06	2.457958E+03
-3.2370E-01	-5.0922E-06	2.459459E+03
-3.2320E-01	-5.0827E-06	2.460961E+03
-3.2270E-01	-5.0988E-06	2.462462E+03
-3.2220E-01	-5.1027E-06	2.463964E+03
-3.2170E-01	-5.1067E-06	2.465466E+03
-3.2120E-01	-5.1362E-06	2.466967E+03
-3.2070E-01	-5.1401E-06	2.468469E+03
-3.2020E-01	-5.1431E-06	2.469970E+03
-3.1970E-01	-5.1318E-06	2.471471E+03
-3.1920E-01	-5.1198E-06	2.472973E+03
-3.1870E-01	-5.1207E-06	2.474475E+03
-3.1820E-01	-5.1192E-06	2.475976E+03
-3.1770E-01	-5.1255E-06	2.477478E+03
-3.1720E-01	-5.1123E-06	2.478979E+03
-3.1670E-01	-5.1297E-06	2.480480E+03
-3.1620E-01	-5.1266E-06	2.481982E+03
-3.1570E-01	-5.1188E-06	2.483483E+03
-3.1520E-01	-5.1336E-06	2.484985E+03
-3.1470E-01	-5.1363E-06	2.486487E+03
-3.1420E-01	-5.1390E-06	2.487988E+03
-3.1370E-01	-5.1334E-06	2.489490E+03
-3.1320E-01	-5.1411E-06	2.490991E+03
-3.1270E-01	-5.1303E-06	2.492492E+03
-3.1220E-01	-5.1232E-06	2.493994E+03
-3.1170E-01	-5.1294E-06	2.495496E+03
-3.1120E-01	-5.1267E-06	2.496997E+03
-3.1070E-01	-5.1310E-06	2.498499E+03
-3.1020E-01	-5.1311E-06	2.500000E+03
-3.0970E-01	-5.1298E-06	2.501501E+03
-3.0920E-01	-5.1401E-06	2.503003E+03
-3.0870E-01	-5.1443E-06	2.504504E+03
-3.0820E-01	-5.1647E-06	2.506006E+03
-3.0770E-01	-5.1693E-06	2.507508E+03
-3.0720E-01	-5.1816E-06	2.509009E+03
-3.0670E-01	-5.1790E-06	2.510510E+03
-3.0620E-01	-5.1752E-06	2.512012E+03
-3.0570E-01	-5.1891E-06	2.513513E+03
-3.0520E-01	-5.1891E-06	2.515015E+03
-3.0470E-01	-5.2090E-06	2.516517E+03
-3.0420E-01	-5.2109E-06	2.518018E+03
-3.0370E-01	-5.2189E-06	2.519520E+03
-3.0320E-01	-5.2058E-06	2.521021E+03
-3.0270E-01	-5.2069E-06	2.522522E+03
-3.0220E-01	-5.2150E-06	2.524024E+03
-3.0170E-01	-5.2144E-06	2.525525E+03
-3.0120E-01	-5.2329E-06	2.527027E+03
-3.0070E-01	-5.2344E-06	2.528529E+03
-3.0020E-01	-5.2410E-06	2.530030E+03
-2.9970E-01	-5.2347E-06	2.531531E+03
-2.9920E-01	-5.2429E-06	2.533033E+03
-2.9870E-01	-5.2627E-06	2.534534E+03
-2.9820E-01	-5.2616E-06	2.536036E+03
-2.9770E-01	-5.2756E-06	2.537538E+03
-2.9720E-01	-5.2746E-06	2.539039E+03
-2.9670E-01	-5.2787E-06	2.540541E+03
-2.9620E-01	-5.2722E-06	2.542042E+03
-2.9570E-01	-5.2694E-06	2.543543E+03
-2.9520E-01	-5.2816E-06	2.545045E+03
-2.9470E-01	-5.2716E-06	2.546546E+03
-2.9420E-01	-5.2667E-06	2.548048E+03
-2.9370E-01	-5.2720E-06	2.549550E+03
-2.9320E-01	-5.2784E-06	2.551051E+03
-2.9270E-01	-5.2725E-06	2.552552E+03
-2.9220E-01	-5.2699E-06	2.554054E+03
-2.9170E-01	-5.2772E-06	2.555556E+03
-2.9120E-01	-5.2710E-06	2.557057E+03
-2.9070E-01	-5.2615E-06	2.558559E+03
-2.9020E-01	-5.2887E-06	2.560060E+03
-2.8970E-01	-5.2852E-06	2.561562E+03
-2.8920E-01	-5.2824E-06	2.563063E+03
-2.8870E-01	-5.2903E-06	2.564565E+03
-2.8820E-01	-5.3029E-06	2.566066E+03
-2.8770E-01	-5.3076E-06	2.567568E+03
-2.8720E-01	-5.3144E-06	2.569069E+03
-2.8670E-01	-5.3491E-06	2.570571E+03
-2.8620E-01	-5.3522E-06	2.572072E+03
-2.8570E-01	-5.3611E-06	2.573573E+03
-2.8520E-01	-5.3651E-06	2.575075E+03
-2.8470E-01	-5.3712E-06	2.576577E+03
-2.8420E-01	-5.3636E-06	2.578078E+03
-2.8370E-01	-5.3667E-06	2.579580E+03
-2.8320E-01	-5.3722E-06	2.581081E+03
-2.8270E-01	-5.3762E-06	2.582583E+03
-2.8220E-01	-5.3780E-06	2.584084E+03
-2.8170E-01	-5.3700E-06	2.585586E+03
-2.8120E-01	-5.3849E-06	2.587087E+03
-2.8070E-01	-5.3818E-06	2.588589E+03
-2.8020E-01	-5.3849E-06	2.590090E+03
-2.7970E-01	-5.3832E-06	2.591592E+03
-2.7920E-01	-5.3983E-06	2.593093E+03
-2.7870E-01	-5.4014E-06	2.594594E+03
-2.7820E-01	-5.3933E-06	2.596096E+03
-2.7770E-01	-5.4165E-06	2.597598E+03
-2.7720E-01	-5.4067E-06	2.599099E+03
-2.7670E-01	-5.4016E-06	2.600601E+03
-2.7620E-01	-5.4003E-06	2.602102E+03
-2.7570E-01	-5.4015E-06	2.603604E+03
-2.7520E-01	-5.4125E-06	2.605105E+03
-2.7470E-01	-5.4123E-06	2.606607E+03
-2.7420E-01	-5.4277E-06	2.608108E+03
-2.7370E-01	-5.4071E-06	2.609610E+03
-2.7320E-01	-5.4073E-06	2.611111E+03
-2.7270E-01	-5.4023E-06	2.612613E+03
-2.7220E-01	-5.3993E-06	2.614114E+03
-2.7170E-01	-5.4184E-06	2.615615E+03
-2.7120E-01	-5.4139E-06	2.617117E+03
-2.7070E-01	-5.4275E-06	2.618619E+03
-2.7020E-01	-5.4276E-06	2.620120E+03
-2.6970E-01	-5.4449E-06	2.621622E+03
-2.6920E-01	-5.4412E-06	2.623123E+03
-2.6870E-01	-5.4629E-06	2.624625E+03
-2.6820E-01	-5.4793E-06	2.626126E+03
-2.6770E-01	-5.4650E-06	2.627628E+03
-2.6720E-01	-5.4724E-06	2.629129E+03
-2.6670E-01	-5.4737E-06	2.630631E+03
-2.6620E-01	-5.4763E-06	2.632132E+03
-2.6570E-01	-5.4632E-06	2.633634E+03
-2.6520E-01	-5.4801E-06	2.635135E+03
-2.6470E-01	-5.4720E-06	2.636637E+03
-2.6420E-01	-5.4551E-06	2.638138E+03
-2.6370E-01	-5.4634E-06	2.639640E+03
-2.6320E-01	-5.4578E-06	2.641141E+03
-2.6270E-01	-5.4662E-06	2.642643E+03
-2.6220E-01	-5.4745E-06	2.644144E+03
-2.6170E-01	-5.4931E-06	2.645646E+03
-2.6120E-01	-5.4921E-06	2.647147E+03
-2.6070E-01	-5.4943E-06	2.648649E+03
-2.6020E-01	-5.5013E-06	2.650150E+03
-2.5970E-01	-5.4919E-06	2.651652E+03
-2.5920E-01	-5.5071E-06	2.653153E+03
-2.5870E-01	-5.5054E-06	2.654655E+03
-2.5820E-01	-5.5111E-06	2.656156E+03
-2.5770E-01	-5.5110E-06	2.657658E+03
-2.5720E-01	-5.5129E-06	2.659159E+03
-2.5670E-01	-5.5070E-06	2.660661E+03
-2.5620E-01	-5.4927E-06	2.662162E+03
-2.5570E-01	-5.5102E-06	2.663664E+03
-2.5520E-01	-5.5128E-06	2.665165E+03
-2.5470E-01	-5.5244E-06	2.666667E+03
-2.5420E-01	-5.5217E-06	2.668168E+03
-2.5370E-01	-5.5270E-06	2.669670E+03
-2.5320E-01	-5.5144E-06	2.671171E+03
-2.5270E-01	-5.5097E-06	2.672673E+03
-2.5220E-01	-5.5183E-06	2.674174E+03
-2.5170E-01	-5.5212E-06	2.675676E+03
-2.5120E-01	-5.5303E-06	2.677177E+03
-2.5070E-01	-5.5253E-06	2.678679E+03
-2.5020E-01	-5.5408E-06	2.680180E+03
-2.4970E-01	-5.5267E-06	2.681682E+03
-2.4920E-01	-5.5421E-06	2.683183E+03
-2.4870E-01	-5.5392E-06	2.684685E+03
-2.4820E-01	-5.5404E-06	2.686186E+03
-2.4770E-01	-5.5281E-06	2.687688E+03
-2.4720E-01	-5.5270E-06	2.689189E+03
-2.4670E-01	-5.5428E-06	2.690691E+03
-2.4620E-01	-5.5297E-06	2.692192E+03
-2.4570E-01	-5.5599E-06	2.693694E+03
-2.4520E-01	-5.5634E-06	2.695195E+03
-2.4470E-01	-5.5672E-06	2.696697E+03
-2.4420E-01	-5.5598E-06	2.698198E+03
-2.4370E-01	-5.5734E-06	2.699700E+03
-2.4320E-01	-5.5854E-06	2.701201E+03
-2.4270E-01	-5.5832E-06	2.702703E+03
-2.4220E-01	-5.6033E-06	2.704204E+03
-2.4170E-01	-5.6026E-06	2.705706E+03
-2.4120E-01	-5.5928E-06	2.707207E+03
-2.4070E-01	-5.5915E-06	2.708709E+03
-2.4020E-01	-5.6034E-06	2.710210E+03
-2.3970E-01	-5.6059E-06	2.711712E+03
-2.3920E-01	-5.6142E-06	2.713213E+03
-2.3870E-01	-5.6238E-06	2.714715E+03
-2.3820E-01	-5.6206E-06	2.716216E+03
-2.3770E-01	-5.6144E-06	2.717718E+03
-2.3720E-01	-5.6116E-06	2.719219E+03
-2.3670E-01	-5.6142E-06	2.720721E+03
-2.3620E-01	-5.6093E-06	2.722222E+03
-2.3570E-01	-5.6284E-06	2.723724E+03
-2.3520E-01	-5.6214E-06	2.725225E+03
-2.3470E-01	-5.6224E-06	2.726727E+03
-2.3420E-01	-5.6243E-06	2.728228E+03
-2.3370E-01	-5.6172E-06	2.729730E+03
-2.3320E-01	-5.6193E-06	2.731231E+03
-2.3270E-01	-5.6216E-06	2.732733E+03
-2.3220E-01	-5.6281E-06	2.734234E+03
-2.3170E-01	-5.6103E-06	2.735736E+03
-2.3120E-01	-5.6142E-06	2.737237E+03
-2.3070E-01	-5.6156E-06	2.738739E+03
-2.3020E-01	-5.6053E-06	2.740240E+03
-2.2970E-01	-5.6130E-06	2.741742E+03
-2.2920E-01	-5.6325E-06	2.743243E+03
-2.2870E-01	-5.6370E-06	2.744745E+03
-2.2820E-01	-5.6304E-06	2.746246E+03
-2.2770E-01	-5.6350E-06	2.747748E+03
-2.2720E-01	-5.6448E-06	2.749249E+03
-2.2670E-01	-5.6307E-06	2.750751E+03
-2.2620E-01	-5.6374E-06	2.752252E+03
-2.2570E-01	-5.6417E-06	2.753754E+03
-2.2520E-01	-5.6411E-06	2.755255E+03
-2.2470E-01	-5.6324E-06	2.756757E+03
-2.2420E-01	-5.6393E-06	2.758258E+03
-2.2370E-01	-5.6461E-06	2.759760E+03
-2.2320E-01	-5.6200E-06	2.761261E+03
-2.2270E-01	-5.6298E-06	2.762763E+03
-2.2220E-01	-5.6384E-06	2.764264E+03
-2.2170E-01	-5.6404E-06	2.765766E+03
-2.2120E-01	-5.6296E-06	2.767267E+03
-2.2070E-01	-5.6344E-06	2.768769E+03
-2.2020E-01	-5.6389E-06	2.770270E+03
-2.1970E-01	-5.6217E-06	2.771772E+03
-2.1920E-01	-5.6325E-06	2.773273E+03
-2.1870E-01	-5.6366E-06	2.774775E+03
-2.1820E-01	-5.6303E-06	2.776276E+03
-2.1770E-01	-5.6290E-06	2.777778E+03
-2.1720E-01	-5.6347E-06	2.779279E+03
-2.1670E-01	-5.6381E-06	2.780781E+03
-2.1620E-01	-5.6412E-06	2.782282E+03
-2.1570E-01	-5.6514E-06	2.783784E+03
-2.1520E-01	-5.6535E-06	2.785285E+03
-2.1470E-01	-5.6521E-06	2.786787E+03
-2.1420E-01	-5.6511E-06	2.788288E+03
-2.1370E-01	-5.6613E-06	2.789790E+03
-2.1320E-01	-5.6632E-06	2.791291E+03
-2.1270E-01	-5.6664E-06	2.792793E+03
-2.1220E-01	-5.6611E-06	2.794294E+03
-2.1170E-01	-5.6623E-06	2.795796E+03
-2.1120E-01	-5.6725E-06	2.797297E+03
-2.1070E-01	-5.6773E-06	2.798799E+03
-2.1020E-01	-5.6906E-06	2.800300E+03
-2.0970E-01	-5.7010E-06	2.801802E+03
-2.0920E-01	-5.7192E-06	2.803303E+03
-2.0870E-01	-5.7242E-06	2.804805E+03
-2.0820E-01	-5.7229E-06	2.806306E+03
-2.0770E-01	-5.7302E-06	2.807808E+03
-2.0720E-01	-5.7249E-06	2.809309E+03
-2.0670E-01	-5.7235E-06	2.810811E+03
-2.0620E-01	-5.7128E-06	2.812312E+03
-2.0570E-01	-5.7253E-06	2.813814E+03
-2.0520E-01	-5.7195E-06	2.815315E+03
-2.0470E-01	-5.7182E-06	2.816817E+03
-2.0420E-01	-5.7218E-06	2.818318E+03
-2.0370E-01	-5.7141E-06	2.819820E+03
-2.0320E-01	-5.7196E-06	2.821321E+03
-2.0270E-01	-5.7069E-06	2.822823E+03
-2.0220E-01	-5.7203E-06	2.824324E+03
-2.0170E-01	-5.7082E-06	2.825826E+03
-2.0120E-01	-5.7114E-06	2.827327E+03
-2.0070E-01	-5.7087E-06	2.828829E+03
-2.0020E-01	-5.7140E-06	2.830330E+03
-1.9970E-01	-5.7147E-06	2.831832E+03
-1.9920E-01	-5.7160E-06	2.833333E+03
-1.9870E-01	-5.7241E-06	2.834835E+03
-1.9820E-01	-5.7359E-06	2.836336E+03
-1.9770E-01	-5.7433E-06	2.837838E+03
-1.9720E-01	-5.7443E-06	2.839339E+03
-1.9670E-01	-5.7550E-06	2.840841E+03
-1.9620E-01	-5.7404E-06	2.842342E+03
-1.9570E-01	-5.7527E-06	2.843844E+03
-1.9520E-01	-5.7376E-06	2.845345E+03
-1.9470E-01	-5.7536E-06	2.846847E+03
-1.9420E-01	-5.7518E-06	2.848348E+03
-1.9370E-01	-5.7590E-06	2.849850E+03
-1.9320E-01	-5.7559E-06	2.851351E+03
-1.9270E-01	-5.7417E-06	2.852853E+03
-1.9220E-01	-5.7527E-06	2.854354E+03
-1.9170E-01	-5.7259E-06	2.855856E+03
-1.9120E-01	-5.7368E-06	2.857357E+03
-1.9070E-01	-5.7437E-06	2.858859E+03
-1.9020E-01	-5.7485E-06	2.860360E+03
-1.8970E-01	-5.7494E-06	2.861862E+03
-1.8920E-01	-5.7541E-06	2.863363E+03
-1.8870E-01	-5.7589E-06	2.864865E+03
-1.8820E-01	-5.7436E-06	2.866366E+03
-1.8770E-01	-5.7589E-06	2.867868E+03
-1.8720E-01	-5.7685E-06	2.869369E+03
-1.8670E-01	-5.7589E-06	2.870871E+03
-1.8620E-01	-5.7603E-06	2.872372E+03
-1.8570E-01	-5.7533E-06	2.873874E+03
-1.8520E-01	-5.7425E-06	2.875375E+03
-1.8470E-01	-5.7404E-06	2.876877E+03
-1.8420E-01	-5.7438E-06	2.878378E+03
-1.8370E-01	-5.7506E-06	2.879880E+03
-1.8320E-01	-5.7516E-06	2.881381E+03
-1.8270E-01	-5.7536E-06	2.882883E+03
-1.8220E-01	-5.7487E-06	2.884385E+03
-1.8170E-01	-5.7624E-06	2.885886E+03
-1.8120E-01	-5.7791E-06	2.887387E+03
-1.8070E-01	-5.7719E-06	2.888889E+03
-1.8020E-01	-5.7715E-06	2.890390E+03
-1.7970E-01	-5.7806E-06	2.891892E+03
-1.7920E-01	-5.7774E-06	2.893393E+03
-1.7870E-01	-5.7806E-06	2.894895E+03
-1.7820E-01	-5.7972E-06	2.896396E+03
-1.7770E-01	-5.7984E-06	2.897898E+03
-1.7720E-01	-5.7827E-06	2.899399E+03
-1.7670E-01	-5.7880E-06	2.900901E+03
-1.7620E-01	-5.7981E-06	2.902402E+03
-1.7570E-01	-5.7939E-06	2.903904E+03
-1.7520E-01	-5.8001E-06	2.905406E+03
-1.7470E-01	-5.8133E-06	2.906907E+03
-1.7420E-01	-5.8128E-06	2.908408E+03
-1.7370E-01	-5.8000E-06	2.909910E+03
-1.7320E-01	-5.8223E-06	2.911411E+03
-1.7270E-01	-5.8196E-06	2.912913E+03
-1.7220E-01	-5.8145E-06	2.914414E+03
-1.7170E-01	-5.8093E-06	2.915916E+03
-1.7120E-01	-5.8174E-06	2.917417E+03
-1.7070E-01	-5.8082E-06	2.918919E+03
-1.7020E-01	-5.8073E-06	2.920420E+03
-1.6970E-01	-5.8402E-06	2.921922E+03
-1.6920E-01	-5.8305E-06	2.923423E+03
-1.6870E-01	-5.8230E-06	2.924925E+03
-1.6820E-01	-5.8261E-06	2.926427E+03
-1.6770E-01	-5.8444E-06	2.927928E+03
-1.6720E-01	-5.8342E-06	2.929429E+03
-1.6670E-01	-5.8321E-06	2.930931E+03
-1.6620E-01	-5.8451E-06	2.932432E+03
-1.6570E-01	-5.8181E-06	2.933934E+03
-1.6520E-01	-5.7977E-06	2.935435E+03
-1.6470E-01	-5.7978E-06	2.936937E+03
-1.6420E-01	-5.8118E-06	2.938438E+03
-1.6370E-01	-5.8025E-06	2.939940E+03
-1.6320E-01	-5.8022E-06	2.941441E+03
-1.6270E-01	-5.8263E-06	2.942943E+03
-1.6220E-01	-5.8202E-06	2.944444E+03
-1.6170E-01	-5.8293E-06	2.945946E+03
-1.6120E-01	-5.8479E-06	2.947448E+03
-1.6070E-01	-5.8751E-06	2.948949E+03
-1.6020E-01	-5.8679E-06	2.950450E+03
-1.5970E-01	-5.8650E-06	2.951952E+03
-1.5920E-01	-5.8725E-06	2.953454E+03
-1.5870E-01	-5.8612E-06	2.954955E+03
-1.5820E-01	-5.8666E-06	2.956457E+03
-1.5770E-01	-5.8678E-06	2.957958E+03
-1.5720E-01	-5.8674E-06	2.959459E+03
-1.5670E-01	-5.8520E-06	2.960961E+03
-1.5620E-01	-5.8532E-06	2.962462E+03
-1.5570E-01	-5.8665E-06	2.963964E+03
-1.5520E-01	-5.8608E-06	2.965466E+03
-1.5470E-01	-5.8695E-06	2.966967E+03
-1.5420E-01	-5.8791E-06	2.968469E+03
-1.5370E-01	-5.8828E-06	2.969970E+03
-1.5320E-01	-5.8889E-06	2.971471E+03
-1.5270E-01	-5.9009E-06	2.972973E+03
-1.5220E-01	-5.9113E-06	2.974475E+03
-1.5170E-01	-5.9009E-06	2.975976E+03
-1.5120E-01	-5.9010E-06	2.977478E+03
-1.5070E-01	-5.9081E-06	2.978979E+03
-1.5020E-01	-5.8980E-06	2.980480E+03
-1.4970E-01	-5.9014E-06	2.981982E+03
-1.4920E-01	-5.9038E-06	2.983483E+03
-1.4870E-01	-5.8972E-06	2.984985E+03
-1.4820E-01	-5.8833E-06	2.986487E+03
-1.4770E-01	-5.8757E-06	2.987988E+03
-1.4720E-01	-5.8894E-06	2.989490E+03
-1.4670E-01	-5.8814E-06	2.990991E+03
-1.4620E-01	-5.8965E-06	2.992492E+03
-1.4545E-01	-5.9046E-06	2.993994E+03
-1.4491E-01	-5.9088E-06	2.995496E+03
-1.4450E-01	-5.9114E-06	2.996997E+03
-1.4417E-01	-5.9141E-06	2.998499E+03
-1.4388E-01	-5.9262E-06	3.000000E+03
-1.4363E-01	-5.9218E-06	3.001501E+03
-1.4342E-01	-5.9420E-06	3.003003E+03
