# Supplementary material for: Mechanistic study of aluminum alloy corrosion under the interaction of Embellisia sp. and Candida xyloterini
Source: RSC Adv. 2025 May 12;15(19):14903–16. doi: 10.1039/d5ra02115d (PMC12067196; doi:10.1039/d5ra02115d)
Supplement: RA-015-D5RA02115D-s003 [file RA-015-D5RA02115D-s003.zip › TAF/TAF-7B04-45-28d.txt]

Potential (V)	Current (A)	Elapsed Time (s)
-1.113708	2.0359853e-006	0
-1.113208	1.7837938e-006	1.5015012
-1.112708	1.7468877e-006	3.0030031
-1.112208	1.6177164e-006	4.5045043
-1.111708	1.4762431e-006	6.0060062
-1.111208	1.4885452e-006	7.5075074
-1.110708	1.4946962e-006	9.0090093
-1.110208	1.4823942e-006	10.510511
-1.109708	1.3224678e-006	12.012012
-1.109208	1.3716759e-006	13.513514
-1.108708	1.4454881e-006	15.015015
-1.108208	1.3778269e-006	16.516517
-1.107708	1.3839779e-006	18.018018
-1.107208	1.3716759e-006	19.51952
-1.106708	1.414733e-006	21.021021
-1.106208	1.3778269e-006	22.522522
-1.105708	1.3839779e-006	24.024024
-1.105208	1.3409209e-006	25.525525
-1.104708	1.2363536e-006	27.027027
-1.104208	1.1809945e-006	28.528528
-1.103708	1.2486557e-006	30.03003
-1.103208	1.3224678e-006	31.531532
-1.102708	1.2609577e-006	33.033033
-1.102208	1.2609577e-006	34.534535
-1.101708	1.1440884e-006	36.036036
-1.101208	1.1809945e-006	37.537538
-1.100708	1.2548067e-006	39.039039
-1.100208	1.2425046e-006	40.54054
-1.099708	1.1256354e-006	42.042042
-1.099208	1.2486557e-006	43.543543
-1.098708	1.1871455e-006	45.045045
-1.098208	1.1440884e-006	46.546546
-1.097708	1.1748435e-006	48.048048
-1.097208	1.2117496e-006	49.54955
-1.096708	1.0579742e-006	51.051051
-1.096208	1.0887293e-006	52.552553
-1.095708	1.1686925e-006	54.054054
-1.095208	1.0825783e-006	55.555556
-1.094708	1.1133334e-006	57.057057
-1.094208	1.1071824e-006	58.558559
-1.093708	1.1194844e-006	60.06006
-1.093208	1.0579742e-006	61.561561
-1.092708	1.1379374e-006	63.063063
-1.092208	1.0026151e-006	64.564564
-1.091708	1.0272192e-006	66.066066
-1.091208	1.0702763e-006	67.567568
-1.090708	1.0272192e-006	69.069069
-1.090208	9.9031311e-007	70.570571
-1.089708	9.9031311e-007	72.072072
-1.089208	9.3495399e-007	73.573574
-1.088708	9.3495399e-007	75.075075
-1.088208	9.41105e-007	76.576577
-1.087708	9.1650095e-007	78.078078
-1.087208	9.41105e-007	79.579579
-1.086708	9.1034994e-007	81.081081
-1.086208	8.8574588e-007	82.582582
-1.085708	8.2423575e-007	84.084084
-1.085208	9.2265196e-007	85.585585
-1.084708	8.918969e-007	87.087087
-1.084208	8.488398e-007	88.588589
-1.083708	9.2880297e-007	90.09009
-1.083208	8.4268879e-007	91.591592
-1.082708	8.9804791e-007	93.093093
-1.082208	8.7959487e-007	94.594595
-1.081708	7.9348069e-007	96.096096
-1.081208	7.6887663e-007	97.597598
-1.080708	7.1351752e-007	99.099099
-1.080208	7.3197056e-007	100.6006
-1.079708	7.6272562e-007	102.1021
-1.079208	7.4427258e-007	103.6036
-1.078708	7.2581954e-007	105.10511
-1.078208	7.6272562e-007	106.60661
-1.077708	7.9348069e-007	108.10811
-1.077208	7.073665e-007	109.60961
-1.076708	7.0121549e-007	111.11111
-1.076208	6.8276245e-007	112.61261
-1.075708	5.9664827e-007	114.11411
-1.075208	5.9664827e-007	115.61562
-1.074708	6.2125232e-007	117.11712
-1.074208	6.8276245e-007	118.61862
-1.073708	6.1510131e-007	120.12012
-1.073208	5.9664827e-007	121.62162
-1.072708	5.9049726e-007	123.12312
-1.072208	5.5359118e-007	124.62462
-1.071708	5.2898712e-007	126.12613
-1.071208	5.4128915e-007	127.62763
-1.070708	5.4744016e-007	129.12913
-1.070208	5.2283611e-007	130.63063
-1.069708	4.0596686e-007	132.13213
-1.069208	4.6132598e-007	133.63363
-1.068708	4.1211788e-007	135.13514
-1.068208	5.8434624e-007	136.63664
-1.067708	4.9208105e-007	138.13814
-1.067208	4.4902395e-007	139.63964
-1.066708	4.4287294e-007	141.14114
-1.066208	3.9981585e-007	142.64264
-1.065708	4.1211788e-007	144.14414
-1.065208	4.6132598e-007	145.64565
-1.064708	3.9366484e-007	147.14715
-1.064208	4.6132598e-007	148.64865
-1.063708	3.8751382e-007	150.15015
-1.063208	3.6290977e-007	151.65165
-1.062708	3.3215471e-007	153.15315
-1.062208	3.9366484e-007	154.65465
-1.061708	3.3830572e-007	156.15616
-1.061208	2.9524863e-007	157.65766
-1.060708	3.1370167e-007	159.15916
-1.060208	2.9524863e-007	160.66066
-1.059708	2.829466e-007	162.16216
-1.059208	2.829466e-007	163.66366
-1.058708	2.1528546e-007	165.16517
-1.058208	2.3988951e-007	166.66667
-1.057708	3.2600369e-007	168.16817
-1.057208	1.6607735e-007	169.66967
-1.056708	2.5219154e-007	171.17117
-1.056208	2.2758748e-007	172.67267
-1.055708	2.337385e-007	174.17417
-1.055208	1.8453039e-007	175.67568
-1.054708	1.9068141e-007	177.17718
-1.054208	1.7222837e-007	178.67868
-1.053708	2.4604052e-007	180.18018
-1.053208	1.4762431e-007	181.68168
-1.052708	1.414733e-007	183.18318
-1.052208	1.3532229e-007	184.68468
-1.051708	1.7222837e-007	186.18619
-1.051208	8.6114183e-008	187.68769
-1.050708	4.3057092e-008	189.18919
-1.050208	3.6906078e-008	190.69069
-1.049708	7.996317e-008	192.19219
-1.049208	9.8416209e-008	193.69369
-1.048708	5.5359118e-008	195.1952
-1.048208	1.8453039e-008	196.6967
-1.047708	3.0755065e-008	198.1982
-1.047208	3.6906078e-008	199.6997
-1.046708	-3.0755065e-008	201.2012
-1.046208	1.2302026e-008	202.7027
-1.045708	-9.2265196e-008	204.2042
-1.045208	-9.8416209e-008	205.70571
-1.044708	1.2302026e-008	207.20721
-1.044208	-3.0755065e-008	208.70871
-1.043708	-1.8453039e-008	210.21021
-1.043208	-1.1686925e-007	211.71171
-1.042708	-2.4604052e-008	213.21321
-1.042208	-1.2302026e-007	214.71471
-1.041708	-3.6906078e-008	216.21622
-1.041208	-1.1071824e-007	217.71772
-1.040708	-1.1686925e-007	219.21922
-1.040208	-1.2917127e-007	220.72072
-1.039708	-1.9683242e-007	222.22222
-1.039208	-1.7837938e-007	223.72372
-1.038708	-2.0298343e-007	225.22523
-1.038208	-1.414733e-007	226.72673
-1.037708	-1.2917127e-007	228.22823
-1.037208	-2.7064458e-007	229.72973
-1.036708	-2.4604052e-007	231.23123
-1.036208	-2.0298343e-007	232.73273
-1.035708	-2.0913444e-007	234.23423
-1.035208	-2.3988951e-007	235.73574
-1.034708	-2.7064458e-007	237.23724
-1.034208	-3.1985268e-007	238.73874
-1.033708	-3.0755065e-007	240.24024
-1.033208	-3.752118e-007	241.74174
-1.032708	-3.1370167e-007	243.24324
-1.032208	-4.1826889e-007	244.74474
-1.031708	-2.7679559e-007	246.24625
-1.031208	-3.4445673e-007	247.74775
-1.030708	-2.7679559e-007	249.24925
-1.030208	-3.0755065e-007	250.75075
-1.029708	-4.3057092e-007	252.25225
-1.029208	-4.1211788e-007	253.75375
-1.028708	-4.244199e-007	255.25526
-1.028208	-3.6906078e-007	256.75676
-1.027708	-3.6290977e-007	258.25826
-1.027208	-4.9823206e-007	259.75976
-1.026708	-4.1826889e-007	261.26126
-1.026208	-4.6747699e-007	262.76276
-1.025708	-4.6132598e-007	264.26426
-1.025208	-4.7362801e-007	265.76577
-1.024708	-4.4287294e-007	267.26727
-1.024208	-4.6132598e-007	268.76877
-1.023708	-4.5517497e-007	270.27027
-1.023208	-5.0438307e-007	271.77177
-1.022708	-4.1826889e-007	273.27327
-1.022208	-5.0438307e-007	274.77478
-1.021708	-4.4287294e-007	276.27628
-1.021208	-5.3513814e-007	277.77778
-1.020708	-5.2898712e-007	279.27928
-1.020208	-6.2125232e-007	280.78078
-1.019708	-5.7819523e-007	282.28228
-1.019208	-5.4128915e-007	283.78378
-1.018708	-6.2740333e-007	285.28528
-1.018208	-6.2125232e-007	286.78679
-1.017708	-6.7046043e-007	288.28829
-1.017208	-7.1351752e-007	289.78979
-1.016708	-5.9664827e-007	291.29129
-1.016208	-6.6430941e-007	292.79279
-1.015708	-6.2125232e-007	294.29429
-1.015208	-6.6430941e-007	295.7958
-1.014708	-6.7046043e-007	297.2973
-1.014208	-6.9506448e-007	298.7988
-1.013708	-7.1351752e-007	300.3003
-1.013208	-6.7046043e-007	301.8018
-1.012708	-7.5657461e-007	303.3033
-1.012208	-7.504236e-007	304.8048
-1.011708	-7.6887663e-007	306.30631
-1.011208	-7.5657461e-007	307.80781
-1.010708	-7.7502765e-007	309.30931
-1.010208	-6.8891346e-007	310.81081
-1.009708	-7.504236e-007	312.31231
-1.009208	-8.488398e-007	313.81381
-1.008708	-7.6887663e-007	315.31532
-1.008208	-8.4268879e-007	316.81682
-1.007708	-8.3038677e-007	318.31832
-1.007208	-7.7502765e-007	319.81982
-1.006708	-8.2423575e-007	321.32132
-1.006208	-8.3653778e-007	322.82282
-1.005708	-8.7959487e-007	324.32432
-1.005208	-8.6114183e-007	325.82583
-1.004708	-8.7959487e-007	327.32733
-1.004208	-8.2423575e-007	328.82883
-1.003708	-8.7344386e-007	330.33033
-1.003208	-8.918969e-007	331.83183
-1.002708	-9.2880297e-007	333.33333
-1.002208	-9.1650095e-007	334.83483
-1.001708	-9.41105e-007	336.33634
-1.001208	-8.7959487e-007	337.83784
-1.000708	-9.2265196e-007	339.33934
-1.000208	-9.1034994e-007	340.84084
-0.999708	-9.9031311e-007	342.34234
-0.999208	-9.7801108e-007	343.84384
-0.998708	-9.5340703e-007	345.34535
-0.998208	-1.0272192e-006	346.84685
-0.997708	-9.41105e-007	348.34835
-0.997208	-9.9646412e-007	349.84985
-0.996708	-9.9646412e-007	351.35135
-0.996208	-9.8416209e-007	352.85285
-0.995708	-1.0395212e-006	354.35435
-0.995208	-1.0210682e-006	355.85586
-0.994708	-1.0579742e-006	357.35736
-0.994208	-1.0333702e-006	358.85886
-0.993708	-1.1071824e-006	360.36036
-0.993208	-9.8416209e-007	361.86186
-0.992708	-1.1133334e-006	363.36336
-0.992208	-1.0825783e-006	364.86486
-0.991708	-1.2117496e-006	366.36637
-0.991208	-1.1625415e-006	367.86787
-0.990708	-1.1071824e-006	369.36937
-0.990208	-1.1809945e-006	370.87087
-0.989708	-1.1440884e-006	372.37237
-0.989208	-1.1625415e-006	373.87387
-0.988708	-1.2240516e-006	375.37538
-0.988208	-1.1748435e-006	376.87688
-0.987708	-1.2179006e-006	378.37838
-0.987208	-1.1871455e-006	379.87988
-0.986708	-1.2055986e-006	381.38138
-0.986208	-1.2240516e-006	382.88288
-0.985708	-1.1563905e-006	384.38438
-0.985208	-1.2425046e-006	385.88589
-0.984708	-1.1932965e-006	387.38739
-0.984208	-1.2855617e-006	388.88889
-0.983708	-1.3040148e-006	390.39039
-0.983208	-1.3163168e-006	391.89189
-0.982708	-1.2732597e-006	393.39339
-0.982208	-1.2425046e-006	394.89489
-0.981708	-1.2794107e-006	396.3964
-0.981208	-1.3286188e-006	397.8979
-0.980708	-1.3040148e-006	399.3994
-0.980208	-1.3778269e-006	400.9009
-0.979708	-1.3101658e-006	402.4024
-0.979208	-1.2732597e-006	403.9039
-0.978708	-1.3286188e-006	405.40541
-0.978208	-1.3778269e-006	406.90691
-0.977708	-1.408582e-006	408.40841
-0.977208	-1.4946962e-006	409.90991
-0.976708	-1.3347698e-006	411.41141
-0.976208	-1.3716759e-006	412.91291
-0.975708	-1.3532229e-006	414.41441
-0.975208	-1.4639411e-006	415.91592
-0.974708	-1.39628e-006	417.41742
-0.974208	-1.4393371e-006	418.91892
-0.973708	-1.4577901e-006	420.42042
-0.973208	-1.4700921e-006	421.92192
-0.972708	-1.4639411e-006	423.42342
-0.972208	-1.5008472e-006	424.92492
-0.971708	-1.4577901e-006	426.42643
-0.971208	-1.5131492e-006	427.92793
-0.970708	-1.4885452e-006	429.42943
-0.970208	-1.4885452e-006	430.93093
-0.969708	-1.427035e-006	432.43243
-0.969208	-1.4700921e-006	433.93393
-0.968708	-1.4823942e-006	435.43544
-0.968208	-1.5808104e-006	436.93694
-0.967708	-1.4946962e-006	438.43844
-0.967208	-1.5685083e-006	439.93994
-0.966708	-1.5193002e-006	441.44144
-0.966208	-1.5869614e-006	442.94294
-0.965708	-1.5500553e-006	444.44444
-0.965208	-1.5808104e-006	445.94595
-0.964708	-1.6300185e-006	447.44745
-0.964208	-1.6177164e-006	448.94895
-0.963708	-1.6484715e-006	450.45045
-0.963208	-1.6177164e-006	451.95195
-0.962708	-1.6054144e-006	453.45345
-0.962208	-1.6484715e-006	454.95495
-0.961708	-1.6177164e-006	456.45646
-0.961208	-1.6238675e-006	457.95796
-0.960708	-1.7038306e-006	459.45946
-0.960208	-1.7038306e-006	460.96096
-0.959708	-1.7222837e-006	462.46246
-0.959208	-1.7591897e-006	463.96396
-0.958708	-1.6730756e-006	465.46547
-0.958208	-1.6853776e-006	466.96697
-0.957708	-1.6669245e-006	468.46847
-0.957208	-1.7099816e-006	469.96997
-0.956708	-1.7407367e-006	471.47147
-0.956208	-1.7899448e-006	472.97297
-0.955708	-1.6915286e-006	474.47447
-0.955208	-1.7714918e-006	475.97598
-0.954708	-1.6853776e-006	477.47748
-0.954208	-1.7284347e-006	478.97898
-0.953708	-1.7591897e-006	480.48048
-0.953208	-1.8330019e-006	481.98198
-0.952708	-1.7960958e-006	483.48348
-0.952208	-1.7960958e-006	484.98499
-0.951708	-1.7653408e-006	486.48649
-0.951208	-1.7530387e-006	487.98799
-0.950708	-1.8022468e-006	489.48949
-0.950208	-1.8330019e-006	490.99099
-0.949708	-1.8145489e-006	492.49249
-0.949208	-1.7899448e-006	493.99399
-0.948708	-1.876059e-006	495.4955
-0.948208	-1.7714918e-006	496.997
-0.947708	-1.8145489e-006	498.4985
-0.947208	-1.8083978e-006	500
-0.946708	-1.7591897e-006	501.5015
-0.946208	-1.863757e-006	503.003
-0.945708	-1.8514549e-006	504.5045
-0.945208	-1.8206999e-006	506.00601
-0.944708	-1.9375691e-006	507.50751
-0.944208	-1.8206999e-006	509.00901
-0.943708	-1.8083978e-006	510.51051
-0.943208	-1.9191161e-006	512.01201
-0.942708	-1.88221e-006	513.51351
-0.942208	-1.9191161e-006	515.01501
-0.941708	-1.863757e-006	516.51652
-0.941208	-1.9560222e-006	518.01802
-0.940708	-1.8391529e-006	519.51952
-0.940208	-1.9375691e-006	521.02102
-0.939708	-1.9498711e-006	522.52252
-0.939208	-2.0175323e-006	524.02402
-0.938708	-1.900663e-006	525.52553
-0.938208	-1.9867772e-006	527.02703
-0.937708	-1.9744752e-006	528.52853
-0.937208	-1.9683242e-006	530.03003
-0.936708	-1.9560222e-006	531.53153
-0.936208	-1.9744752e-006	533.03303
-0.935708	-1.9375691e-006	534.53453
-0.935208	-2.0359853e-006	536.03604
-0.934708	-2.0544384e-006	537.53754
-0.934208	-1.9560222e-006	539.03904
-0.933708	-2.0359853e-006	540.54054
-0.933208	-1.9560222e-006	542.04204
-0.932708	-2.0790424e-006	543.54354
-0.932208	-1.9929282e-006	545.04505
-0.931708	-2.0421363e-006	546.54655
-0.931208	-2.0052303e-006	548.04805
-0.930708	-2.0790424e-006	549.54955
-0.930208	-2.0605894e-006	551.05105
-0.929708	-2.0605894e-006	552.55255
-0.929208	-2.0359853e-006	554.05405
-0.928708	-2.0482874e-006	555.55556
-0.928208	-2.0298343e-006	557.05706
-0.927708	-2.0913444e-006	558.55856
-0.927208	-2.1344015e-006	560.06006
-0.926708	-2.1159485e-006	561.56156
-0.926208	-2.1159485e-006	563.06306
-0.925708	-2.0974955e-006	564.56456
-0.925208	-2.1467036e-006	566.06607
-0.924708	-1.9806262e-006	567.56757
-0.924208	-2.0544384e-006	569.06907
-0.923708	-2.1528546e-006	570.57057
-0.923208	-2.1590056e-006	572.07207
-0.922708	-2.1897607e-006	573.57357
-0.922208	-2.1467036e-006	575.07507
-0.921708	-2.1959117e-006	576.57658
-0.921208	-2.2020627e-006	578.07808
-0.920708	-2.0790424e-006	579.57958
-0.920208	-2.1959117e-006	581.08108
-0.919708	-2.1713076e-006	582.58258
-0.919208	-2.2020627e-006	584.08408
-0.918708	-2.2082137e-006	585.58559
-0.918208	-2.2451198e-006	587.08709
-0.917708	-2.1713076e-006	588.58859
-0.917208	-2.2635728e-006	590.09009
-0.916708	-2.2389688e-006	591.59159
-0.916208	-2.2143647e-006	593.09309
-0.915708	-2.1774586e-006	594.59459
-0.915208	-2.2143647e-006	596.0961
-0.914708	-2.2020627e-006	597.5976
-0.914208	-2.1774586e-006	599.0991
-0.913708	-2.2143647e-006	600.6006
-0.913208	-2.2574218e-006	602.1021
-0.912708	-2.2082137e-006	603.6036
-0.912208	-2.2451198e-006	605.10511
-0.911708	-2.2574218e-006	606.60661
-0.911208	-2.3004789e-006	608.10811
-0.910708	-2.2512708e-006	609.60961
-0.910208	-2.2881769e-006	611.11111
-0.909708	-2.349687e-006	612.61261
-0.909208	-2.2758748e-006	614.11411
-0.908708	-2.349687e-006	615.61562
-0.908208	-2.2697238e-006	617.11712
-0.907708	-2.2943279e-006	618.61862
-0.907208	-2.2820259e-006	620.12012
-0.906708	-2.2512708e-006	621.62162
-0.906208	-2.3189319e-006	623.12312
-0.905708	-2.2758748e-006	624.62462
-0.905208	-2.3250829e-006	626.12613
-0.904708	-2.36814e-006	627.62763
-0.904208	-2.337385e-006	629.12913
-0.903708	-2.355838e-006	630.63063
-0.903208	-2.374291e-006	632.13213
-0.902708	-2.4173481e-006	633.63363
-0.902208	-2.36814e-006	635.13514
-0.901708	-2.4358012e-006	636.63664
-0.901208	-2.374291e-006	638.13814
-0.900708	-2.3250829e-006	639.63964
-0.900208	-2.4296502e-006	641.14114
-0.899708	-2.4050461e-006	642.64264
-0.899208	-2.4173481e-006	644.14414
-0.898708	-2.36814e-006	645.64565
-0.898208	-2.4173481e-006	647.14715
-0.897708	-2.4111971e-006	648.64865
-0.897208	-2.4173481e-006	650.15015
-0.896708	-2.4358012e-006	651.65165
-0.896208	-2.4481032e-006	653.15315
-0.895708	-2.4850093e-006	654.65465
-0.895208	-2.4665562e-006	656.15616
-0.894708	-2.4050461e-006	657.65766
-0.894208	-2.4111971e-006	659.15916
-0.893708	-2.4604052e-006	660.66066
-0.893208	-2.3804421e-006	662.16216
-0.892708	-2.5342174e-006	663.66366
-0.892208	-2.5096133e-006	665.16517
-0.891708	-2.4419522e-006	666.66667
-0.891208	-2.4604052e-006	668.16817
-0.890708	-2.4973113e-006	669.66967
-0.890208	-2.4234992e-006	671.17117
-0.889708	-2.4973113e-006	672.67267
-0.889208	-2.4665562e-006	674.17417
-0.888708	-2.4850093e-006	675.67568
-0.888208	-2.5280664e-006	677.17718
-0.887708	-2.4973113e-006	678.67868
-0.887208	-2.5280664e-006	680.18018
-0.886708	-2.4850093e-006	681.68168
-0.886208	-2.5280664e-006	683.18318
-0.885708	-2.5588214e-006	684.68468
-0.885208	-2.5157643e-006	686.18619
-0.884708	-2.4727073e-006	687.68769
-0.884208	-2.5157643e-006	689.18919
-0.883708	-2.5342174e-006	690.69069
-0.883208	-2.5711235e-006	692.19219
-0.882708	-2.5342174e-006	693.69369
-0.882208	-2.5280664e-006	695.1952
-0.881708	-2.5711235e-006	696.6967
-0.881208	-2.5219154e-006	698.1982
-0.880708	-2.5895765e-006	699.6997
-0.880208	-2.5772745e-006	701.2012
-0.879708	-2.6018785e-006	702.7027
-0.879208	-2.5219154e-006	704.2042
-0.878708	-2.6264826e-006	705.70571
-0.878208	-2.5649725e-006	707.20721
-0.877708	-2.5834255e-006	708.70871
-0.877208	-2.5834255e-006	710.21021
-0.876708	-2.6326336e-006	711.71171
-0.876208	-2.6080295e-006	713.21321
-0.875708	-2.5342174e-006	714.71471
-0.875208	-2.6080295e-006	716.21622
-0.874708	-2.6449356e-006	717.71772
-0.874208	-2.6264826e-006	719.21922
-0.873708	-2.5895765e-006	720.72072
-0.873208	-2.6141806e-006	722.22222
-0.872708	-2.6449356e-006	723.72372
-0.872208	-2.6756907e-006	725.22523
-0.871708	-2.6264826e-006	726.72673
-0.871208	-2.6387846e-006	728.22823
-0.870708	-2.5772745e-006	729.72973
-0.870208	-2.6018785e-006	731.23123
-0.869708	-2.6387846e-006	732.73273
-0.869208	-2.6572376e-006	734.23423
-0.868708	-2.6510866e-006	735.73574
-0.868208	-2.5834255e-006	737.23724
-0.867708	-2.6387846e-006	738.73874
-0.867208	-2.5649725e-006	740.24024
-0.866708	-2.6326336e-006	741.74174
-0.866208	-2.7002947e-006	743.24324
-0.865708	-2.6387846e-006	744.74474
-0.865208	-2.6695397e-006	746.24625
-0.864708	-2.6264826e-006	747.74775
-0.864208	-2.6264826e-006	749.24925
-0.863708	-2.7495028e-006	750.75075
-0.863208	-2.6818417e-006	752.25225
-0.862708	-2.7187478e-006	753.75375
-0.862208	-2.7187478e-006	755.25526
-0.861708	-2.7187478e-006	756.75676
-0.861208	-2.7187478e-006	758.25826
-0.860708	-2.6818417e-006	759.75976
-0.860208	-2.7556539e-006	761.26126
-0.859708	-2.7802579e-006	762.76276
-0.859208	-2.7987109e-006	764.26426
-0.858708	-2.7248988e-006	765.76577
-0.858208	-2.7802579e-006	767.26727
-0.857708	-2.7433518e-006	768.76877
-0.857208	-2.7002947e-006	770.27027
-0.856708	-2.7802579e-006	771.77177
-0.856208	-2.7433518e-006	773.27327
-0.855708	-2.7741069e-006	774.77478
-0.855208	-2.7187478e-006	776.27628
-0.854708	-2.7372008e-006	777.77778
-0.854208	-2.7864089e-006	779.27928
-0.853708	-2.811013e-006	780.78078
-0.853208	-2.7372008e-006	782.28228
-0.852708	-2.7802579e-006	783.78378
-0.852208	-2.7802579e-006	785.28529
-0.851708	-2.835617e-006	786.78679
-0.851208	-2.817164e-006	788.28829
-0.850708	-2.7741069e-006	789.78979
-0.850208	-2.7864089e-006	791.29129
-0.849708	-2.811013e-006	792.79279
-0.849208	-2.8479191e-006	794.29429
-0.848708	-2.7741069e-006	795.7958
-0.848208	-2.8602211e-006	797.2973
-0.847708	-2.823315e-006	798.7988
-0.847208	-2.7864089e-006	800.3003
-0.846708	-2.7987109e-006	801.8018
-0.846208	-2.841768e-006	803.3033
-0.845708	-2.7495028e-006	804.8048
-0.845208	-2.8725231e-006	806.30631
-0.844708	-2.8479191e-006	807.80781
-0.844208	-2.7925599e-006	809.30931
-0.843708	-2.835617e-006	810.81081
-0.843208	-2.829466e-006	812.31231
-0.842708	-2.835617e-006	813.81381
-0.842208	-2.9217312e-006	815.31532
-0.841708	-2.8909761e-006	816.81682
-0.841208	-2.8663721e-006	818.31832
-0.840708	-2.835617e-006	819.81982
-0.840208	-2.8848251e-006	821.32132
-0.839708	-2.835617e-006	822.82282
-0.839208	-2.8848251e-006	824.32432
-0.838708	-2.835617e-006	825.82583
-0.838208	-2.8540701e-006	827.32733
-0.837708	-2.8848251e-006	828.82883
-0.837208	-2.9155802e-006	830.33033
-0.836708	-2.8602211e-006	831.83183
-0.836208	-2.9217312e-006	833.33333
-0.835708	-2.8909761e-006	834.83484
-0.835208	-2.8786741e-006	836.33634
-0.834708	-2.9032782e-006	837.83784
-0.834208	-2.9217312e-006	839.33934
-0.833708	-2.8971272e-006	840.84084
-0.833208	-2.9032782e-006	842.34234
-0.832708	-2.8909761e-006	843.84384
-0.832208	-2.9155802e-006	845.34535
-0.831708	-2.9463353e-006	846.84685
-0.831208	-2.9709393e-006	848.34835
-0.830708	-2.9340332e-006	849.84985
-0.830208	-2.9278822e-006	851.35135
-0.829708	-2.8725231e-006	852.85285
-0.829208	-2.9955434e-006	854.35435
-0.828708	-2.9032782e-006	855.85586
-0.828208	-2.9463353e-006	857.35736
-0.827708	-2.9278822e-006	858.85886
-0.827208	-3.0939596e-006	860.36036
-0.826708	-2.9709393e-006	861.86186
-0.826208	-2.9647883e-006	863.36336
-0.825708	-2.9524863e-006	864.86486
-0.825208	-3.0016944e-006	866.36637
-0.824708	-2.9463353e-006	867.86787
-0.824208	-3.0078454e-006	869.36937
-0.823708	-2.9032782e-006	870.87087
-0.823208	-2.9770903e-006	872.37237
-0.822708	-3.0016944e-006	873.87387
-0.822208	-3.0078454e-006	875.37538
-0.821708	-2.9955434e-006	876.87688
-0.821208	-3.0878086e-006	878.37838
-0.820708	-3.0324494e-006	879.87988
-0.820208	-3.0078454e-006	881.38138
-0.819708	-3.0324494e-006	882.88288
-0.819208	-3.0016944e-006	884.38438
-0.818708	-2.9647883e-006	885.88589
-0.818208	-3.0016944e-006	887.38739
-0.817708	-3.0262984e-006	888.88889
-0.817208	-3.0324494e-006	890.39039
-0.816708	-3.0570535e-006	891.89189
-0.816208	-3.0693555e-006	893.39339
-0.815708	-3.0324494e-006	894.89489
-0.815208	-3.1001106e-006	896.3964
-0.814708	-3.0201474e-006	897.8979
-0.814208	-3.1001106e-006	899.3994
-0.813708	-3.1247146e-006	900.9009
-0.813208	-3.0509025e-006	902.4024
-0.812708	-3.1308657e-006	903.9039
-0.812208	-3.0262984e-006	905.40541
-0.811708	-3.0755065e-006	906.90691
-0.811208	-3.0386005e-006	908.40841
-0.810708	-3.1739227e-006	909.90991
-0.810208	-3.1308657e-006	911.41141
-0.809708	-3.1062616e-006	912.91291
-0.809208	-3.1370167e-006	914.41441
-0.808708	-3.1431677e-006	915.91592
-0.808208	-3.0878086e-006	917.41742
-0.807708	-3.0755065e-006	918.91892
-0.807208	-3.0878086e-006	920.42042
-0.806708	-3.0939596e-006	921.92192
-0.806208	-3.1247146e-006	923.42342
-0.805708	-3.1124126e-006	924.92492
-0.805208	-3.1616207e-006	926.42643
-0.804708	-3.1247146e-006	927.92793
-0.804208	-3.0878086e-006	929.42943
-0.803708	-3.1677717e-006	930.93093
-0.803208	-3.1370167e-006	932.43243
-0.802708	-3.1431677e-006	933.93393
-0.802208	-3.1185636e-006	935.43544
-0.801708	-3.2108288e-006	936.93694
-0.801208	-3.1247146e-006	938.43844
-0.800708	-3.2292819e-006	939.93994
-0.800208	-3.2046778e-006	941.44144
-0.799708	-3.1308657e-006	942.94294
-0.799208	-3.1739227e-006	944.44444
-0.798708	-3.1124126e-006	945.94595
-0.798208	-3.2354329e-006	947.44745
-0.797708	-3.1493187e-006	948.94895
-0.797208	-3.1739227e-006	950.45045
-0.796708	-3.1554697e-006	951.95195
-0.796208	-3.2169798e-006	953.45345
-0.795708	-3.1800738e-006	954.95495
-0.795208	-3.2477349e-006	956.45646
-0.794708	-3.1862248e-006	957.95796
-0.794208	-3.2231309e-006	959.45946
-0.793708	-3.2231309e-006	960.96096
-0.793208	-3.284641e-006	962.46246
-0.792708	-3.1923758e-006	963.96396
-0.792208	-3.272339e-006	965.46547
-0.791708	-3.2292819e-006	966.96697
-0.791208	-3.2354329e-006	968.46847
-0.790708	-3.1677717e-006	969.96997
-0.790208	-3.2477349e-006	971.47147
-0.789708	-3.2661879e-006	972.97297
-0.789208	-3.3461511e-006	974.47447
-0.788708	-3.315396e-006	975.97598
-0.788208	-3.2231309e-006	977.47748
-0.787708	-3.1554697e-006	978.97898
-0.787208	-3.2354329e-006	980.48048
-0.786708	-3.272339e-006	981.98198
-0.786208	-3.272339e-006	983.48348
-0.785708	-3.3461511e-006	984.98499
-0.785208	-3.2415839e-006	986.48649
-0.784708	-3.3461511e-006	987.98799
-0.784208	-3.27849e-006	989.48949
-0.783708	-3.3215471e-006	990.99099
-0.783208	-3.2661879e-006	992.49249
-0.782708	-3.3584531e-006	993.99399
-0.782208	-3.284641e-006	995.4955
-0.781708	-3.3215471e-006	996.997
-0.781208	-3.4322653e-006	998.4985
-0.780708	-3.296943e-006	1000
-0.780208	-3.3338491e-006	1001.5015
-0.779708	-3.3646042e-006	1003.003
-0.779208	-3.3400001e-006	1004.5045
-0.778708	-3.3646042e-006	1006.006
-0.778208	-3.3461511e-006	1007.5075
-0.777708	-3.309245e-006	1009.009
-0.777208	-3.3461511e-006	1010.5105
-0.776708	-3.27849e-006	1012.012
-0.776208	-3.3646042e-006	1013.5135
-0.775708	-3.3400001e-006	1015.015
-0.775208	-3.3769062e-006	1016.5165
-0.774708	-3.4015102e-006	1018.018
-0.774208	-3.4261143e-006	1019.5195
-0.773708	-3.3400001e-006	1021.021
-0.773208	-3.3276981e-006	1022.5225
-0.772708	-3.3523021e-006	1024.024
-0.772208	-3.3892082e-006	1025.5255
-0.771708	-3.3461511e-006	1027.027
-0.771208	-3.4199633e-006	1028.5285
-0.770708	-3.3584531e-006	1030.03
-0.770208	-3.3523021e-006	1031.5315
-0.769708	-3.3461511e-006	1033.033
-0.769208	-3.3400001e-006	1034.5345
-0.768708	-3.4507183e-006	1036.036
-0.768208	-3.4015102e-006	1037.5375
-0.767708	-3.4076612e-006	1039.039
-0.767208	-3.3953592e-006	1040.5405
-0.766708	-3.3338491e-006	1042.042
-0.766208	-3.4199633e-006	1043.5435
-0.765708	-3.4138123e-006	1045.045
-0.765208	-3.3646042e-006	1046.5465
-0.764708	-3.4384163e-006	1048.048
-0.764208	-3.3769062e-006	1049.5495
-0.763708	-3.4999264e-006	1051.0511
-0.763208	-3.4445673e-006	1052.5526
-0.762708	-3.4753224e-006	1054.0541
-0.762208	-3.3707552e-006	1055.5556
-0.761708	-3.4753224e-006	1057.0571
-0.761208	-3.4568693e-006	1058.5586
-0.760708	-3.4384163e-006	1060.0601
-0.760208	-3.5122285e-006	1061.5616
-0.759708	-3.4691714e-006	1063.0631
-0.759208	-3.4753224e-006	1064.5646
-0.758708	-3.5122285e-006	1066.0661
-0.758208	-3.4999264e-006	1067.5676
-0.757708	-3.4568693e-006	1069.0691
-0.757208	-3.4999264e-006	1070.5706
-0.756708	-3.4322653e-006	1072.0721
-0.756208	-3.5183795e-006	1073.5736
-0.755708	-3.4507183e-006	1075.0751
-0.755208	-3.4630204e-006	1076.5766
-0.754708	-3.5122285e-006	1078.0781
-0.754208	-3.5552856e-006	1079.5796
-0.753708	-3.5921916e-006	1081.0811
-0.753208	-3.5429835e-006	1082.5826
-0.752708	-3.4691714e-006	1084.0841
-0.752208	-3.4568693e-006	1085.5856
-0.751708	-3.4999264e-006	1087.0871
-0.751208	-3.4876244e-006	1088.5886
-0.750708	-3.5675876e-006	1090.0901
-0.750208	-3.5122285e-006	1091.5916
-0.749708	-3.5737386e-006	1093.0931
-0.749208	-3.5368325e-006	1094.5946
-0.748708	-3.5983426e-006	1096.0961
-0.748208	-3.4445673e-006	1097.5976
-0.747708	-3.5429835e-006	1099.0991
-0.747208	-3.5429835e-006	1100.6006
-0.746708	-3.6167957e-006	1102.1021
-0.746208	-3.5429835e-006	1103.6036
-0.745708	-3.5860406e-006	1105.1051
-0.745208	-3.4691714e-006	1106.6066
-0.744708	-3.5306815e-006	1108.1081
-0.744208	-3.5798896e-006	1109.6096
-0.743708	-3.5122285e-006	1111.1111
-0.743208	-3.6537018e-006	1112.6126
-0.742708	-3.5983426e-006	1114.1141
-0.742208	-3.5675876e-006	1115.6156
-0.741708	-3.5614366e-006	1117.1171
-0.741208	-3.5614366e-006	1118.6186
-0.740708	-3.5798896e-006	1120.1201
-0.740208	-3.6044937e-006	1121.6216
-0.739708	-3.6044937e-006	1123.1231
-0.739208	-3.5429835e-006	1124.6246
-0.738708	-3.5860406e-006	1126.1261
-0.738208	-3.6660038e-006	1127.6276
-0.737708	-3.5921916e-006	1129.1291
-0.737208	-3.6352487e-006	1130.6306
-0.736708	-3.6721548e-006	1132.1321
-0.736208	-3.6352487e-006	1133.6336
-0.735708	-3.6660038e-006	1135.1351
-0.735208	-3.6475508e-006	1136.6366
-0.734708	-3.4937754e-006	1138.1381
-0.734208	-3.6352487e-006	1139.6396
-0.733708	-3.6844568e-006	1141.1411
-0.733208	-3.5983426e-006	1142.6426
-0.732708	-3.7090609e-006	1144.1441
-0.732208	-3.6352487e-006	1145.6456
-0.731708	-3.6229467e-006	1147.1471
-0.731208	-3.6537018e-006	1148.6486
-0.730708	-3.6537018e-006	1150.1502
-0.730208	-3.6044937e-006	1151.6517
-0.729708	-3.6660038e-006	1153.1532
-0.729208	-3.6290977e-006	1154.6547
-0.728708	-3.6660038e-006	1156.1562
-0.728208	-3.7275139e-006	1157.6577
-0.727708	-3.6413997e-006	1159.1592
-0.727208	-3.6906078e-006	1160.6607
-0.726708	-3.6721548e-006	1162.1622
-0.726208	-3.6475508e-006	1163.6637
-0.725708	-3.6721548e-006	1165.1652
-0.725208	-3.6229467e-006	1166.6667
-0.724708	-3.6475508e-006	1168.1682
-0.724208	-3.6352487e-006	1169.6697
-0.723708	-3.752118e-006	1171.1712
-0.723208	-3.6413997e-006	1172.6727
-0.722708	-3.7336649e-006	1174.1742
-0.722208	-3.6967589e-006	1175.6757
-0.721708	-3.7336649e-006	1177.1772
-0.721208	-3.6844568e-006	1178.6787
-0.720708	-3.6967589e-006	1180.1802
-0.720208	-3.76442e-006	1181.6817
-0.719708	-3.7152119e-006	1183.1832
-0.719208	-3.758269e-006	1184.6847
-0.718708	-3.776722e-006	1186.1862
-0.718208	-3.7152119e-006	1187.6877
-0.717708	-3.6721548e-006	1189.1892
-0.717208	-3.7029099e-006	1190.6907
-0.716708	-3.745967e-006	1192.1922
-0.716208	-3.6967589e-006	1193.6937
-0.715708	-3.6906078e-006	1195.1952
-0.715208	-3.7336649e-006	1196.6967
-0.714708	-3.8320811e-006	1198.1982
-0.714208	-3.7890241e-006	1199.6997
-0.713708	-3.739816e-006	1201.2012
-0.713208	-3.76442e-006	1202.7027
-0.712708	-3.6721548e-006	1204.2042
-0.712208	-3.7890241e-006	1205.7057
-0.711708	-3.752118e-006	1207.2072
-0.711208	-3.76442e-006	1208.7087
-0.710708	-3.752118e-006	1210.2102
-0.710208	-3.770571e-006	1211.7117
-0.709708	-3.770571e-006	1213.2132
-0.709208	-3.8259301e-006	1214.7147
-0.708708	-3.8136281e-006	1216.2162
-0.708208	-3.739816e-006	1217.7177
-0.707708	-3.8013261e-006	1219.2192
-0.707208	-3.8628362e-006	1220.7207
-0.706708	-3.8074771e-006	1222.2222
-0.706208	-3.8566852e-006	1223.7237
-0.705708	-3.8136281e-006	1225.2252
-0.705208	-3.7890241e-006	1226.7267
-0.704708	-3.8074771e-006	1228.2282
-0.704208	-3.8443832e-006	1229.7297
-0.703708	-3.758269e-006	1231.2312
-0.703208	-3.8074771e-006	1232.7327
-0.702708	-3.770571e-006	1234.2342
-0.702208	-3.8136281e-006	1235.7357
-0.701708	-3.8074771e-006	1237.2372
-0.701208	-3.8505342e-006	1238.7387
-0.700708	-3.8443832e-006	1240.2402
-0.700208	-3.782873e-006	1241.7417
-0.699708	-3.8505342e-006	1243.2432
-0.699208	-3.8074771e-006	1244.7447
-0.698708	-3.7890241e-006	1246.2462
-0.698208	-3.8074771e-006	1247.7477
-0.697708	-3.8751382e-006	1249.2492
-0.697208	-3.7890241e-006	1250.7508
-0.696708	-3.8136281e-006	1252.2523
-0.696208	-3.8320811e-006	1253.7538
-0.695708	-3.7890241e-006	1255.2553
-0.695208	-3.8628362e-006	1256.7568
-0.694708	-3.8136281e-006	1258.2583
-0.694208	-3.8689872e-006	1259.7598
-0.693708	-3.7951751e-006	1261.2613
-0.693208	-3.8935913e-006	1262.7628
-0.692708	-3.76442e-006	1264.2643
-0.692208	-3.8443832e-006	1265.7658
-0.691708	-3.8259301e-006	1267.2673
-0.691208	-3.8628362e-006	1268.7688
-0.690708	-3.8751382e-006	1270.2703
-0.690208	-3.782873e-006	1271.7718
-0.689708	-3.8628362e-006	1273.2733
-0.689208	-3.8628362e-006	1274.7748
-0.688708	-3.776722e-006	1276.2763
-0.688208	-3.8505342e-006	1277.7778
-0.687708	-3.8689872e-006	1279.2793
-0.687208	-3.8443832e-006	1280.7808
-0.686708	-3.9181953e-006	1282.2823
-0.686208	-3.8443832e-006	1283.7838
-0.685708	-3.8628362e-006	1285.2853
-0.685208	-3.8074771e-006	1286.7868
-0.684708	-3.7951751e-006	1288.2883
-0.684208	-3.8443832e-006	1289.7898
-0.683708	-3.8320811e-006	1291.2913
-0.683208	-3.8812893e-006	1292.7928
-0.682708	-3.8689872e-006	1294.2943
-0.682208	-3.9058933e-006	1295.7958
-0.681708	-3.8628362e-006	1297.2973
-0.681208	-3.8997423e-006	1298.7988
-0.680708	-3.8382322e-006	1300.3003
-0.680208	-3.9304974e-006	1301.8018
-0.679708	-3.8566852e-006	1303.3033
-0.679208	-3.8505342e-006	1304.8048
-0.678708	-3.8443832e-006	1306.3063
-0.678208	-3.9181953e-006	1307.8078
-0.677708	-3.8566852e-006	1309.3093
-0.677208	-3.9120443e-006	1310.8108
-0.676708	-3.8997423e-006	1312.3123
-0.676208	-3.8443832e-006	1313.8138
-0.675708	-3.9858565e-006	1315.3153
-0.675208	-3.9058933e-006	1316.8168
-0.674708	-3.8874403e-006	1318.3183
-0.674208	-3.9181953e-006	1319.8198
-0.673708	-3.9427994e-006	1321.3213
-0.673208	-3.9427994e-006	1322.8228
-0.672708	-3.8874403e-006	1324.3243
-0.672208	-3.9058933e-006	1325.8258
-0.671708	-3.8382322e-006	1327.3273
-0.671208	-3.9489504e-006	1328.8288
-0.670708	-3.8935913e-006	1330.3303
-0.670208	-3.9058933e-006	1331.8318
-0.669708	-3.8935913e-006	1333.3333
-0.669208	-3.8812893e-006	1334.8348
-0.668708	-3.9612524e-006	1336.3363
-0.668208	-3.8874403e-006	1337.8378
-0.667708	-3.8751382e-006	1339.3393
-0.667208	-3.9427994e-006	1340.8408
-0.666708	-3.9181953e-006	1342.3423
-0.666208	-3.9427994e-006	1343.8438
-0.665708	-3.9797055e-006	1345.3453
-0.665208	-3.8935913e-006	1346.8468
-0.664708	-3.9304974e-006	1348.3483
-0.664208	-3.9120443e-006	1349.8498
-0.663708	-4.0043095e-006	1351.3514
-0.663208	-3.8751382e-006	1352.8529
-0.662708	-3.9551014e-006	1354.3544
-0.662208	-3.9858565e-006	1355.8559
-0.661708	-3.9489504e-006	1357.3574
-0.661208	-3.9797055e-006	1358.8589
-0.660708	-3.9058933e-006	1360.3604
-0.660208	-3.9304974e-006	1361.8619
-0.659708	-3.8812893e-006	1363.3634
-0.659208	-3.9612524e-006	1364.8649
-0.658708	-3.9551014e-006	1366.3664
-0.658208	-3.9981585e-006	1367.8679
-0.657708	-3.9920075e-006	1369.3694
-0.657208	-3.9427994e-006	1370.8709
-0.656708	-4.0104605e-006	1372.3724
-0.656208	-3.9920075e-006	1373.8739
-0.655708	-3.9427994e-006	1375.3754
-0.655208	-3.9612524e-006	1376.8769
-0.654708	-3.9551014e-006	1378.3784
-0.654208	-3.9489504e-006	1379.8799
-0.653708	-3.9674034e-006	1381.3814
-0.653208	-3.8751382e-006	1382.8829
-0.652708	-3.9551014e-006	1384.3844
-0.652208	-3.9674034e-006	1385.8859
-0.651708	-4.0719707e-006	1387.3874
-0.651208	-3.9366484e-006	1388.8889
-0.650708	-3.9920075e-006	1390.3904
-0.650208	-3.9489504e-006	1391.8919
-0.649708	-3.9981585e-006	1393.3934
-0.649208	-3.9674034e-006	1394.8949
-0.648708	-3.9551014e-006	1396.3964
-0.648208	-3.9981585e-006	1397.8979
-0.647708	-4.0289136e-006	1399.3994
-0.647208	-3.9243463e-006	1400.9009
-0.646708	-4.0289136e-006	1402.4024
-0.646208	-3.9366484e-006	1403.9039
-0.645708	-4.0596686e-006	1405.4054
-0.645208	-3.9366484e-006	1406.9069
-0.644708	-4.0104605e-006	1408.4084
-0.644208	-3.9427994e-006	1409.9099
-0.643708	-3.9674034e-006	1411.4114
-0.643208	-4.0227626e-006	1412.9129
-0.642708	-3.9612524e-006	1414.4144
-0.642208	-4.0104605e-006	1415.9159
-0.641708	-4.0043095e-006	1417.4174
-0.641208	-4.0596686e-006	1418.9189
-0.640708	-4.0043095e-006	1420.4204
-0.640208	-3.9243463e-006	1421.9219
-0.639708	-3.9489504e-006	1423.4234
-0.639208	-4.0658196e-006	1424.9249
-0.638708	-3.9858565e-006	1426.4264
-0.638208	-4.0289136e-006	1427.9279
-0.637708	-3.9551014e-006	1429.4294
-0.637208	-3.9858565e-006	1430.9309
-0.636708	-3.9427994e-006	1432.4324
-0.636208	-3.9858565e-006	1433.9339
-0.635708	-4.0104605e-006	1435.4354
-0.635208	-3.9981585e-006	1436.9369
-0.634708	-3.9612524e-006	1438.4384
-0.634208	-3.9304974e-006	1439.9399
-0.633708	-4.0535176e-006	1441.4414
-0.633208	-4.0473666e-006	1442.9429
-0.632708	-4.0350646e-006	1444.4444
-0.632208	-3.9858565e-006	1445.9459
-0.631708	-3.9981585e-006	1447.4474
-0.631208	-4.0289136e-006	1448.9489
-0.630708	-3.9981585e-006	1450.4505
-0.630208	-4.0535176e-006	1451.952
-0.629708	-3.9858565e-006	1453.4535
-0.629208	-4.0596686e-006	1454.955
-0.628708	-3.9243463e-006	1456.4565
-0.628208	-4.0104605e-006	1457.958
-0.627708	-4.0104605e-006	1459.4595
-0.627208	-3.9981585e-006	1460.961
-0.626708	-3.9858565e-006	1462.4625
-0.626208	-3.9981585e-006	1463.964
-0.625708	-4.0535176e-006	1465.4655
-0.625208	-3.9858565e-006	1466.967
-0.624708	-4.0596686e-006	1468.4685
-0.624208	-4.0350646e-006	1469.97
-0.623708	-3.9735544e-006	1471.4715
-0.623208	-4.0166115e-006	1472.973
-0.622708	-3.9920075e-006	1474.4745
-0.622208	-4.0719707e-006	1475.976
-0.621708	-4.0043095e-006	1477.4775
-0.621208	-4.0227626e-006	1478.979
-0.620708	-4.0104605e-006	1480.4805
-0.620208	-4.0166115e-006	1481.982
-0.619708	-4.0104605e-006	1483.4835
-0.619208	-4.0535176e-006	1484.985
-0.618708	-4.0781217e-006	1486.4865
-0.618208	-4.0781217e-006	1487.988
-0.617708	-3.9735544e-006	1489.4895
-0.617208	-3.9981585e-006	1490.991
-0.616708	-3.9674034e-006	1492.4925
-0.616208	-4.0104605e-006	1493.994
-0.615708	-3.9674034e-006	1495.4955
-0.615208	-4.0535176e-006	1496.997
-0.614708	-3.9981585e-006	1498.4985
-0.614208	-4.0227626e-006	1500
-0.613708	-3.9489504e-006	1501.5015
-0.613208	-4.0104605e-006	1503.003
-0.612708	-4.0043095e-006	1504.5045
-0.612208	-3.9489504e-006	1506.006
-0.611708	-4.0658196e-006	1507.5075
-0.611208	-4.0350646e-006	1509.009
-0.610708	-3.9858565e-006	1510.5105
-0.610208	-4.0412156e-006	1512.012
-0.609708	-4.0350646e-006	1513.5135
-0.609208	-4.0596686e-006	1515.015
-0.608708	-4.0719707e-006	1516.5165
-0.608208	-4.0350646e-006	1518.018
-0.607708	-4.0289136e-006	1519.5195
-0.607208	-4.0289136e-006	1521.021
-0.606708	-3.9797055e-006	1522.5225
-0.606208	-4.0596686e-006	1524.024
-0.605708	-4.0104605e-006	1525.5255
-0.605208	-4.0350646e-006	1527.027
-0.604708	-4.0781217e-006	1528.5285
-0.604208	-4.0166115e-006	1530.03
-0.603708	-4.0166115e-006	1531.5315
-0.603208	-4.0412156e-006	1533.033
-0.602708	-4.0043095e-006	1534.5345
-0.602208	-4.0719707e-006	1536.036
-0.601708	-4.0104605e-006	1537.5375
-0.601208	-4.0535176e-006	1539.039
-0.600708	-3.9489504e-006	1540.5405
-0.600208	-4.0350646e-006	1542.042
-0.599708	-4.0658196e-006	1543.5435
-0.599208	-4.0658196e-006	1545.045
-0.598708	-4.0289136e-006	1546.5465
-0.598208	-4.0596686e-006	1548.048
-0.597708	-4.0781217e-006	1549.5495
-0.597208	-4.0412156e-006	1551.0511
-0.596708	-4.0719707e-006	1552.5526
-0.596208	-4.0596686e-006	1554.0541
-0.595708	-4.0781217e-006	1555.5556
-0.595208	-4.0412156e-006	1557.0571
-0.594708	-4.0596686e-006	1558.5586
-0.594208	-4.1027257e-006	1560.0601
-0.593708	-4.0535176e-006	1561.5616
-0.593208	-4.0842727e-006	1563.0631
-0.592708	-4.0350646e-006	1564.5646
-0.592208	-3.9797055e-006	1566.0661
-0.591708	-4.0289136e-006	1567.5676
-0.591208	-3.9797055e-006	1569.0691
-0.590708	-4.0719707e-006	1570.5706
-0.590208	-4.0904237e-006	1572.0721
-0.589708	-4.0842727e-006	1573.5736
-0.589208	-4.0842727e-006	1575.0751
-0.588708	-4.0596686e-006	1576.5766
-0.588208	-4.0289136e-006	1578.0781
-0.587708	-4.0658196e-006	1579.5796
-0.587208	-3.9797055e-006	1581.0811
-0.586708	-4.0104605e-006	1582.5826
-0.586208	-3.9674034e-006	1584.0841
-0.585708	-4.0289136e-006	1585.5856
-0.585208	-4.0965747e-006	1587.0871
-0.584708	-4.0719707e-006	1588.5886
-0.584208	-4.0781217e-006	1590.0901
-0.583708	-4.0473666e-006	1591.5916
-0.583208	-4.0227626e-006	1593.0931
-0.582708	-4.0473666e-006	1594.5946
-0.582208	-4.0473666e-006	1596.0961
-0.581708	-4.0904237e-006	1597.5976
-0.581208	-4.0596686e-006	1599.0991
-0.580708	-4.0535176e-006	1600.6006
-0.580208	-4.0227626e-006	1602.1021
-0.579708	-4.0227626e-006	1603.6036
-0.579208	-4.0596686e-006	1605.1051
-0.578708	-4.0350646e-006	1606.6066
-0.578208	-4.0412156e-006	1608.1081
-0.577708	-4.0104605e-006	1609.6096
-0.577208	-4.0412156e-006	1611.1111
-0.576708	-4.0965747e-006	1612.6126
-0.576208	-4.0535176e-006	1614.1141
-0.575708	-4.0412156e-006	1615.6156
-0.575208	-4.0904237e-006	1617.1171
-0.574708	-4.0166115e-006	1618.6186
-0.574208	-4.0350646e-006	1620.1201
-0.573708	-4.0596686e-006	1621.6216
-0.573208	-4.0965747e-006	1623.1231
-0.572708	-4.1027257e-006	1624.6246
-0.572208	-4.0350646e-006	1626.1261
-0.571708	-4.0289136e-006	1627.6276
-0.571208	-4.1027257e-006	1629.1291
-0.570708	-4.0596686e-006	1630.6306
-0.570208	-4.0658196e-006	1632.1321
-0.569708	-4.0596686e-006	1633.6336
-0.569208	-4.1396318e-006	1635.1351
-0.568708	-4.0965747e-006	1636.6366
-0.568208	-4.0473666e-006	1638.1381
-0.567708	-4.0350646e-006	1639.6396
-0.567208	-4.0350646e-006	1641.1411
-0.566708	-4.1027257e-006	1642.6426
-0.566208	-4.0227626e-006	1644.1441
-0.565708	-4.0227626e-006	1645.6456
-0.565208	-4.1027257e-006	1647.1471
-0.564708	-4.1273298e-006	1648.6486
-0.564208	-4.0781217e-006	1650.1502
-0.563708	-4.0781217e-006	1651.6517
-0.563208	-4.0104605e-006	1653.1532
-0.562708	-4.1027257e-006	1654.6547
-0.562208	-4.0658196e-006	1656.1562
-0.561708	-4.0289136e-006	1657.6577
-0.561208	-4.0596686e-006	1659.1592
-0.560708	-4.1334808e-006	1660.6607
-0.560208	-4.0412156e-006	1662.1622
-0.559708	-4.0965747e-006	1663.6637
-0.559208	-4.0842727e-006	1665.1652
-0.558708	-4.1334808e-006	1666.6667
-0.558208	-4.0842727e-006	1668.1682
-0.557708	-4.0473666e-006	1669.6697
-0.557208	-4.0412156e-006	1671.1712
-0.556708	-4.0965747e-006	1672.6727
-0.556208	-4.1273298e-006	1674.1742
-0.555708	-4.0719707e-006	1675.6757
-0.555208	-4.0473666e-006	1677.1772
-0.554708	-4.0904237e-006	1678.6787
-0.554208	-4.0904237e-006	1680.1802
-0.553708	-4.0781217e-006	1681.6817
-0.553208	-4.0904237e-006	1683.1832
-0.552708	-4.0350646e-006	1684.6847
-0.552208	-4.0904237e-006	1686.1862
-0.551708	-4.0596686e-006	1687.6877
-0.551208	-4.1765379e-006	1689.1892
-0.550708	-4.0719707e-006	1690.6907
-0.550208	-4.0412156e-006	1692.1922
-0.549708	-4.0904237e-006	1693.6937
-0.549208	-4.0965747e-006	1695.1952
-0.548708	-4.0965747e-006	1696.6967
-0.548208	-4.0350646e-006	1698.1982
-0.547708	-4.0965747e-006	1699.6997
-0.547208	-4.0719707e-006	1701.2012
-0.546708	-4.0166115e-006	1702.7027
-0.546208	-4.1457828e-006	1704.2042
-0.545708	-4.0350646e-006	1705.7057
-0.545208	-4.0596686e-006	1707.2072
-0.544708	-4.0535176e-006	1708.7087
-0.544208	-4.1519338e-006	1710.2102
-0.543708	-4.0227626e-006	1711.7117
-0.543208	-4.0842727e-006	1713.2132
-0.542708	-4.1088767e-006	1714.7147
-0.542208	-4.0473666e-006	1716.2162
-0.541708	-4.0596686e-006	1717.7177
-0.541208	-4.1580848e-006	1719.2192
-0.540708	-4.1580848e-006	1720.7207
-0.540208	-4.0535176e-006	1722.2222
-0.539708	-4.1642359e-006	1723.7237
-0.539208	-4.0719707e-006	1725.2252
-0.538708	-4.0535176e-006	1726.7267
-0.538208	-4.1642359e-006	1728.2282
-0.537708	-4.1150277e-006	1729.7297
-0.537208	-4.0535176e-006	1731.2312
-0.536708	-4.1642359e-006	1732.7327
-0.536208	-4.1150277e-006	1734.2342
-0.535708	-4.1519338e-006	1735.7357
-0.535208	-4.1334808e-006	1737.2372
-0.534708	-4.0166115e-006	1738.7387
-0.534208	-4.1088767e-006	1740.2402
-0.533708	-4.1088767e-006	1741.7417
-0.533208	-4.1027257e-006	1743.2432
-0.532708	-4.0658196e-006	1744.7447
-0.532208	-4.0596686e-006	1746.2462
-0.531708	-4.1273298e-006	1747.7477
-0.531208	-4.0842727e-006	1749.2492
-0.530708	-4.1334808e-006	1750.7508
-0.530208	-4.0904237e-006	1752.2523
-0.529708	-4.0535176e-006	1753.7538
-0.529208	-4.1150277e-006	1755.2553
-0.528708	-4.0781217e-006	1756.7568
-0.528208	-4.1150277e-006	1758.2583
-0.527708	-4.1211788e-006	1759.7598
-0.527208	-4.0350646e-006	1761.2613
-0.526708	-4.1949909e-006	1762.7628
-0.526208	-4.1580848e-006	1764.2643
-0.525708	-4.0842727e-006	1765.7658
-0.525208	-4.1888399e-006	1767.2673
-0.524708	-4.1027257e-006	1768.7688
-0.524208	-4.1396318e-006	1770.2703
-0.523708	-4.1765379e-006	1771.7718
-0.523208	-4.1888399e-006	1773.2733
-0.522708	-4.1334808e-006	1774.7748
-0.522208	-4.0965747e-006	1776.2763
-0.521708	-4.1211788e-006	1777.7778
-0.521208	-4.1396318e-006	1779.2793
-0.520708	-4.1088767e-006	1780.7808
-0.520208	-4.1826889e-006	1782.2823
-0.519708	-4.0965747e-006	1783.7838
-0.519208	-4.1826889e-006	1785.2853
-0.518708	-4.1273298e-006	1786.7868
-0.518208	-4.1888399e-006	1788.2883
-0.517708	-4.1334808e-006	1789.7898
-0.517208	-4.2011419e-006	1791.2913
-0.516708	-4.0473666e-006	1792.7928
-0.516208	-4.1519338e-006	1794.2943
-0.515708	-4.1457828e-006	1795.7958
-0.515208	-4.1519338e-006	1797.2973
-0.514708	-4.238048e-006	1798.7988
-0.514208	-4.1211788e-006	1800.3003
-0.513708	-4.1273298e-006	1801.8018
-0.513208	-4.1642359e-006	1803.3033
-0.512708	-4.0596686e-006	1804.8048
-0.512208	-4.0842727e-006	1806.3063
-0.511708	-4.0904237e-006	1807.8078
-0.511208	-4.0842727e-006	1809.3093
-0.510708	-4.2011419e-006	1810.8108
-0.510208	-4.1273298e-006	1812.3123
-0.509708	-4.0842727e-006	1813.8138
-0.509208	-4.1703869e-006	1815.3153
-0.508708	-4.1519338e-006	1816.8168
-0.508208	-4.1457828e-006	1818.3183
-0.507708	-4.1088767e-006	1819.8198
-0.507208	-4.1150277e-006	1821.3213
-0.506708	-4.1580848e-006	1822.8228
-0.506208	-4.0904237e-006	1824.3243
-0.505708	-4.1396318e-006	1825.8258
-0.505208	-4.1088767e-006	1827.3273
-0.504708	-4.0535176e-006	1828.8288
-0.504208	-4.1088767e-006	1830.3303
-0.503708	-4.1396318e-006	1831.8318
-0.503208	-4.1150277e-006	1833.3333
-0.502708	-4.1273298e-006	1834.8348
-0.502208	-4.1273298e-006	1836.3363
-0.501708	-4.0658196e-006	1837.8378
-0.501208	-4.1580848e-006	1839.3393
-0.500708	-4.1642359e-006	1840.8408
-0.500208	-4.1765379e-006	1842.3423
-0.499708	-4.0965747e-006	1843.8438
-0.499208	-4.0904237e-006	1845.3453
-0.498708	-4.1826889e-006	1846.8468
-0.498208	-4.1457828e-006	1848.3483
-0.497708	-4.1150277e-006	1849.8498
-0.497208	-4.1211788e-006	1851.3514
-0.496708	-4.1642359e-006	1852.8529
-0.496208	-4.0719707e-006	1854.3544
-0.495708	-4.1949909e-006	1855.8559
-0.495208	-4.2072929e-006	1857.3574
-0.494708	-4.0842727e-006	1858.8589
-0.494208	-4.1642359e-006	1860.3604
-0.493708	-4.1211788e-006	1861.8619
-0.493208	-4.0719707e-006	1863.3634
-0.492708	-4.0904237e-006	1864.8649
-0.492208	-4.1334808e-006	1866.3664
-0.491708	-4.0965747e-006	1867.8679
-0.491208	-4.2072929e-006	1869.3694
-0.490708	-4.1457828e-006	1870.8709
-0.490208	-4.1334808e-006	1872.3724
-0.489708	-4.1580848e-006	1873.8739
-0.489208	-4.1334808e-006	1875.3754
-0.488708	-4.0473666e-006	1876.8769
-0.488208	-4.0904237e-006	1878.3784
-0.487708	-4.1088767e-006	1879.8799
-0.487208	-4.1703869e-006	1881.3814
-0.486708	-4.1088767e-006	1882.8829
-0.486208	-4.1273298e-006	1884.3844
-0.485708	-4.1027257e-006	1885.8859
-0.485208	-4.1888399e-006	1887.3874
-0.484708	-4.1826889e-006	1888.8889
-0.484208	-4.1457828e-006	1890.3904
-0.483708	-4.1211788e-006	1891.8919
-0.483208	-4.2011419e-006	1893.3934
-0.482708	-4.1334808e-006	1894.8949
-0.482208	-4.1826889e-006	1896.3964
-0.481708	-4.1088767e-006	1897.8979
-0.481208	-4.1765379e-006	1899.3994
-0.480708	-4.1088767e-006	1900.9009
-0.480208	-4.1765379e-006	1902.4024
-0.479708	-4.1211788e-006	1903.9039
-0.479208	-4.1273298e-006	1905.4054
-0.478708	-4.1703869e-006	1906.9069
-0.478208	-4.0842727e-006	1908.4084
-0.477708	-4.1088767e-006	1909.9099
-0.477208	-4.1826889e-006	1911.4114
-0.476708	-4.1642359e-006	1912.9129
-0.476208	-4.1642359e-006	1914.4144
-0.475708	-4.1334808e-006	1915.9159
-0.475208	-4.0904237e-006	1917.4174
-0.474708	-4.1334808e-006	1918.9189
-0.474208	-4.213444e-006	1920.4204
-0.473708	-4.1703869e-006	1921.9219
-0.473208	-4.1396318e-006	1923.4234
-0.472708	-4.1703869e-006	1924.9249
-0.472208	-4.1088767e-006	1926.4264
-0.471708	-4.1642359e-006	1927.9279
-0.471208	-4.219595e-006	1929.4294
-0.470708	-4.1273298e-006	1930.9309
-0.470208	-4.1888399e-006	1932.4324
-0.469708	-4.1334808e-006	1933.9339
-0.469208	-4.1580848e-006	1935.4354
-0.468708	-4.1826889e-006	1936.9369
-0.468208	-4.1765379e-006	1938.4384
-0.467708	-4.1273298e-006	1939.9399
-0.467208	-4.1334808e-006	1941.4414
-0.466708	-4.1150277e-006	1942.9429
-0.466208	-4.1765379e-006	1944.4444
-0.465708	-4.219595e-006	1945.9459
-0.465208	-4.1765379e-006	1947.4474
-0.464708	-4.1396318e-006	1948.9489
-0.464208	-4.1088767e-006	1950.4505
-0.463708	-4.1642359e-006	1951.952
-0.463208	-4.219595e-006	1953.4535
-0.462708	-4.1273298e-006	1954.955
-0.462208	-4.1273298e-006	1956.4565
-0.461708	-4.1703869e-006	1957.958
-0.461208	-4.1642359e-006	1959.4595
-0.460708	-4.1949909e-006	1960.961
-0.460208	-4.219595e-006	1962.4625
-0.459708	-4.1888399e-006	1963.964
-0.459208	-4.1027257e-006	1965.4655
-0.458708	-4.1273298e-006	1966.967
-0.458208	-4.1211788e-006	1968.4685
-0.457708	-4.1457828e-006	1969.97
-0.457208	-4.1519338e-006	1971.4715
-0.456708	-4.225746e-006	1972.973
-0.456208	-4.1580848e-006	1974.4745
-0.455708	-4.1211788e-006	1975.976
-0.455208	-4.1703869e-006	1977.4775
-0.454708	-4.1826889e-006	1978.979
-0.454208	-4.219595e-006	1980.4805
-0.453708	-4.1888399e-006	1981.982
-0.453208	-4.1273298e-006	1983.4835
-0.452708	-4.2011419e-006	1984.985
-0.452208	-4.1150277e-006	1986.4865
-0.451708	-4.1642359e-006	1987.988
-0.451208	-4.1457828e-006	1989.4895
-0.450708	-4.1273298e-006	1990.991
-0.450208	-4.1027257e-006	1992.4925
-0.449708	-4.1211788e-006	1993.994
-0.449208	-4.2072929e-006	1995.4955
-0.448708	-4.2011419e-006	1996.997
-0.448208	-4.1703869e-006	1998.4985
-0.447708	-4.219595e-006	2000
-0.447208	-4.1457828e-006	2001.5015
-0.446708	-4.219595e-006	2003.003
-0.446208	-4.1211788e-006	2004.5045
-0.445708	-4.2626521e-006	2006.006
-0.445208	-4.1642359e-006	2007.5075
-0.444708	-4.2011419e-006	2009.009
-0.444208	-4.2072929e-006	2010.5105
-0.443708	-4.1580848e-006	2012.012
-0.443208	-4.231897e-006	2013.5135
-0.442708	-4.2072929e-006	2015.015
-0.442208	-4.1888399e-006	2016.5165
-0.441708	-4.1642359e-006	2018.018
-0.441208	-4.3057092e-006	2019.5195
-0.440708	-4.1457828e-006	2021.021
-0.440208	-4.225746e-006	2022.5225
-0.439708	-4.256501e-006	2024.024
-0.439208	-4.225746e-006	2025.5255
-0.438708	-4.25035e-006	2027.027
-0.438208	-4.2072929e-006	2028.5285
-0.437708	-4.2072929e-006	2030.03
-0.437208	-4.3118602e-006	2031.5315
-0.436708	-4.1580848e-006	2033.033
-0.436208	-4.213444e-006	2034.5345
-0.435708	-4.213444e-006	2036.036
-0.435208	-4.1765379e-006	2037.5375
-0.434708	-4.244199e-006	2039.039
-0.434208	-4.2011419e-006	2040.5405
-0.433708	-4.256501e-006	2042.042
-0.433208	-4.2688031e-006	2043.5435
-0.432708	-4.219595e-006	2045.045
-0.432208	-4.2011419e-006	2046.5465
-0.431708	-4.225746e-006	2048.048
-0.431208	-4.2749541e-006	2049.5495
-0.430708	-4.2011419e-006	2051.0511
-0.430208	-4.1826889e-006	2052.5526
-0.429708	-4.213444e-006	2054.0541
-0.429208	-4.225746e-006	2055.5556
-0.428708	-4.1703869e-006	2057.0571
-0.428208	-4.2011419e-006	2058.5586
-0.427708	-4.25035e-006	2060.0601
-0.427208	-4.213444e-006	2061.5616
-0.426708	-4.244199e-006	2063.0631
-0.426208	-4.1642359e-006	2064.5646
-0.425708	-4.231897e-006	2066.0661
-0.425208	-4.2872561e-006	2067.5676
-0.424708	-4.238048e-006	2069.0691
-0.424208	-4.2749541e-006	2070.5706
-0.423708	-4.1888399e-006	2072.0721
-0.423208	-4.256501e-006	2073.5736
-0.422708	-4.2072929e-006	2075.0751
-0.422208	-4.219595e-006	2076.5766
-0.421708	-4.256501e-006	2078.0781
-0.421208	-4.1642359e-006	2079.5796
-0.420708	-4.256501e-006	2081.0811
-0.420208	-4.2011419e-006	2082.5826
-0.419708	-4.238048e-006	2084.0841
-0.419208	-4.2872561e-006	2085.5856
-0.418708	-4.2934071e-006	2087.0871
-0.418208	-4.3057092e-006	2088.5886
-0.417708	-4.2011419e-006	2090.0901
-0.417208	-4.213444e-006	2091.5916
-0.416708	-4.2995581e-006	2093.0931
-0.416208	-4.238048e-006	2094.5946
-0.415708	-4.225746e-006	2096.0961
-0.415208	-4.231897e-006	2097.5976
-0.414708	-4.1765379e-006	2099.0991
-0.414208	-4.238048e-006	2100.6006
-0.413708	-4.2811051e-006	2102.1021
-0.413208	-4.238048e-006	2103.6036
-0.412708	-4.2811051e-006	2105.1051
-0.412208	-4.25035e-006	2106.6066
-0.411708	-4.3364642e-006	2108.1081
-0.411208	-4.225746e-006	2109.6096
-0.410708	-4.2626521e-006	2111.1111
-0.410208	-4.2688031e-006	2112.6126
-0.409708	-4.1888399e-006	2114.1141
-0.409208	-4.3057092e-006	2115.6156
-0.408708	-4.3118602e-006	2117.1171
-0.408208	-4.244199e-006	2118.6186
-0.407708	-4.2011419e-006	2120.1201
-0.407208	-4.213444e-006	2121.6216
-0.406708	-4.2995581e-006	2123.1231
-0.406208	-4.2934071e-006	2124.6246
-0.405708	-4.2688031e-006	2126.1261
-0.405208	-4.25035e-006	2127.6276
-0.404708	-4.2072929e-006	2129.1291
-0.404208	-4.2995581e-006	2130.6306
-0.403708	-4.1888399e-006	2132.1321
-0.403208	-4.2626521e-006	2133.6336
-0.402708	-4.2688031e-006	2135.1351
-0.402208	-4.25035e-006	2136.6366
-0.401708	-4.2626521e-006	2138.1381
-0.401208	-4.3118602e-006	2139.6396
-0.400708	-4.2995581e-006	2141.1411
-0.400208	-4.2934071e-006	2142.6426
-0.399708	-4.3180112e-006	2144.1441
-0.399208	-4.2872561e-006	2145.6456
-0.398708	-4.2626521e-006	2147.1471
-0.398208	-4.2749541e-006	2148.6486
-0.397708	-4.2811051e-006	2150.1502
-0.397208	-4.3057092e-006	2151.6517
-0.396708	-4.3487662e-006	2153.1532
-0.396208	-4.256501e-006	2154.6547
-0.395708	-4.2626521e-006	2156.1562
-0.395208	-4.3487662e-006	2157.6577
-0.394708	-4.3795213e-006	2159.1592
-0.394208	-4.3057092e-006	2160.6607
-0.393708	-4.3303132e-006	2162.1622
-0.393208	-4.2995581e-006	2163.6637
-0.392708	-4.2749541e-006	2165.1652
-0.392208	-4.4225784e-006	2166.6667
-0.391708	-4.3487662e-006	2168.1682
-0.391208	-4.2934071e-006	2169.6697
-0.390708	-4.3364642e-006	2171.1712
-0.390208	-4.3795213e-006	2172.6727
-0.389708	-4.2811051e-006	2174.1742
-0.389208	-4.2934071e-006	2175.6757
-0.388708	-4.2811051e-006	2177.1772
-0.388208	-4.3118602e-006	2178.6787
-0.387708	-4.2995581e-006	2180.1802
-0.387208	-4.2995581e-006	2181.6817
-0.386708	-4.3610683e-006	2183.1832
-0.386208	-4.3856723e-006	2184.6847
-0.385708	-4.3426152e-006	2186.1862
-0.385208	-4.4102764e-006	2187.6877
-0.384708	-4.2749541e-006	2189.1892
-0.384208	-4.3795213e-006	2190.6907
-0.383708	-4.3979743e-006	2192.1922
-0.383208	-4.3856723e-006	2193.6937
-0.382708	-4.2995581e-006	2195.1952
-0.382208	-4.2995581e-006	2196.6967
-0.381708	-4.3303132e-006	2198.1982
-0.381208	-4.3364642e-006	2199.6997
-0.380708	-4.3487662e-006	2201.2012
-0.380208	-4.3303132e-006	2202.7027
-0.379708	-4.3241622e-006	2204.2042
-0.379208	-4.3979743e-006	2205.7057
-0.378708	-4.2995581e-006	2207.2072
-0.378208	-4.3918233e-006	2208.7087
-0.377708	-4.4471825e-006	2210.2102
-0.377208	-4.3733703e-006	2211.7117
-0.376708	-4.3979743e-006	2213.2132
-0.376208	-4.3979743e-006	2214.7147
-0.375708	-4.4656355e-006	2216.2162
-0.375208	-4.4041254e-006	2217.7177
-0.374708	-4.4041254e-006	2219.2192
-0.374208	-4.4041254e-006	2220.7207
-0.373708	-4.4348804e-006	2222.2222
-0.373208	-4.4225784e-006	2223.7237
-0.372708	-4.4041254e-006	2225.2252
-0.372208	-4.3733703e-006	2226.7267
-0.371708	-4.3918233e-006	2228.2282
-0.371208	-4.3856723e-006	2229.7297
-0.370708	-4.3856723e-006	2231.2312
-0.370208	-4.4471825e-006	2232.7327
-0.369708	-4.3487662e-006	2234.2342
-0.369208	-4.3610683e-006	2235.7357
-0.368708	-4.3487662e-006	2237.2372
-0.368208	-4.3918233e-006	2238.7387
-0.367708	-4.3918233e-006	2240.2402
-0.367208	-4.4102764e-006	2241.7417
-0.366708	-4.4287294e-006	2243.2432
-0.366208	-4.3733703e-006	2244.7447
-0.365708	-4.3795213e-006	2246.2462
-0.365208	-4.3856723e-006	2247.7477
-0.364708	-4.3918233e-006	2249.2492
-0.364208	-4.4348804e-006	2250.7508
-0.363708	-4.4225784e-006	2252.2523
-0.363208	-4.4594845e-006	2253.7538
-0.362708	-4.4041254e-006	2255.2553
-0.362208	-4.3979743e-006	2256.7568
-0.361708	-4.4225784e-006	2258.2583
-0.361208	-4.4963906e-006	2259.7598
-0.360708	-4.4902395e-006	2261.2613
-0.360208	-4.4102764e-006	2262.7628
-0.359708	-4.4779375e-006	2264.2643
-0.359208	-4.4717865e-006	2265.7658
-0.358708	-4.5209946e-006	2267.2673
-0.358208	-4.4717865e-006	2268.7688
-0.357708	-4.5086926e-006	2270.2703
-0.357208	-4.4594845e-006	2271.7718
-0.356708	-4.4471825e-006	2273.2733
-0.356208	-4.4164274e-006	2274.7748
-0.355708	-4.4594845e-006	2276.2763
-0.355208	-4.4902395e-006	2277.7778
-0.354708	-4.4164274e-006	2279.2793
-0.354208	-4.5148436e-006	2280.7808
-0.353708	-4.5086926e-006	2282.2823
-0.353208	-4.4840885e-006	2283.7838
-0.352708	-4.5271456e-006	2285.2853
-0.352208	-4.4594845e-006	2286.7868
-0.351708	-4.5209946e-006	2288.2883
-0.351208	-4.4164274e-006	2289.7898
-0.350708	-4.4840885e-006	2291.2913
-0.350208	-4.5271456e-006	2292.7928
-0.349708	-4.5086926e-006	2294.2943
-0.349208	-4.5640517e-006	2295.7958
-0.348708	-4.5025416e-006	2297.2973
-0.348208	-4.4840885e-006	2298.7988
-0.347708	-4.5763537e-006	2300.3003
-0.347208	-4.5640517e-006	2301.8018
-0.346708	-4.4717865e-006	2303.3033
-0.346208	-4.5332966e-006	2304.8048
-0.345708	-4.5517497e-006	2306.3063
-0.345208	-4.5394477e-006	2307.8078
-0.344708	-4.5517497e-006	2309.3093
-0.344208	-4.5640517e-006	2310.8108
-0.343708	-4.5271456e-006	2312.3123
-0.343208	-4.5517497e-006	2313.8138
-0.342708	-4.5209946e-006	2315.3153
-0.342208	-4.5086926e-006	2316.8168
-0.341708	-4.5825047e-006	2318.3183
-0.341208	-4.5271456e-006	2319.8198
-0.340708	-4.5640517e-006	2321.3213
-0.340208	-4.5886558e-006	2322.8228
-0.339708	-4.5702027e-006	2324.3243
-0.339208	-4.5271456e-006	2325.8258
-0.338708	-4.6378639e-006	2327.3273
-0.338208	-4.5763537e-006	2328.8288
-0.337708	-4.5579007e-006	2330.3303
-0.337208	-4.6255618e-006	2331.8318
-0.336708	-4.5763537e-006	2333.3333
-0.336208	-4.6071088e-006	2334.8348
-0.335708	-4.6317128e-006	2336.3363
-0.335208	-4.5825047e-006	2337.8378
-0.334708	-4.5455987e-006	2339.3393
-0.334208	-4.5948068e-006	2340.8408
-0.333708	-4.6071088e-006	2342.3423
-0.333208	-4.5948068e-006	2343.8438
-0.332708	-4.6440149e-006	2345.3453
-0.332208	-4.6378639e-006	2346.8468
-0.331708	-4.5948068e-006	2348.3483
-0.331208	-4.6194108e-006	2349.8498
-0.330708	-4.5763537e-006	2351.3514
-0.330208	-4.699374e-006	2352.8529
-0.329708	-4.687072e-006	2354.3544
-0.329208	-4.693223e-006	2355.8559
-0.328708	-4.6132598e-006	2357.3574
-0.328208	-4.5763537e-006	2358.8589
-0.327708	-4.6009578e-006	2360.3604
-0.327208	-4.6009578e-006	2361.8619
-0.326708	-4.6255618e-006	2363.3634
-0.326208	-4.6255618e-006	2364.8649
-0.325708	-4.6563169e-006	2366.3664
-0.325208	-4.6317128e-006	2367.8679
-0.324708	-4.6317128e-006	2369.3694
-0.324208	-4.6747699e-006	2370.8709
-0.323708	-4.687072e-006	2372.3724
-0.323208	-4.680921e-006	2373.8739
-0.322708	-4.693223e-006	2375.3754
-0.322208	-4.705525e-006	2376.8769
-0.321708	-4.6624679e-006	2378.3784
-0.321208	-4.705525e-006	2379.8799
-0.320708	-4.680921e-006	2381.3814
-0.320208	-4.5763537e-006	2382.8829
-0.319708	-4.711676e-006	2384.3844
-0.319208	-4.711676e-006	2385.8859
-0.318708	-4.699374e-006	2387.3874
-0.318208	-4.711676e-006	2388.8889
-0.317708	-4.699374e-006	2390.3904
-0.317208	-4.7362801e-006	2391.8919
-0.316708	-4.699374e-006	2393.3934
-0.316208	-4.7424311e-006	2394.8949
-0.315708	-4.687072e-006	2396.3964
-0.315208	-4.7977902e-006	2397.8979
-0.314708	-4.7793372e-006	2399.3994
-0.314208	-4.6624679e-006	2400.9009
-0.313708	-4.711676e-006	2402.4024
-0.313208	-4.6747699e-006	2403.9039
-0.312708	-4.693223e-006	2405.4054
-0.312208	-4.711676e-006	2406.9069
-0.311708	-4.7362801e-006	2408.4084
-0.311208	-4.7854882e-006	2409.9099
-0.310708	-4.8100922e-006	2411.4114
-0.310208	-4.711676e-006	2412.9129
-0.309708	-4.7485821e-006	2414.4144
-0.309208	-4.7424311e-006	2415.9159
-0.308708	-4.7424311e-006	2417.4174
-0.308208	-4.7608841e-006	2418.9189
-0.307708	-4.8039412e-006	2420.4204
-0.307208	-4.7362801e-006	2421.9219
-0.306708	-4.723978e-006	2423.4234
-0.306208	-4.7424311e-006	2424.9249
-0.305708	-4.7608841e-006	2426.4264
-0.305208	-4.8100922e-006	2427.9279
-0.304708	-4.7301291e-006	2429.4294
-0.304208	-4.7854882e-006	2430.9309
-0.303708	-4.7547331e-006	2432.4324
-0.303208	-4.7977902e-006	2433.9339
-0.302708	-4.8469983e-006	2435.4354
-0.302208	-4.8654513e-006	2436.9369
-0.301708	-4.8039412e-006	2438.4384
-0.301208	-4.7854882e-006	2439.9399
-0.300708	-4.8469983e-006	2441.4414
-0.300208	-4.7916392e-006	2442.9429
-0.299708	-4.7916392e-006	2444.4444
-0.299208	-4.7793372e-006	2445.9459
-0.298708	-4.8346963e-006	2447.4474
-0.298208	-4.7854882e-006	2448.9489
-0.297708	-4.7854882e-006	2450.4505
-0.297208	-4.8039412e-006	2451.952
-0.296708	-4.8039412e-006	2453.4535
-0.296208	-4.8962064e-006	2454.955
-0.295708	-4.8408473e-006	2456.4565
-0.295208	-4.8100922e-006	2457.958
-0.294708	-4.8285453e-006	2459.4595
-0.294208	-4.8469983e-006	2460.961
-0.293708	-4.9208105e-006	2462.4625
-0.293208	-4.7916392e-006	2463.964
-0.292708	-4.8654513e-006	2465.4655
-0.292208	-4.8223943e-006	2466.967
-0.291708	-4.8716024e-006	2468.4685
-0.291208	-4.8531493e-006	2469.97
-0.290708	-4.8777534e-006	2471.4715
-0.290208	-4.8408473e-006	2472.973
-0.289708	-4.9700186e-006	2474.4745
-0.289208	-4.8839044e-006	2475.976
-0.288708	-4.8962064e-006	2477.4775
-0.288208	-4.8531493e-006	2478.979
-0.287708	-4.9146594e-006	2480.4805
-0.287208	-4.8839044e-006	2481.982
-0.286708	-4.8962064e-006	2483.4835
-0.286208	-4.8531493e-006	2484.985
-0.285708	-4.9331125e-006	2486.4865
-0.285208	-4.9023574e-006	2487.988
-0.284708	-4.8962064e-006	2489.4895
-0.284208	-4.8716024e-006	2490.991
-0.283708	-4.9208105e-006	2492.4925
-0.283208	-4.9392635e-006	2493.994
-0.282708	-4.9515655e-006	2495.4955
-0.282208	-4.9392635e-006	2496.997
-0.281708	-4.9146594e-006	2498.4985
-0.281208	-4.9515655e-006	2500
-0.280708	-4.9331125e-006	2501.5015
-0.280208	-4.9454145e-006	2503.003
-0.279708	-4.8716024e-006	2504.5045
-0.279208	-4.8346963e-006	2506.006
-0.278708	-4.9761696e-006	2507.5075
-0.278208	-4.9638676e-006	2509.009
-0.277708	-4.8839044e-006	2510.5105
-0.277208	-4.9208105e-006	2512.012
-0.276708	-4.9577165e-006	2513.5135
-0.276208	-5.0253777e-006	2515.015
-0.275708	-5.0069246e-006	2516.5165
-0.275208	-4.9331125e-006	2518.018
-0.274708	-4.9884716e-006	2519.5195
-0.274208	-5.0130757e-006	2521.021
-0.273708	-4.9269615e-006	2522.5225
-0.273208	-5.0499817e-006	2524.024
-0.272708	-5.0376797e-006	2525.5255
-0.272208	-5.0069246e-006	2527.027
-0.271708	-4.9454145e-006	2528.5285
-0.271208	-4.9577165e-006	2530.03
-0.270708	-4.9761696e-006	2531.5315
-0.270208	-4.9761696e-006	2533.033
-0.269708	-5.0561327e-006	2534.5345
-0.269208	-4.9700186e-006	2536.036
-0.268708	-4.9946226e-006	2537.5375
-0.268208	-4.9884716e-006	2539.039
-0.267708	-5.0069246e-006	2540.5405
-0.267208	-4.9515655e-006	2542.042
-0.266708	-5.0622838e-006	2543.5435
-0.266208	-5.0991898e-006	2545.045
-0.265708	-5.0130757e-006	2546.5465
-0.265208	-5.0253777e-006	2548.048
-0.264708	-5.0315287e-006	2549.5495
-0.264208	-4.9454145e-006	2551.0511
-0.263708	-5.0438307e-006	2552.5526
-0.263208	-4.9823206e-006	2554.0541
-0.262708	-5.0069246e-006	2555.5556
-0.262208	-5.0807368e-006	2557.0571
-0.261708	-5.0991898e-006	2558.5586
-0.261208	-5.0130757e-006	2560.0601
-0.260708	-5.0438307e-006	2561.5616
-0.260208	-5.0561327e-006	2563.0631
-0.259708	-5.0561327e-006	2564.5646
-0.259208	-4.9823206e-006	2566.0661
-0.258708	-5.1237939e-006	2567.5676
-0.258208	-5.0684348e-006	2569.0691
-0.257708	-5.0376797e-006	2570.5706
-0.257208	-5.1176429e-006	2572.0721
-0.256708	-5.1360959e-006	2573.5736
-0.256208	-5.0745858e-006	2575.0751
-0.255708	-5.0622838e-006	2576.5766
-0.255208	-5.1053409e-006	2578.0781
-0.254708	-5.1053409e-006	2579.5796
-0.254208	-5.0868878e-006	2581.0811
-0.253708	-5.0315287e-006	2582.5826
-0.253208	-5.1114919e-006	2584.0841
-0.252708	-5.0745858e-006	2585.5856
-0.252208	-5.0807368e-006	2587.0871
-0.251708	-5.0930388e-006	2588.5886
-0.251208	-5.166851e-006	2590.0901
-0.250708	-5.0807368e-006	2591.5916
-0.250208	-5.1483979e-006	2593.0931
-0.249708	-5.0868878e-006	2594.5946
-0.249208	-5.1176429e-006	2596.0961
-0.248708	-5.1176429e-006	2597.5976
-0.248208	-5.0991898e-006	2599.0991
-0.247708	-5.179153e-006	2600.6006
-0.247208	-5.1360959e-006	2602.1021
-0.246708	-5.2345121e-006	2603.6036
-0.246208	-5.1483979e-006	2605.1051
-0.245708	-5.1360959e-006	2606.6066
-0.245208	-5.191455e-006	2608.1081
-0.244708	-5.1299449e-006	2609.6096
-0.244208	-5.1483979e-006	2611.1111
-0.243708	-5.1237939e-006	2612.6126
-0.243208	-5.1237939e-006	2614.1141
-0.242708	-5.179153e-006	2615.6156
-0.242208	-5.1176429e-006	2617.1171
-0.241708	-5.1422469e-006	2618.6186
-0.241208	-5.1299449e-006	2620.1201
-0.240708	-5.1607e-006	2621.6216
-0.240208	-5.1607e-006	2623.1231
-0.239708	-5.2283611e-006	2624.6246
-0.239208	-5.1360959e-006	2626.1261
-0.238708	-5.154549e-006	2627.6276
-0.238208	-5.179153e-006	2629.1291
-0.237708	-5.1176429e-006	2630.6306
-0.237208	-5.2898712e-006	2632.1321
-0.236708	-5.0807368e-006	2633.6336
-0.236208	-5.166851e-006	2635.1351
-0.235708	-5.0991898e-006	2636.6366
-0.235208	-5.166851e-006	2638.1381
-0.234708	-5.166851e-006	2639.6396
-0.234208	-5.185304e-006	2641.1411
-0.233708	-5.154549e-006	2642.6426
-0.233208	-5.0807368e-006	2644.1441
-0.232708	-5.2037571e-006	2645.6456
-0.232208	-5.2652672e-006	2647.1471
-0.231708	-5.3206263e-006	2648.6486
-0.231208	-5.1607e-006	2650.1502
-0.230708	-5.1422469e-006	2651.6517
-0.230208	-5.2099081e-006	2653.1532
-0.229708	-5.173002e-006	2654.6547
-0.229208	-5.197606e-006	2656.1562
-0.228708	-5.2468142e-006	2657.6577
-0.228208	-5.179153e-006	2659.1592
-0.227708	-5.2345121e-006	2660.6607
-0.227208	-5.154549e-006	2662.1622
-0.226708	-5.2160591e-006	2663.6637
-0.226208	-5.179153e-006	2665.1652
-0.225708	-5.2160591e-006	2666.6667
-0.225208	-5.197606e-006	2668.1682
-0.224708	-5.2529652e-006	2669.6697
-0.224208	-5.3267773e-006	2671.1712
-0.223708	-5.2714182e-006	2672.6727
-0.223208	-5.2591162e-006	2674.1742
-0.222708	-5.3144753e-006	2675.6757
-0.222208	-5.2652672e-006	2677.1772
-0.221708	-5.154549e-006	2678.6787
-0.221208	-5.2160591e-006	2680.1802
-0.220708	-5.3267773e-006	2681.6817
-0.220208	-5.2345121e-006	2683.1832
-0.219708	-5.3575324e-006	2684.6847
-0.219208	-5.179153e-006	2686.1862
-0.218708	-5.2898712e-006	2687.6877
-0.218208	-5.2406631e-006	2689.1892
-0.217708	-5.3329283e-006	2690.6907
-0.217208	-5.2468142e-006	2692.1922
-0.216708	-5.2406631e-006	2693.6937
-0.216208	-5.2591162e-006	2695.1952
-0.215708	-5.197606e-006	2696.6967
-0.215208	-5.2714182e-006	2698.1982
-0.214708	-5.3144753e-006	2699.6997
-0.214208	-5.2837202e-006	2701.2012
-0.213708	-5.2283611e-006	2702.7027
-0.213208	-5.2591162e-006	2704.2042
-0.212708	-5.3083243e-006	2705.7057
-0.212208	-5.2775692e-006	2707.2072
-0.211708	-5.3513814e-006	2708.7087
-0.211208	-5.2160591e-006	2710.2102
-0.210708	-5.2406631e-006	2711.7117
-0.210208	-5.3021733e-006	2713.2132
-0.209708	-5.2099081e-006	2714.7147
-0.209208	-5.2406631e-006	2716.2162
-0.208708	-5.3144753e-006	2717.7177
-0.208208	-5.3698344e-006	2719.2192
-0.207708	-5.3144753e-006	2720.7207
-0.207208	-5.3513814e-006	2722.2222
-0.206708	-5.3390794e-006	2723.7237
-0.206208	-5.2960223e-006	2725.2252
-0.205708	-5.3759854e-006	2726.7267
-0.205208	-5.3267773e-006	2728.2282
-0.204708	-5.2468142e-006	2729.7297
-0.204208	-5.3452304e-006	2731.2312
-0.203708	-5.2406631e-006	2732.7327
-0.203208	-5.3083243e-006	2734.2342
-0.202708	-5.2960223e-006	2735.7357
-0.202208	-5.4067405e-006	2737.2372
-0.201708	-5.2898712e-006	2738.7387
-0.201208	-5.3267773e-006	2740.2402
-0.200708	-5.2345121e-006	2741.7417
-0.200208	-5.2775692e-006	2743.2432
-0.199708	-5.3821364e-006	2744.7447
-0.199208	-5.3452304e-006	2746.2462
-0.198708	-5.3944385e-006	2747.7477
-0.198208	-5.2591162e-006	2749.2492
-0.197708	-5.3144753e-006	2750.7508
-0.197208	-5.3083243e-006	2752.2523
-0.196708	-5.2898712e-006	2753.7538
-0.196208	-5.2652672e-006	2755.2553
-0.195708	-5.3021733e-006	2756.7568
-0.195208	-5.4436466e-006	2758.2583
-0.194708	-5.3821364e-006	2759.7598
-0.194208	-5.3698344e-006	2761.2613
-0.193708	-5.3329283e-006	2762.7628
-0.193208	-5.3390794e-006	2764.2643
-0.192708	-5.3513814e-006	2765.7658
-0.192208	-5.3021733e-006	2767.2673
-0.191708	-5.2037571e-006	2768.7688
-0.191208	-5.3452304e-006	2770.2703
-0.190708	-5.4067405e-006	2771.7718
-0.190208	-5.3329283e-006	2773.2733
-0.189708	-5.4128915e-006	2774.7748
-0.189208	-5.3144753e-006	2776.2763
-0.188708	-5.3206263e-006	2777.7778
-0.188208	-5.3390794e-006	2779.2793
-0.187708	-5.4251935e-006	2780.7808
-0.187208	-5.3144753e-006	2782.2823
-0.186708	-5.3206263e-006	2783.7838
-0.186208	-5.3698344e-006	2785.2853
-0.185708	-5.2960223e-006	2786.7868
-0.185208	-5.3144753e-006	2788.2883
-0.184708	-5.3882875e-006	2789.7898
-0.184208	-5.2775692e-006	2791.2913
-0.183708	-5.2898712e-006	2792.7928
-0.183208	-5.3452304e-006	2794.2943
-0.182708	-5.2837202e-006	2795.7958
-0.182208	-5.3267773e-006	2797.2973
-0.181708	-5.3144753e-006	2798.7988
-0.181208	-5.3698344e-006	2800.3003
-0.180708	-5.3206263e-006	2801.8018
-0.180208	-5.3390794e-006	2803.3033
-0.179708	-5.3390794e-006	2804.8048
-0.179208	-5.2837202e-006	2806.3063
-0.178708	-5.3759854e-006	2807.8078
-0.178208	-5.3267773e-006	2809.3093
-0.177708	-5.3821364e-006	2810.8108
-0.177208	-5.2775692e-006	2812.3123
-0.176708	-5.4067405e-006	2813.8138
-0.176208	-5.3513814e-006	2815.3153
-0.175708	-5.3882875e-006	2816.8168
-0.175208	-5.3083243e-006	2818.3183
-0.174708	-5.3144753e-006	2819.8198
-0.174208	-5.3636834e-006	2821.3213
-0.173708	-5.3698344e-006	2822.8228
-0.173208	-5.3267773e-006	2824.3243
-0.172708	-5.3206263e-006	2825.8258
-0.172208	-5.3636834e-006	2827.3273
-0.171708	-5.3452304e-006	2828.8288
-0.171208	-5.3206263e-006	2830.3303
-0.170708	-5.3144753e-006	2831.8318
-0.170208	-5.3329283e-006	2833.3333
-0.169708	-5.4374956e-006	2834.8348
-0.169208	-5.3882875e-006	2836.3363
-0.168708	-5.4005895e-006	2837.8378
-0.168208	-5.4005895e-006	2839.3393
-0.167708	-5.4497976e-006	2840.8408
-0.167208	-5.3144753e-006	2842.3423
-0.166708	-5.3636834e-006	2843.8438
-0.166208	-5.3698344e-006	2845.3453
-0.165708	-5.4744016e-006	2846.8468
-0.165208	-5.3206263e-006	2848.3483
-0.164708	-5.3144753e-006	2849.8498
-0.164208	-5.3821364e-006	2851.3514
-0.163708	-5.3759854e-006	2852.8529
-0.163208	-5.3329283e-006	2854.3544
-0.162708	-5.3452304e-006	2855.8559
-0.162208	-5.3698344e-006	2857.3574
-0.161708	-5.3083243e-006	2858.8589
-0.161208	-5.3390794e-006	2860.3604
-0.160708	-5.3513814e-006	2861.8619
-0.160208	-5.3821364e-006	2863.3634
-0.159708	-5.3452304e-006	2864.8649
-0.159208	-5.3144753e-006	2866.3664
-0.158708	-5.4374956e-006	2867.8679
-0.158208	-5.3329283e-006	2869.3694
-0.157708	-5.3452304e-006	2870.8709
-0.157208	-5.3636834e-006	2872.3724
-0.156708	-5.3698344e-006	2873.8739
-0.156208	-5.3698344e-006	2875.3754
-0.155708	-5.3144753e-006	2876.8769
-0.155208	-5.3513814e-006	2878.3784
-0.154708	-5.4128915e-006	2879.8799
-0.154208	-5.3575324e-006	2881.3814
-0.153708	-5.3206263e-006	2882.8829
-0.153208	-5.3390794e-006	2884.3844
-0.152708	-5.3575324e-006	2885.8859
-0.152208	-5.4251935e-006	2887.3874
-0.151708	-5.4620996e-006	2888.8889
-0.151208	-5.3821364e-006	2890.3904
-0.150708	-5.3513814e-006	2891.8919
-0.150208	-5.3575324e-006	2893.3934
-0.149708	-5.3821364e-006	2894.8949
-0.149208	-5.3390794e-006	2896.3964
-0.148708	-5.3575324e-006	2897.8979
-0.148208	-5.3021733e-006	2899.3994
-0.147708	-5.3575324e-006	2900.9009
-0.147208	-5.3698344e-006	2902.4024
-0.146708	-5.3882875e-006	2903.9039
-0.146208	-5.4067405e-006	2905.4054
-0.145708	-5.4005895e-006	2906.9069
-0.145208	-5.3944385e-006	2908.4084
-0.144708	-5.4559486e-006	2909.9099
-0.144208	-5.3636834e-006	2911.4114
-0.143708	-5.3452304e-006	2912.9129
-0.143208	-5.4190425e-006	2914.4144
-0.142708	-5.3390794e-006	2915.9159
-0.142208	-5.3636834e-006	2917.4174
-0.141708	-5.4005895e-006	2918.9189
-0.141208	-5.3390794e-006	2920.4204
-0.140708	-5.3882875e-006	2921.9219
-0.140208	-5.4436466e-006	2923.4234
-0.139708	-5.3821364e-006	2924.9249
-0.139208	-5.4128915e-006	2926.4264
-0.138708	-5.4128915e-006	2927.9279
-0.138208	-5.3821364e-006	2929.4294
-0.137708	-5.3083243e-006	2930.9309
-0.137208	-5.3636834e-006	2932.4324
-0.136708	-5.3575324e-006	2933.9339
-0.136208	-5.3821364e-006	2935.4354
-0.135708	-5.3206263e-006	2936.9369
-0.135208	-5.3452304e-006	2938.4384
-0.134708	-5.4497976e-006	2939.9399
-0.134208	-5.3144753e-006	2941.4414
-0.133708	-5.4497976e-006	2942.9429
-0.133208	-5.3513814e-006	2944.4444
-0.132708	-5.3513814e-006	2945.9459
-0.132208	-5.4190425e-006	2947.4474
-0.131708	-5.4313445e-006	2948.9489
-0.131208	-5.3882875e-006	2950.4505
-0.130708	-5.3144753e-006	2951.952
-0.130208	-5.3821364e-006	2953.4535
-0.129708	-5.4190425e-006	2954.955
-0.129208	-5.3636834e-006	2956.4565
-0.128708	-5.3452304e-006	2957.958
-0.128208	-5.5051567e-006	2959.4595
-0.127708	-5.3575324e-006	2960.961
-0.127208	-5.3636834e-006	2962.4625
-0.126708	-5.4313445e-006	2963.964
-0.126208	-5.4436466e-006	2965.4655
-0.125708	-5.4128915e-006	2966.967
-0.125208	-5.4374956e-006	2968.4685
-0.124708	-5.3513814e-006	2969.97
-0.124208	-5.3821364e-006	2971.4715
-0.123708	-5.3821364e-006	2972.973
-0.123208	-5.3636834e-006	2974.4745
-0.122708	-5.3513814e-006	2975.976
-0.122208	-5.4374956e-006	2977.4775
-0.121708	-5.4497976e-006	2978.979
-0.121208	-5.3452304e-006	2980.4805
-0.120708	-5.3267773e-006	2981.982
-0.120208	-5.4374956e-006	2983.4835
-0.119708	-5.4251935e-006	2984.985
-0.119208	-5.4620996e-006	2986.4865
-0.118708	-5.3698344e-006	2987.988
-0.118208	-5.3513814e-006	2989.4895
-0.117708	-5.4128915e-006	2990.991
-0.117208	-5.4128915e-006	2992.4925
-0.116708	-5.3390794e-006	2993.994
-0.116208	-5.4805527e-006	2995.4955
-0.115708	-5.4190425e-006	2996.997
-0.115208	-5.4128915e-006	2998.4985
-0.114708	-5.3636834e-006	3000
[truncated: 2 more rows]
