# Supplementary material for: Mechanistic study of aluminum alloy corrosion under the interaction of Embellisia sp. and Candida xyloterini
Source: RSC Adv. 2025 May 12;15(19):14903–16. doi: 10.1039/d5ra02115d (PMC12067196; doi:10.1039/d5ra02115d)
Supplement: RA-015-D5RA02115D-s003 [file RA-015-D5RA02115D-s003.zip › TAF/TAF-7B04-5-12d.txt]

CORRW ASCII
CorrWare for Windows: Version 1.1
Potential Sweep [0.05 OC,-0.6 OC,0.3333mV/S][default] demo4.cor
Date: 09-16-1999    Time: 12:55:47
CorrWare data for use with CView tutors

  Begin Information:          Cell Information
    Surface Area:             1
    Density:                  2.78
    Weight:                   28
    Polarity:                 0
    PolarityI:                0
    Corrosion Unit Type:      0
    Reference Type:           0
    Reference Potential:      0
    User-Defined Potential:   0
    Stern-Geary:              26
  End Information:            Cell Information
  Data Points:                6279
E(Volts)	I(A/cm2)	T(Seconds)
  Data Points:                2001
E(Volts)	I(A/cm2)	T(Seconds)
End Comments
-1.2409E+00	1.2233E-05	0.000000E+00
-1.2406E+00	1.2213E-05	1.501501E+00
-1.2404E+00	1.2190E-05	3.003003E+00
-1.2401E+00	1.2154E-05	4.504504E+00
-1.2398E+00	1.2127E-05	6.006006E+00
-1.2394E+00	1.2081E-05	7.507507E+00
-1.2388E+00	1.2017E-05	9.009009E+00
-1.2381E+00	1.1948E-05	1.051051E+01
-1.2376E+00	1.1919E-05	1.201201E+01
-1.2371E+00	1.1900E-05	1.351351E+01
-1.2366E+00	1.1875E-05	1.501501E+01
-1.2361E+00	1.1863E-05	1.651652E+01
-1.2356E+00	1.1829E-05	1.801802E+01
-1.2351E+00	1.1798E-05	1.951952E+01
-1.2346E+00	1.1785E-05	2.102102E+01
-1.2341E+00	1.1759E-05	2.252252E+01
-1.2336E+00	1.1742E-05	2.402402E+01
-1.2331E+00	1.1726E-05	2.552552E+01
-1.2326E+00	1.1709E-05	2.702703E+01
-1.2321E+00	1.1686E-05	2.852853E+01
-1.2316E+00	1.1667E-05	3.003003E+01
-1.2311E+00	1.1652E-05	3.153153E+01
-1.2306E+00	1.1629E-05	3.303303E+01
-1.2301E+00	1.1590E-05	3.453453E+01
-1.2296E+00	1.1553E-05	3.603604E+01
-1.2291E+00	1.1519E-05	3.753754E+01
-1.2286E+00	1.1499E-05	3.903904E+01
-1.2281E+00	1.1471E-05	4.054054E+01
-1.2276E+00	1.1445E-05	4.204204E+01
-1.2271E+00	1.1423E-05	4.354354E+01
-1.2266E+00	1.1389E-05	4.504504E+01
-1.2261E+00	1.1353E-05	4.654655E+01
-1.2256E+00	1.1328E-05	4.804805E+01
-1.2251E+00	1.1319E-05	4.954955E+01
-1.2246E+00	1.1295E-05	5.105105E+01
-1.2241E+00	1.1269E-05	5.255255E+01
-1.2236E+00	1.1249E-05	5.405405E+01
-1.2231E+00	1.1220E-05	5.555556E+01
-1.2226E+00	1.1180E-05	5.705706E+01
-1.2221E+00	1.1152E-05	5.855856E+01
-1.2216E+00	1.1131E-05	6.006006E+01
-1.2211E+00	1.1089E-05	6.156156E+01
-1.2206E+00	1.1063E-05	6.306306E+01
-1.2201E+00	1.1051E-05	6.456457E+01
-1.2196E+00	1.1022E-05	6.606606E+01
-1.2191E+00	1.0978E-05	6.756757E+01
-1.2186E+00	1.0949E-05	6.906907E+01
-1.2181E+00	1.0927E-05	7.057057E+01
-1.2176E+00	1.0887E-05	7.207207E+01
-1.2171E+00	1.0874E-05	7.357357E+01
-1.2166E+00	1.0844E-05	7.507507E+01
-1.2161E+00	1.0794E-05	7.657658E+01
-1.2156E+00	1.0758E-05	7.807808E+01
-1.2151E+00	1.0726E-05	7.957958E+01
-1.2146E+00	1.0696E-05	8.108108E+01
-1.2141E+00	1.0659E-05	8.258258E+01
-1.2136E+00	1.0643E-05	8.408408E+01
-1.2131E+00	1.0601E-05	8.558559E+01
-1.2126E+00	1.0555E-05	8.708709E+01
-1.2121E+00	1.0539E-05	8.858859E+01
-1.2116E+00	1.0505E-05	9.009009E+01
-1.2111E+00	1.0486E-05	9.159159E+01
-1.2106E+00	1.0470E-05	9.309309E+01
-1.2101E+00	1.0446E-05	9.459460E+01
-1.2096E+00	1.0406E-05	9.609609E+01
-1.2091E+00	1.0364E-05	9.759760E+01
-1.2086E+00	1.0342E-05	9.909910E+01
-1.2081E+00	1.0297E-05	1.006006E+02
-1.2076E+00	1.0277E-05	1.021021E+02
-1.2071E+00	1.0241E-05	1.036036E+02
-1.2066E+00	1.0202E-05	1.051051E+02
-1.2061E+00	1.0160E-05	1.066066E+02
-1.2056E+00	1.0122E-05	1.081081E+02
-1.2051E+00	1.0093E-05	1.096096E+02
-1.2046E+00	1.0057E-05	1.111111E+02
-1.2041E+00	1.0047E-05	1.126126E+02
-1.2036E+00	1.0024E-05	1.141141E+02
-1.2031E+00	9.9895E-06	1.156156E+02
-1.2026E+00	9.9600E-06	1.171171E+02
-1.2021E+00	9.9206E-06	1.186186E+02
-1.2016E+00	9.8973E-06	1.201201E+02
-1.2011E+00	9.8595E-06	1.216216E+02
-1.2006E+00	9.8438E-06	1.231231E+02
-1.2001E+00	9.8162E-06	1.246246E+02
-1.1996E+00	9.7698E-06	1.261261E+02
-1.1991E+00	9.7572E-06	1.276276E+02
-1.1986E+00	9.7238E-06	1.291291E+02
-1.1981E+00	9.7055E-06	1.306306E+02
-1.1976E+00	9.6581E-06	1.321321E+02
-1.1971E+00	9.6430E-06	1.336336E+02
-1.1966E+00	9.6000E-06	1.351351E+02
-1.1961E+00	9.5521E-06	1.366366E+02
-1.1956E+00	9.5316E-06	1.381381E+02
-1.1951E+00	9.4967E-06	1.396396E+02
-1.1946E+00	9.4563E-06	1.411411E+02
-1.1941E+00	9.4077E-06	1.426426E+02
-1.1936E+00	9.3787E-06	1.441441E+02
-1.1931E+00	9.3311E-06	1.456456E+02
-1.1926E+00	9.2969E-06	1.471472E+02
-1.1921E+00	9.2726E-06	1.486487E+02
-1.1916E+00	9.2450E-06	1.501501E+02
-1.1911E+00	9.2061E-06	1.516517E+02
-1.1906E+00	9.1708E-06	1.531532E+02
-1.1901E+00	9.1486E-06	1.546546E+02
-1.1896E+00	9.1115E-06	1.561562E+02
-1.1891E+00	9.0928E-06	1.576577E+02
-1.1886E+00	9.0581E-06	1.591592E+02
-1.1881E+00	9.0268E-06	1.606607E+02
-1.1876E+00	8.9965E-06	1.621622E+02
-1.1871E+00	8.9655E-06	1.636637E+02
-1.1866E+00	8.9425E-06	1.651652E+02
-1.1861E+00	8.8997E-06	1.666667E+02
-1.1856E+00	8.8730E-06	1.681682E+02
-1.1851E+00	8.8157E-06	1.696697E+02
-1.1846E+00	8.7948E-06	1.711712E+02
-1.1841E+00	8.7725E-06	1.726727E+02
-1.1836E+00	8.7465E-06	1.741742E+02
-1.1831E+00	8.7215E-06	1.756757E+02
-1.1826E+00	8.6939E-06	1.771772E+02
-1.1821E+00	8.6670E-06	1.786787E+02
-1.1816E+00	8.6142E-06	1.801802E+02
-1.1811E+00	8.5943E-06	1.816817E+02
-1.1806E+00	8.5586E-06	1.831832E+02
-1.1801E+00	8.5244E-06	1.846847E+02
-1.1796E+00	8.4806E-06	1.861862E+02
-1.1791E+00	8.4364E-06	1.876877E+02
-1.1786E+00	8.3821E-06	1.891892E+02
-1.1781E+00	8.3237E-06	1.906907E+02
-1.1776E+00	8.2888E-06	1.921922E+02
-1.1771E+00	8.2450E-06	1.936937E+02
-1.1766E+00	8.2056E-06	1.951952E+02
-1.1761E+00	8.1655E-06	1.966967E+02
-1.1756E+00	8.1323E-06	1.981982E+02
-1.1751E+00	8.0925E-06	1.996997E+02
-1.1746E+00	8.0567E-06	2.012012E+02
-1.1741E+00	8.0409E-06	2.027027E+02
-1.1736E+00	8.0212E-06	2.042042E+02
-1.1731E+00	7.9915E-06	2.057057E+02
-1.1726E+00	7.9505E-06	2.072072E+02
-1.1721E+00	7.9205E-06	2.087087E+02
-1.1716E+00	7.8865E-06	2.102102E+02
-1.1711E+00	7.8569E-06	2.117117E+02
-1.1706E+00	7.8280E-06	2.132132E+02
-1.1701E+00	7.8020E-06	2.147147E+02
-1.1696E+00	7.7624E-06	2.162162E+02
-1.1691E+00	7.7121E-06	2.177177E+02
-1.1686E+00	7.6826E-06	2.192192E+02
-1.1681E+00	7.6530E-06	2.207207E+02
-1.1676E+00	7.6305E-06	2.222222E+02
-1.1671E+00	7.6032E-06	2.237237E+02
-1.1666E+00	7.5924E-06	2.252252E+02
-1.1661E+00	7.5596E-06	2.267267E+02
-1.1656E+00	7.5269E-06	2.282282E+02
-1.1651E+00	7.5041E-06	2.297297E+02
-1.1646E+00	7.4833E-06	2.312312E+02
-1.1641E+00	7.4524E-06	2.327327E+02
-1.1636E+00	7.4227E-06	2.342342E+02
-1.1631E+00	7.4006E-06	2.357357E+02
-1.1626E+00	7.3664E-06	2.372372E+02
-1.1621E+00	7.3353E-06	2.387387E+02
-1.1616E+00	7.2982E-06	2.402402E+02
-1.1611E+00	7.2727E-06	2.417417E+02
-1.1606E+00	7.2316E-06	2.432432E+02
-1.1601E+00	7.2026E-06	2.447447E+02
-1.1596E+00	7.1689E-06	2.462462E+02
-1.1591E+00	7.1424E-06	2.477478E+02
-1.1586E+00	7.1059E-06	2.492493E+02
-1.1581E+00	7.0763E-06	2.507507E+02
-1.1576E+00	7.0549E-06	2.522522E+02
-1.1571E+00	7.0082E-06	2.537538E+02
-1.1566E+00	6.9813E-06	2.552553E+02
-1.1561E+00	6.9497E-06	2.567568E+02
-1.1556E+00	6.9264E-06	2.582583E+02
-1.1551E+00	6.8936E-06	2.597598E+02
-1.1546E+00	6.8644E-06	2.612613E+02
-1.1541E+00	6.8443E-06	2.627628E+02
-1.1536E+00	6.7930E-06	2.642643E+02
-1.1531E+00	6.7680E-06	2.657658E+02
-1.1526E+00	6.7290E-06	2.672673E+02
-1.1521E+00	6.6958E-06	2.687688E+02
-1.1516E+00	6.6642E-06	2.702703E+02
-1.1511E+00	6.6382E-06	2.717718E+02
-1.1506E+00	6.6215E-06	2.732733E+02
-1.1501E+00	6.5676E-06	2.747748E+02
-1.1496E+00	6.5473E-06	2.762763E+02
-1.1491E+00	6.5057E-06	2.777778E+02
-1.1486E+00	6.4705E-06	2.792793E+02
-1.1481E+00	6.4282E-06	2.807808E+02
-1.1476E+00	6.3962E-06	2.822823E+02
-1.1471E+00	6.3540E-06	2.837838E+02
-1.1466E+00	6.3008E-06	2.852853E+02
-1.1461E+00	6.2761E-06	2.867868E+02
-1.1456E+00	6.2412E-06	2.882883E+02
-1.1451E+00	6.2148E-06	2.897898E+02
-1.1446E+00	6.1734E-06	2.912913E+02
-1.1441E+00	6.1583E-06	2.927928E+02
-1.1436E+00	6.1060E-06	2.942943E+02
-1.1431E+00	6.0750E-06	2.957958E+02
-1.1426E+00	6.0499E-06	2.972973E+02
-1.1421E+00	6.0283E-06	2.987988E+02
-1.1416E+00	5.9900E-06	3.003003E+02
-1.1411E+00	5.9481E-06	3.018018E+02
-1.1406E+00	5.9381E-06	3.033033E+02
-1.1401E+00	5.8900E-06	3.048048E+02
-1.1396E+00	5.8636E-06	3.063063E+02
-1.1391E+00	5.8286E-06	3.078078E+02
-1.1386E+00	5.8094E-06	3.093093E+02
-1.1381E+00	5.7660E-06	3.108108E+02
-1.1376E+00	5.7403E-06	3.123123E+02
-1.1371E+00	5.7255E-06	3.138138E+02
-1.1366E+00	5.6731E-06	3.153153E+02
-1.1361E+00	5.6500E-06	3.168168E+02
-1.1356E+00	5.6257E-06	3.183183E+02
-1.1351E+00	5.6004E-06	3.198198E+02
-1.1346E+00	5.5656E-06	3.213213E+02
-1.1341E+00	5.5442E-06	3.228228E+02
-1.1336E+00	5.5309E-06	3.243243E+02
-1.1331E+00	5.4799E-06	3.258258E+02
-1.1326E+00	5.4582E-06	3.273273E+02
-1.1321E+00	5.4196E-06	3.288288E+02
-1.1316E+00	5.3931E-06	3.303303E+02
-1.1311E+00	5.3626E-06	3.318318E+02
-1.1306E+00	5.3415E-06	3.333333E+02
-1.1301E+00	5.3251E-06	3.348348E+02
-1.1296E+00	5.2854E-06	3.363363E+02
-1.1291E+00	5.2677E-06	3.378378E+02
-1.1286E+00	5.2127E-06	3.393393E+02
-1.1281E+00	5.1840E-06	3.408409E+02
-1.1276E+00	5.1427E-06	3.423423E+02
-1.1271E+00	5.1287E-06	3.438438E+02
-1.1266E+00	5.1009E-06	3.453453E+02
-1.1261E+00	5.0673E-06	3.468469E+02
-1.1256E+00	5.0393E-06	3.483484E+02
-1.1251E+00	4.9990E-06	3.498499E+02
-1.1246E+00	4.9842E-06	3.513513E+02
-1.1241E+00	4.9613E-06	3.528528E+02
-1.1236E+00	4.9555E-06	3.543543E+02
-1.1231E+00	4.9209E-06	3.558559E+02
-1.1226E+00	4.8914E-06	3.573574E+02
-1.1221E+00	4.8625E-06	3.588589E+02
-1.1216E+00	4.8314E-06	3.603604E+02
-1.1211E+00	4.7867E-06	3.618618E+02
-1.1206E+00	4.7567E-06	3.633634E+02
-1.1201E+00	4.7447E-06	3.648649E+02
-1.1196E+00	4.7099E-06	3.663664E+02
-1.1191E+00	4.6819E-06	3.678679E+02
-1.1186E+00	4.6558E-06	3.693694E+02
-1.1181E+00	4.6269E-06	3.708709E+02
-1.1176E+00	4.5623E-06	3.723724E+02
-1.1171E+00	4.5297E-06	3.738739E+02
-1.1166E+00	4.5095E-06	3.753754E+02
-1.1161E+00	4.4622E-06	3.768769E+02
-1.1156E+00	4.4310E-06	3.783784E+02
-1.1151E+00	4.3942E-06	3.798799E+02
-1.1146E+00	4.3560E-06	3.813814E+02
-1.1141E+00	4.3085E-06	3.828829E+02
-1.1136E+00	4.2965E-06	3.843844E+02
-1.1131E+00	4.2887E-06	3.858859E+02
-1.1126E+00	4.2669E-06	3.873874E+02
-1.1121E+00	4.2464E-06	3.888889E+02
-1.1116E+00	4.2112E-06	3.903904E+02
-1.1111E+00	4.1833E-06	3.918919E+02
-1.1106E+00	4.1461E-06	3.933934E+02
-1.1101E+00	4.1177E-06	3.948949E+02
-1.1096E+00	4.0895E-06	3.963964E+02
-1.1091E+00	4.0631E-06	3.978979E+02
-1.1086E+00	4.0311E-06	3.993994E+02
-1.1081E+00	4.0013E-06	4.009009E+02
-1.1076E+00	3.9794E-06	4.024024E+02
-1.1071E+00	3.9404E-06	4.039039E+02
-1.1066E+00	3.9113E-06	4.054054E+02
-1.1061E+00	3.8925E-06	4.069069E+02
-1.1056E+00	3.8660E-06	4.084084E+02
-1.1051E+00	3.8474E-06	4.099099E+02
-1.1046E+00	3.8299E-06	4.114114E+02
-1.1041E+00	3.8082E-06	4.129129E+02
-1.1036E+00	3.7684E-06	4.144144E+02
-1.1031E+00	3.7401E-06	4.159159E+02
-1.1026E+00	3.7319E-06	4.174174E+02
-1.1021E+00	3.7075E-06	4.189189E+02
-1.1016E+00	3.6987E-06	4.204204E+02
-1.1011E+00	3.6741E-06	4.219219E+02
-1.1006E+00	3.6457E-06	4.234234E+02
-1.1001E+00	3.6064E-06	4.249249E+02
-1.0996E+00	3.5699E-06	4.264264E+02
-1.0991E+00	3.5526E-06	4.279279E+02
-1.0986E+00	3.5179E-06	4.294294E+02
-1.0981E+00	3.4964E-06	4.309309E+02
-1.0976E+00	3.4750E-06	4.324324E+02
-1.0971E+00	3.4376E-06	4.339339E+02
-1.0966E+00	3.4017E-06	4.354354E+02
-1.0961E+00	3.3724E-06	4.369370E+02
-1.0956E+00	3.3557E-06	4.384384E+02
-1.0951E+00	3.3312E-06	4.399399E+02
-1.0946E+00	3.3099E-06	4.414414E+02
-1.0941E+00	3.3003E-06	4.429429E+02
-1.0936E+00	3.2663E-06	4.444444E+02
-1.0931E+00	3.2375E-06	4.459460E+02
-1.0926E+00	3.2115E-06	4.474474E+02
-1.0921E+00	3.1770E-06	4.489489E+02
-1.0916E+00	3.1506E-06	4.504504E+02
-1.0911E+00	3.1165E-06	4.519519E+02
-1.0906E+00	3.0947E-06	4.534535E+02
-1.0901E+00	3.0559E-06	4.549550E+02
-1.0896E+00	3.0134E-06	4.564565E+02
-1.0891E+00	2.9854E-06	4.579579E+02
-1.0886E+00	2.9514E-06	4.594595E+02
-1.0881E+00	2.9381E-06	4.609610E+02
-1.0876E+00	2.9234E-06	4.624625E+02
-1.0871E+00	2.9084E-06	4.639640E+02
-1.0866E+00	2.8856E-06	4.654655E+02
-1.0861E+00	2.8461E-06	4.669670E+02
-1.0856E+00	2.8078E-06	4.684685E+02
-1.0851E+00	2.7729E-06	4.699700E+02
-1.0846E+00	2.7437E-06	4.714715E+02
-1.0841E+00	2.7257E-06	4.729730E+02
-1.0836E+00	2.6935E-06	4.744745E+02
-1.0831E+00	2.6632E-06	4.759760E+02
-1.0826E+00	2.6215E-06	4.774775E+02
-1.0821E+00	2.5851E-06	4.789790E+02
-1.0816E+00	2.5691E-06	4.804805E+02
-1.0811E+00	2.5456E-06	4.819820E+02
-1.0806E+00	2.5326E-06	4.834835E+02
-1.0801E+00	2.5081E-06	4.849850E+02
-1.0796E+00	2.4940E-06	4.864865E+02
-1.0791E+00	2.4664E-06	4.879880E+02
-1.0786E+00	2.4410E-06	4.894895E+02
-1.0781E+00	2.4230E-06	4.909910E+02
-1.0776E+00	2.3948E-06	4.924925E+02
-1.0771E+00	2.3849E-06	4.939940E+02
-1.0766E+00	2.3675E-06	4.954955E+02
-1.0761E+00	2.3568E-06	4.969970E+02
-1.0756E+00	2.3331E-06	4.984985E+02
-1.0751E+00	2.3128E-06	5.000000E+02
-1.0746E+00	2.2874E-06	5.015015E+02
-1.0741E+00	2.2514E-06	5.030030E+02
-1.0736E+00	2.2215E-06	5.045045E+02
-1.0731E+00	2.1931E-06	5.060060E+02
-1.0726E+00	2.1766E-06	5.075075E+02
-1.0721E+00	2.1550E-06	5.090090E+02
-1.0716E+00	2.1232E-06	5.105105E+02
-1.0711E+00	2.0918E-06	5.120120E+02
-1.0706E+00	2.0660E-06	5.135135E+02
-1.0701E+00	2.0369E-06	5.150150E+02
-1.0696E+00	2.0220E-06	5.165165E+02
-1.0691E+00	2.0091E-06	5.180180E+02
-1.0686E+00	1.9985E-06	5.195195E+02
-1.0681E+00	1.9655E-06	5.210210E+02
-1.0676E+00	1.9418E-06	5.225225E+02
-1.0671E+00	1.9187E-06	5.240240E+02
-1.0666E+00	1.8833E-06	5.255255E+02
-1.0661E+00	1.8673E-06	5.270270E+02
-1.0656E+00	1.8495E-06	5.285285E+02
-1.0651E+00	1.8259E-06	5.300300E+02
-1.0646E+00	1.7894E-06	5.315316E+02
-1.0641E+00	1.7833E-06	5.330330E+02
-1.0636E+00	1.7693E-06	5.345345E+02
-1.0631E+00	1.7382E-06	5.360360E+02
-1.0626E+00	1.7214E-06	5.375375E+02
-1.0621E+00	1.7075E-06	5.390391E+02
-1.0616E+00	1.6826E-06	5.405405E+02
-1.0611E+00	1.6619E-06	5.420421E+02
-1.0606E+00	1.6517E-06	5.435435E+02
-1.0601E+00	1.6264E-06	5.450450E+02
-1.0596E+00	1.5820E-06	5.465466E+02
-1.0591E+00	1.5618E-06	5.480480E+02
-1.0586E+00	1.5316E-06	5.495496E+02
-1.0581E+00	1.5022E-06	5.510510E+02
-1.0576E+00	1.4824E-06	5.525526E+02
-1.0571E+00	1.4589E-06	5.540541E+02
-1.0566E+00	1.4298E-06	5.555555E+02
-1.0561E+00	1.3854E-06	5.570571E+02
-1.0556E+00	1.3759E-06	5.585585E+02
-1.0551E+00	1.3495E-06	5.600601E+02
-1.0546E+00	1.3418E-06	5.615616E+02
-1.0541E+00	1.3222E-06	5.630630E+02
-1.0536E+00	1.3021E-06	5.645646E+02
-1.0531E+00	1.2915E-06	5.660660E+02
-1.0526E+00	1.2696E-06	5.675676E+02
-1.0521E+00	1.2540E-06	5.690691E+02
-1.0516E+00	1.2248E-06	5.705706E+02
-1.0511E+00	1.2071E-06	5.720721E+02
-1.0506E+00	1.1758E-06	5.735735E+02
-1.0501E+00	1.1415E-06	5.750751E+02
-1.0496E+00	1.1268E-06	5.765766E+02
-1.0491E+00	1.0968E-06	5.780781E+02
-1.0486E+00	1.0774E-06	5.795796E+02
-1.0481E+00	1.0618E-06	5.810811E+02
-1.0476E+00	1.0493E-06	5.825826E+02
-1.0471E+00	1.0327E-06	5.840841E+02
-1.0466E+00	1.0052E-06	5.855856E+02
-1.0461E+00	1.0020E-06	5.870871E+02
-1.0456E+00	9.6970E-07	5.885886E+02
-1.0451E+00	9.5035E-07	5.900901E+02
-1.0446E+00	9.3294E-07	5.915916E+02
-1.0441E+00	9.2104E-07	5.930931E+02
-1.0436E+00	8.9343E-07	5.945946E+02
-1.0431E+00	8.5721E-07	5.960961E+02
-1.0426E+00	8.4024E-07	5.975976E+02
-1.0421E+00	8.1741E-07	5.990991E+02
-1.0416E+00	7.9906E-07	6.006006E+02
-1.0411E+00	7.9260E-07	6.021021E+02
-1.0406E+00	7.8581E-07	6.036036E+02
-1.0401E+00	7.5730E-07	6.051051E+02
-1.0396E+00	7.3096E-07	6.066066E+02
-1.0391E+00	7.1547E-07	6.081081E+02
-1.0386E+00	7.0949E-07	6.096096E+02
-1.0381E+00	6.8476E-07	6.111111E+02
-1.0376E+00	6.8221E-07	6.126126E+02
-1.0371E+00	6.6097E-07	6.141141E+02
-1.0366E+00	6.3408E-07	6.156156E+02
-1.0361E+00	6.0698E-07	6.171171E+02
-1.0356E+00	5.8756E-07	6.186186E+02
-1.0351E+00	5.6882E-07	6.201201E+02
-1.0346E+00	5.3152E-07	6.216216E+02
-1.0341E+00	5.2008E-07	6.231231E+02
-1.0336E+00	4.9100E-07	6.246246E+02
-1.0331E+00	4.7690E-07	6.261262E+02
-1.0326E+00	4.5907E-07	6.276276E+02
-1.0321E+00	4.5184E-07	6.291292E+02
-1.0316E+00	4.2620E-07	6.306306E+02
-1.0311E+00	3.9711E-07	6.321321E+02
-1.0306E+00	3.7471E-07	6.336336E+02
-1.0301E+00	3.2983E-07	6.351351E+02
-1.0296E+00	3.1910E-07	6.366367E+02
-1.0291E+00	3.0308E-07	6.381381E+02
-1.0286E+00	2.8846E-07	6.396396E+02
-1.0281E+00	2.6270E-07	6.411411E+02
-1.0276E+00	2.5216E-07	6.426426E+02
-1.0271E+00	2.4173E-07	6.441442E+02
-1.0266E+00	2.1438E-07	6.456456E+02
-1.0261E+00	2.2922E-07	6.471472E+02
-1.0256E+00	2.1763E-07	6.486486E+02
-1.0251E+00	2.0276E-07	6.501501E+02
-1.0246E+00	1.7458E-07	6.516517E+02
-1.0241E+00	1.5693E-07	6.531531E+02
-1.0236E+00	1.2421E-07	6.546547E+02
-1.0231E+00	8.7675E-08	6.561562E+02
-1.0226E+00	7.8069E-08	6.576577E+02
-1.0221E+00	5.0022E-08	6.591592E+02
-1.0216E+00	3.2779E-08	6.606606E+02
-1.0211E+00	5.9844E-09	6.621622E+02
-1.0206E+00	-5.0343E-09	6.636636E+02
-1.0201E+00	-3.3062E-08	6.651652E+02
-1.0196E+00	-4.4205E-08	6.666667E+02
-1.0191E+00	-5.5267E-08	6.681682E+02
-1.0186E+00	-6.3299E-08	6.696697E+02
-1.0181E+00	-7.2893E-08	6.711711E+02
-1.0176E+00	-9.7651E-08	6.726727E+02
-1.0171E+00	-1.1351E-07	6.741742E+02
-1.0166E+00	-1.4057E-07	6.756757E+02
-1.0161E+00	-1.5407E-07	6.771772E+02
-1.0156E+00	-1.7220E-07	6.786786E+02
-1.0151E+00	-1.7974E-07	6.801802E+02
-1.0146E+00	-1.9113E-07	6.816817E+02
-1.0141E+00	-2.3146E-07	6.831832E+02
-1.0136E+00	-2.3544E-07	6.846847E+02
-1.0131E+00	-2.4861E-07	6.861862E+02
-1.0126E+00	-2.5942E-07	6.876877E+02
-1.0121E+00	-2.5950E-07	6.891892E+02
-1.0116E+00	-2.7073E-07	6.906907E+02
-1.0111E+00	-2.7965E-07	6.921922E+02
-1.0106E+00	-3.1998E-07	6.936937E+02
-1.0101E+00	-3.0484E-07	6.951952E+02
-1.0096E+00	-3.2799E-07	6.966967E+02
-1.0091E+00	-3.3536E-07	6.981982E+02
-1.0086E+00	-3.4733E-07	6.996997E+02
-1.0081E+00	-3.7039E-07	7.012012E+02
-1.0076E+00	-3.9100E-07	7.027027E+02
-1.0071E+00	-4.2716E-07	7.042042E+02
-1.0066E+00	-4.2425E-07	7.057057E+02
-1.0061E+00	-4.6435E-07	7.072072E+02
-1.0056E+00	-4.8067E-07	7.087087E+02
-1.0051E+00	-5.2216E-07	7.102102E+02
-1.0046E+00	-5.4137E-07	7.117117E+02
-1.0041E+00	-5.7731E-07	7.132132E+02
-1.0036E+00	-5.9195E-07	7.147147E+02
-1.0031E+00	-5.8780E-07	7.162162E+02
-1.0026E+00	-5.9705E-07	7.177177E+02
-1.0021E+00	-5.9168E-07	7.192192E+02
-1.0016E+00	-6.0928E-07	7.207207E+02
-1.0011E+00	-6.0518E-07	7.222222E+02
-1.0006E+00	-6.3779E-07	7.237237E+02
-1.0001E+00	-6.3582E-07	7.252252E+02
-9.9958E-01	-6.3861E-07	7.267267E+02
-9.9908E-01	-6.5519E-07	7.282282E+02
-9.9858E-01	-6.7184E-07	7.297297E+02
-9.9808E-01	-7.0288E-07	7.312312E+02
-9.9758E-01	-7.2396E-07	7.327327E+02
-9.9708E-01	-7.5504E-07	7.342343E+02
-9.9658E-01	-7.6671E-07	7.357357E+02
-9.9608E-01	-7.7405E-07	7.372372E+02
-9.9558E-01	-7.8466E-07	7.387388E+02
-9.9508E-01	-7.9426E-07	7.402402E+02
-9.9458E-01	-8.2193E-07	7.417418E+02
-9.9408E-01	-8.3905E-07	7.432432E+02
-9.9358E-01	-8.5673E-07	7.447448E+02
-9.9308E-01	-8.7042E-07	7.462463E+02
-9.9258E-01	-8.6931E-07	7.477477E+02
-9.9208E-01	-8.7979E-07	7.492493E+02
-9.9158E-01	-8.9660E-07	7.507507E+02
-9.9108E-01	-9.1284E-07	7.522523E+02
-9.9058E-01	-9.2711E-07	7.537537E+02
-9.9008E-01	-9.4784E-07	7.552552E+02
-9.8958E-01	-9.5934E-07	7.567568E+02
-9.8908E-01	-9.5570E-07	7.582582E+02
-9.8858E-01	-9.6676E-07	7.597598E+02
-9.8808E-01	-9.8896E-07	7.612612E+02
-9.8758E-01	-9.9696E-07	7.627628E+02
-9.8708E-01	-1.0284E-06	7.642643E+02
-9.8658E-01	-1.0494E-06	7.657657E+02
-9.8608E-01	-1.0442E-06	7.672673E+02
-9.8558E-01	-1.0446E-06	7.687688E+02
-9.8508E-01	-1.0679E-06	7.702703E+02
-9.8458E-01	-1.0751E-06	7.717718E+02
-9.8408E-01	-1.0744E-06	7.732733E+02
-9.8358E-01	-1.0964E-06	7.747748E+02
-9.8308E-01	-1.1172E-06	7.762763E+02
-9.8258E-01	-1.1074E-06	7.777778E+02
-9.8208E-01	-1.1247E-06	7.792793E+02
-9.8158E-01	-1.1471E-06	7.807808E+02
-9.8108E-01	-1.1478E-06	7.822823E+02
-9.8058E-01	-1.1671E-06	7.837838E+02
-9.8008E-01	-1.1919E-06	7.852853E+02
-9.7958E-01	-1.2246E-06	7.867868E+02
-9.7908E-01	-1.2169E-06	7.882883E+02
-9.7858E-01	-1.2354E-06	7.897898E+02
-9.7808E-01	-1.2421E-06	7.912913E+02
-9.7758E-01	-1.2333E-06	7.927928E+02
-9.7708E-01	-1.2536E-06	7.942943E+02
-9.7658E-01	-1.2780E-06	7.957958E+02
-9.7608E-01	-1.3075E-06	7.972973E+02
-9.7558E-01	-1.3144E-06	7.987988E+02
-9.7508E-01	-1.3274E-06	8.003003E+02
-9.7458E-01	-1.3410E-06	8.018018E+02
-9.7408E-01	-1.3573E-06	8.033033E+02
-9.7358E-01	-1.3921E-06	8.048048E+02
-9.7308E-01	-1.4227E-06	8.063063E+02
-9.7258E-01	-1.4367E-06	8.078078E+02
-9.7208E-01	-1.4419E-06	8.093093E+02
-9.7158E-01	-1.4369E-06	8.108108E+02
-9.7108E-01	-1.4358E-06	8.123123E+02
-9.7058E-01	-1.4447E-06	8.138138E+02
-9.7008E-01	-1.4425E-06	8.153153E+02
-9.6958E-01	-1.4490E-06	8.168168E+02
-9.6908E-01	-1.4475E-06	8.183183E+02
-9.6858E-01	-1.4566E-06	8.198198E+02
-9.6808E-01	-1.4625E-06	8.213214E+02
-9.6758E-01	-1.4749E-06	8.228228E+02
-9.6708E-01	-1.5014E-06	8.243243E+02
-9.6658E-01	-1.5082E-06	8.258258E+02
-9.6608E-01	-1.5293E-06	8.273273E+02
-9.6558E-01	-1.5439E-06	8.288289E+02
-9.6508E-01	-1.5659E-06	8.303303E+02
-9.6458E-01	-1.5836E-06	8.318318E+02
-9.6408E-01	-1.5895E-06	8.333333E+02
-9.6358E-01	-1.5944E-06	8.348348E+02
-9.6308E-01	-1.5897E-06	8.363364E+02
-9.6258E-01	-1.5963E-06	8.378378E+02
-9.6208E-01	-1.6058E-06	8.393394E+02
-9.6158E-01	-1.6223E-06	8.408408E+02
-9.6108E-01	-1.6371E-06	8.423423E+02
-9.6058E-01	-1.6437E-06	8.438438E+02
-9.6008E-01	-1.6485E-06	8.453453E+02
-9.5958E-01	-1.6578E-06	8.468469E+02
-9.5908E-01	-1.6764E-06	8.483483E+02
-9.5858E-01	-1.6843E-06	8.498499E+02
-9.5808E-01	-1.7069E-06	8.513514E+02
-9.5758E-01	-1.7211E-06	8.528528E+02
-9.5708E-01	-1.7340E-06	8.543544E+02
-9.5658E-01	-1.7353E-06	8.558558E+02
-9.5608E-01	-1.7476E-06	8.573574E+02
-9.5558E-01	-1.7666E-06	8.588589E+02
-9.5508E-01	-1.7573E-06	8.603604E+02
-9.5458E-01	-1.7713E-06	8.618619E+02
-9.5408E-01	-1.7791E-06	8.633633E+02
-9.5358E-01	-1.7880E-06	8.648649E+02
-9.5308E-01	-1.7946E-06	8.663664E+02
-9.5258E-01	-1.8047E-06	8.678679E+02
-9.5208E-01	-1.8209E-06	8.693694E+02
-9.5158E-01	-1.8178E-06	8.708708E+02
-9.5108E-01	-1.8296E-06	8.723724E+02
-9.5058E-01	-1.8423E-06	8.738738E+02
-9.5008E-01	-1.8512E-06	8.753754E+02
-9.4958E-01	-1.8630E-06	8.768769E+02
-9.4908E-01	-1.8774E-06	8.783784E+02
-9.4858E-01	-1.8934E-06	8.798799E+02
-9.4808E-01	-1.8988E-06	8.813814E+02
-9.4758E-01	-1.9047E-06	8.828829E+02
-9.4708E-01	-1.9078E-06	8.843844E+02
-9.4658E-01	-1.9147E-06	8.858859E+02
-9.4608E-01	-1.9193E-06	8.873874E+02
-9.4558E-01	-1.9361E-06	8.888889E+02
-9.4508E-01	-1.9384E-06	8.903904E+02
-9.4458E-01	-1.9370E-06	8.918919E+02
-9.4408E-01	-1.9500E-06	8.933934E+02
-9.4358E-01	-1.9537E-06	8.948949E+02
-9.4308E-01	-1.9627E-06	8.963964E+02
-9.4258E-01	-1.9749E-06	8.978979E+02
-9.4208E-01	-1.9870E-06	8.993994E+02
-9.4158E-01	-1.9832E-06	9.009009E+02
-9.4108E-01	-1.9877E-06	9.024024E+02
-9.4058E-01	-2.0116E-06	9.039039E+02
-9.4008E-01	-2.0203E-06	9.054054E+02
-9.3958E-01	-2.0279E-06	9.069069E+02
-9.3908E-01	-2.0514E-06	9.084084E+02
-9.3858E-01	-2.0538E-06	9.099099E+02
-9.3808E-01	-2.0563E-06	9.114114E+02
-9.3758E-01	-2.0747E-06	9.129129E+02
-9.3708E-01	-2.0983E-06	9.144144E+02
-9.3658E-01	-2.1017E-06	9.159159E+02
-9.3608E-01	-2.1008E-06	9.174174E+02
-9.3558E-01	-2.1035E-06	9.189189E+02
-9.3508E-01	-2.0993E-06	9.204204E+02
-9.3458E-01	-2.0873E-06	9.219219E+02
-9.3408E-01	-2.0911E-06	9.234234E+02
-9.3358E-01	-2.1000E-06	9.249249E+02
-9.3308E-01	-2.1067E-06	9.264265E+02
-9.3258E-01	-2.1161E-06	9.279279E+02
-9.3208E-01	-2.1324E-06	9.294294E+02
-9.3158E-01	-2.1415E-06	9.309309E+02
-9.3108E-01	-2.1477E-06	9.324324E+02
-9.3058E-01	-2.1610E-06	9.339340E+02
-9.3008E-01	-2.1815E-06	9.354354E+02
-9.2958E-01	-2.2025E-06	9.369370E+02
-9.2908E-01	-2.2058E-06	9.384384E+02
-9.2858E-01	-2.2209E-06	9.399399E+02
-9.2808E-01	-2.2168E-06	9.414415E+02
-9.2758E-01	-2.2267E-06	9.429429E+02
-9.2708E-01	-2.2206E-06	9.444445E+02
-9.2658E-01	-2.2351E-06	9.459459E+02
-9.2608E-01	-2.2471E-06	9.474474E+02
-9.2558E-01	-2.2513E-06	9.489490E+02
-9.2508E-01	-2.2607E-06	9.504504E+02
-9.2458E-01	-2.2644E-06	9.519520E+02
-9.2408E-01	-2.2807E-06	9.534534E+02
-9.2358E-01	-2.2900E-06	9.549550E+02
-9.2308E-01	-2.3032E-06	9.564565E+02
-9.2258E-01	-2.3118E-06	9.579579E+02
-9.2208E-01	-2.3339E-06	9.594595E+02
-9.2158E-01	-2.3366E-06	9.609609E+02
-9.2108E-01	-2.3495E-06	9.624625E+02
-9.2058E-01	-2.3492E-06	9.639640E+02
-9.2008E-01	-2.3595E-06	9.654655E+02
-9.1958E-01	-2.3572E-06	9.669670E+02
-9.1908E-01	-2.3646E-06	9.684684E+02
-9.1858E-01	-2.3838E-06	9.699700E+02
-9.1808E-01	-2.3867E-06	9.714715E+02
-9.1758E-01	-2.3877E-06	9.729730E+02
-9.1708E-01	-2.3995E-06	9.744745E+02
-9.1658E-01	-2.4098E-06	9.759760E+02
-9.1608E-01	-2.4127E-06	9.774775E+02
-9.1558E-01	-2.4226E-06	9.789790E+02
-9.1508E-01	-2.4330E-06	9.804805E+02
-9.1458E-01	-2.4329E-06	9.819820E+02
-9.1408E-01	-2.4169E-06	9.834835E+02
-9.1358E-01	-2.4311E-06	9.849850E+02
-9.1308E-01	-2.4306E-06	9.864865E+02
-9.1258E-01	-2.4345E-06	9.879880E+02
-9.1208E-01	-2.4386E-06	9.894895E+02
-9.1158E-01	-2.4361E-06	9.909910E+02
-9.1108E-01	-2.4326E-06	9.924925E+02
-9.1058E-01	-2.4410E-06	9.939940E+02
-9.1008E-01	-2.4577E-06	9.954955E+02
-9.0958E-01	-2.4698E-06	9.969970E+02
-9.0908E-01	-2.4788E-06	9.984985E+02
-9.0858E-01	-2.4927E-06	1.000000E+03
-9.0808E-01	-2.4865E-06	1.001502E+03
-9.0758E-01	-2.4953E-06	1.003003E+03
-9.0708E-01	-2.5045E-06	1.004505E+03
-9.0658E-01	-2.4985E-06	1.006006E+03
-9.0608E-01	-2.5143E-06	1.007508E+03
-9.0558E-01	-2.5165E-06	1.009009E+03
-9.0508E-01	-2.5174E-06	1.010510E+03
-9.0458E-01	-2.5193E-06	1.012012E+03
-9.0408E-01	-2.5297E-06	1.013513E+03
-9.0358E-01	-2.5278E-06	1.015015E+03
-9.0308E-01	-2.5200E-06	1.016516E+03
-9.0258E-01	-2.5306E-06	1.018018E+03
-9.0208E-01	-2.5330E-06	1.019519E+03
-9.0158E-01	-2.5416E-06	1.021021E+03
-9.0108E-01	-2.5549E-06	1.022523E+03
-9.0058E-01	-2.5573E-06	1.024024E+03
-9.0008E-01	-2.5593E-06	1.025526E+03
-8.9958E-01	-2.5621E-06	1.027027E+03
-8.9908E-01	-2.5728E-06	1.028528E+03
-8.9858E-01	-2.5834E-06	1.030030E+03
-8.9808E-01	-2.5987E-06	1.031531E+03
-8.9758E-01	-2.6018E-06	1.033033E+03
-8.9708E-01	-2.6114E-06	1.034535E+03
-8.9658E-01	-2.6078E-06	1.036036E+03
-8.9608E-01	-2.6126E-06	1.037537E+03
-8.9558E-01	-2.6189E-06	1.039039E+03
-8.9508E-01	-2.6393E-06	1.040541E+03
-8.9458E-01	-2.6548E-06	1.042042E+03
-8.9408E-01	-2.6636E-06	1.043543E+03
-8.9358E-01	-2.6816E-06	1.045045E+03
-8.9308E-01	-2.6798E-06	1.046547E+03
-8.9258E-01	-2.6900E-06	1.048048E+03
-8.9208E-01	-2.6981E-06	1.049550E+03
-8.9158E-01	-2.7024E-06	1.051051E+03
-8.9108E-01	-2.7038E-06	1.052553E+03
-8.9058E-01	-2.6963E-06	1.054054E+03
-8.9008E-01	-2.6958E-06	1.055556E+03
-8.8958E-01	-2.6984E-06	1.057057E+03
-8.8908E-01	-2.6960E-06	1.058559E+03
-8.8858E-01	-2.6959E-06	1.060060E+03
-8.8808E-01	-2.6875E-06	1.061562E+03
-8.8758E-01	-2.7033E-06	1.063063E+03
-8.8708E-01	-2.6957E-06	1.064565E+03
-8.8658E-01	-2.6946E-06	1.066066E+03
-8.8608E-01	-2.7061E-06	1.067568E+03
-8.8558E-01	-2.6989E-06	1.069069E+03
-8.8508E-01	-2.7077E-06	1.070571E+03
-8.8458E-01	-2.7146E-06	1.072072E+03
-8.8408E-01	-2.7375E-06	1.073574E+03
-8.8358E-01	-2.7360E-06	1.075075E+03
-8.8308E-01	-2.7412E-06	1.076577E+03
-8.8258E-01	-2.7549E-06	1.078078E+03
-8.8208E-01	-2.7542E-06	1.079580E+03
-8.8158E-01	-2.7731E-06	1.081081E+03
-8.8108E-01	-2.7798E-06	1.082583E+03
-8.8058E-01	-2.7896E-06	1.084084E+03
-8.8008E-01	-2.7831E-06	1.085586E+03
-8.7958E-01	-2.7785E-06	1.087087E+03
-8.7908E-01	-2.7849E-06	1.088589E+03
-8.7858E-01	-2.7892E-06	1.090090E+03
-8.7808E-01	-2.8089E-06	1.091592E+03
-8.7758E-01	-2.8091E-06	1.093093E+03
-8.7708E-01	-2.8140E-06	1.094595E+03
-8.7658E-01	-2.8172E-06	1.096096E+03
-8.7608E-01	-2.8170E-06	1.097598E+03
-8.7558E-01	-2.8262E-06	1.099099E+03
-8.7508E-01	-2.8278E-06	1.100601E+03
-8.7458E-01	-2.8316E-06	1.102102E+03
-8.7408E-01	-2.8233E-06	1.103604E+03
-8.7358E-01	-2.8199E-06	1.105105E+03
-8.7308E-01	-2.8236E-06	1.106607E+03
-8.7258E-01	-2.8177E-06	1.108108E+03
-8.7208E-01	-2.8297E-06	1.109610E+03
-8.7158E-01	-2.8303E-06	1.111111E+03
-8.7108E-01	-2.8315E-06	1.112613E+03
-8.7058E-01	-2.8392E-06	1.114114E+03
-8.7008E-01	-2.8443E-06	1.115616E+03
-8.6958E-01	-2.8558E-06	1.117117E+03
-8.6908E-01	-2.8648E-06	1.118619E+03
-8.6858E-01	-2.8835E-06	1.120120E+03
-8.6808E-01	-2.8915E-06	1.121622E+03
-8.6758E-01	-2.8786E-06	1.123123E+03
-8.6708E-01	-2.8879E-06	1.124625E+03
-8.6658E-01	-2.8887E-06	1.126126E+03
-8.6608E-01	-2.8920E-06	1.127628E+03
-8.6558E-01	-2.9080E-06	1.129129E+03
-8.6508E-01	-2.9134E-06	1.130631E+03
-8.6458E-01	-2.9254E-06	1.132132E+03
-8.6408E-01	-2.9141E-06	1.133634E+03
-8.6358E-01	-2.9307E-06	1.135135E+03
-8.6308E-01	-2.9317E-06	1.136637E+03
-8.6258E-01	-2.9329E-06	1.138138E+03
-8.6208E-01	-2.9448E-06	1.139640E+03
-8.6158E-01	-2.9413E-06	1.141141E+03
-8.6108E-01	-2.9496E-06	1.142643E+03
-8.6058E-01	-2.9476E-06	1.144144E+03
-8.6008E-01	-2.9611E-06	1.145646E+03
-8.5958E-01	-2.9619E-06	1.147147E+03
-8.5908E-01	-2.9625E-06	1.148649E+03
-8.5858E-01	-2.9689E-06	1.150150E+03
-8.5808E-01	-2.9723E-06	1.151652E+03
-8.5758E-01	-2.9810E-06	1.153153E+03
-8.5708E-01	-2.9927E-06	1.154655E+03
-8.5658E-01	-3.0047E-06	1.156156E+03
-8.5608E-01	-3.0034E-06	1.157658E+03
-8.5558E-01	-2.9983E-06	1.159159E+03
-8.5508E-01	-3.0082E-06	1.160661E+03
-8.5458E-01	-3.0116E-06	1.162162E+03
-8.5408E-01	-3.0131E-06	1.163664E+03
-8.5358E-01	-3.0143E-06	1.165165E+03
-8.5308E-01	-3.0280E-06	1.166667E+03
-8.5258E-01	-3.0209E-06	1.168168E+03
-8.5208E-01	-3.0149E-06	1.169670E+03
-8.5158E-01	-3.0255E-06	1.171171E+03
-8.5108E-01	-3.0332E-06	1.172673E+03
-8.5058E-01	-3.0337E-06	1.174174E+03
-8.5008E-01	-3.0323E-06	1.175676E+03
-8.4958E-01	-3.0561E-06	1.177177E+03
-8.4908E-01	-3.0536E-06	1.178679E+03
-8.4858E-01	-3.0606E-06	1.180180E+03
-8.4808E-01	-3.0705E-06	1.181682E+03
-8.4758E-01	-3.0823E-06	1.183183E+03
-8.4708E-01	-3.0794E-06	1.184685E+03
-8.4658E-01	-3.0757E-06	1.186186E+03
-8.4608E-01	-3.0936E-06	1.187688E+03
-8.4558E-01	-3.0799E-06	1.189189E+03
-8.4508E-01	-3.0786E-06	1.190691E+03
-8.4458E-01	-3.0731E-06	1.192192E+03
-8.4408E-01	-3.0798E-06	1.193694E+03
-8.4358E-01	-3.0779E-06	1.195195E+03
-8.4308E-01	-3.0787E-06	1.196697E+03
-8.4258E-01	-3.0884E-06	1.198198E+03
-8.4208E-01	-3.0767E-06	1.199700E+03
-8.4158E-01	-3.0831E-06	1.201201E+03
-8.4108E-01	-3.0818E-06	1.202703E+03
-8.4058E-01	-3.0992E-06	1.204204E+03
-8.4008E-01	-3.1005E-06	1.205706E+03
-8.3958E-01	-3.1065E-06	1.207207E+03
-8.3908E-01	-3.0976E-06	1.208709E+03
-8.3858E-01	-3.0800E-06	1.210210E+03
-8.3808E-01	-3.0824E-06	1.211712E+03
-8.3758E-01	-3.0786E-06	1.213213E+03
-8.3708E-01	-3.1002E-06	1.214715E+03
-8.3658E-01	-3.1025E-06	1.216216E+03
-8.3608E-01	-3.1161E-06	1.217718E+03
-8.3558E-01	-3.1173E-06	1.219219E+03
-8.3508E-01	-3.1226E-06	1.220721E+03
-8.3458E-01	-3.1486E-06	1.222222E+03
-8.3408E-01	-3.1602E-06	1.223724E+03
-8.3358E-01	-3.1811E-06	1.225225E+03
-8.3308E-01	-3.1832E-06	1.226727E+03
-8.3258E-01	-3.1824E-06	1.228228E+03
-8.3208E-01	-3.1856E-06	1.229730E+03
-8.3158E-01	-3.1842E-06	1.231231E+03
-8.3108E-01	-3.1943E-06	1.232733E+03
-8.3058E-01	-3.1875E-06	1.234234E+03
-8.3008E-01	-3.1905E-06	1.235736E+03
-8.2958E-01	-3.1863E-06	1.237237E+03
-8.2908E-01	-3.1773E-06	1.238739E+03
-8.2858E-01	-3.1883E-06	1.240240E+03
-8.2808E-01	-3.1903E-06	1.241742E+03
-8.2758E-01	-3.1967E-06	1.243243E+03
-8.2708E-01	-3.1971E-06	1.244745E+03
-8.2658E-01	-3.2166E-06	1.246246E+03
-8.2608E-01	-3.2310E-06	1.247748E+03
-8.2558E-01	-3.2453E-06	1.249249E+03
-8.2508E-01	-3.2603E-06	1.250751E+03
-8.2458E-01	-3.2686E-06	1.252252E+03
-8.2408E-01	-3.2643E-06	1.253754E+03
-8.2358E-01	-3.2628E-06	1.255255E+03
-8.2308E-01	-3.2727E-06	1.256757E+03
-8.2258E-01	-3.2733E-06	1.258258E+03
-8.2208E-01	-3.2781E-06	1.259760E+03
-8.2158E-01	-3.2729E-06	1.261261E+03
-8.2108E-01	-3.2710E-06	1.262763E+03
-8.2058E-01	-3.2565E-06	1.264264E+03
-8.2008E-01	-3.2645E-06	1.265766E+03
-8.1958E-01	-3.2735E-06	1.267267E+03
-8.1908E-01	-3.2866E-06	1.268769E+03
-8.1858E-01	-3.2970E-06	1.270270E+03
-8.1808E-01	-3.2968E-06	1.271772E+03
-8.1758E-01	-3.2946E-06	1.273273E+03
-8.1708E-01	-3.2843E-06	1.274775E+03
-8.1658E-01	-3.2934E-06	1.276276E+03
-8.1608E-01	-3.2932E-06	1.277778E+03
-8.1558E-01	-3.2994E-06	1.279279E+03
-8.1508E-01	-3.2981E-06	1.280781E+03
-8.1458E-01	-3.2950E-06	1.282282E+03
-8.1408E-01	-3.2921E-06	1.283784E+03
-8.1358E-01	-3.2881E-06	1.285285E+03
-8.1308E-01	-3.3004E-06	1.286787E+03
-8.1258E-01	-3.3076E-06	1.288288E+03
-8.1208E-01	-3.3261E-06	1.289790E+03
-8.1158E-01	-3.3341E-06	1.291291E+03
-8.1108E-01	-3.3504E-06	1.292793E+03
-8.1058E-01	-3.3585E-06	1.294294E+03
-8.1008E-01	-3.3637E-06	1.295796E+03
-8.0958E-01	-3.3622E-06	1.297297E+03
-8.0908E-01	-3.3637E-06	1.298799E+03
-8.0858E-01	-3.3803E-06	1.300300E+03
-8.0808E-01	-3.3702E-06	1.301802E+03
-8.0758E-01	-3.3851E-06	1.303303E+03
-8.0708E-01	-3.3813E-06	1.304805E+03
-8.0658E-01	-3.3929E-06	1.306306E+03
-8.0608E-01	-3.3871E-06	1.307808E+03
-8.0558E-01	-3.4028E-06	1.309309E+03
-8.0508E-01	-3.4337E-06	1.310811E+03
-8.0458E-01	-3.4204E-06	1.312312E+03
-8.0408E-01	-3.4340E-06	1.313814E+03
-8.0358E-01	-3.4279E-06	1.315315E+03
-8.0308E-01	-3.4414E-06	1.316817E+03
-8.0258E-01	-3.4379E-06	1.318318E+03
-8.0208E-01	-3.4431E-06	1.319820E+03
-8.0158E-01	-3.4678E-06	1.321321E+03
-8.0108E-01	-3.4550E-06	1.322823E+03
-8.0058E-01	-3.4618E-06	1.324324E+03
-8.0008E-01	-3.4660E-06	1.325826E+03
-7.9958E-01	-3.4745E-06	1.327327E+03
-7.9908E-01	-3.4775E-06	1.328829E+03
-7.9858E-01	-3.4805E-06	1.330330E+03
-7.9808E-01	-3.4979E-06	1.331832E+03
-7.9758E-01	-3.4793E-06	1.333333E+03
-7.9708E-01	-3.4759E-06	1.334835E+03
-7.9658E-01	-3.4783E-06	1.336336E+03
-7.9608E-01	-3.4789E-06	1.337838E+03
-7.9558E-01	-3.4867E-06	1.339339E+03
-7.9508E-01	-3.4926E-06	1.340841E+03
-7.9458E-01	-3.4984E-06	1.342342E+03
-7.9408E-01	-3.4912E-06	1.343844E+03
-7.9358E-01	-3.4995E-06	1.345345E+03
-7.9308E-01	-3.5081E-06	1.346847E+03
-7.9258E-01	-3.5190E-06	1.348348E+03
-7.9208E-01	-3.5255E-06	1.349850E+03
-7.9158E-01	-3.5352E-06	1.351351E+03
-7.9108E-01	-3.5259E-06	1.352853E+03
-7.9058E-01	-3.5169E-06	1.354354E+03
-7.9008E-01	-3.5279E-06	1.355856E+03
-7.8958E-01	-3.5365E-06	1.357357E+03
-7.8908E-01	-3.5499E-06	1.358859E+03
-7.8858E-01	-3.5533E-06	1.360360E+03
-7.8808E-01	-3.5710E-06	1.361862E+03
-7.8758E-01	-3.5703E-06	1.363363E+03
-7.8708E-01	-3.5785E-06	1.364865E+03
-7.8658E-01	-3.6042E-06	1.366366E+03
-7.8608E-01	-3.6136E-06	1.367868E+03
-7.8558E-01	-3.6276E-06	1.369369E+03
-7.8508E-01	-3.6298E-06	1.370871E+03
-7.8458E-01	-3.6282E-06	1.372372E+03
-7.8408E-01	-3.6155E-06	1.373874E+03
-7.8358E-01	-3.5999E-06	1.375375E+03
-7.8308E-01	-3.6127E-06	1.376877E+03
-7.8258E-01	-3.6066E-06	1.378378E+03
-7.8208E-01	-3.6253E-06	1.379880E+03
-7.8158E-01	-3.6247E-06	1.381381E+03
-7.8108E-01	-3.6068E-06	1.382883E+03
-7.8058E-01	-3.6132E-06	1.384384E+03
-7.8008E-01	-3.6081E-06	1.385886E+03
-7.7958E-01	-3.6371E-06	1.387387E+03
-7.7908E-01	-3.6303E-06	1.388889E+03
-7.7858E-01	-3.6577E-06	1.390390E+03
-7.7808E-01	-3.6506E-06	1.391892E+03
-7.7758E-01	-3.6220E-06	1.393393E+03
-7.7708E-01	-3.6254E-06	1.394895E+03
-7.7658E-01	-3.6130E-06	1.396396E+03
-7.7608E-01	-3.6413E-06	1.397898E+03
-7.7558E-01	-3.6389E-06	1.399399E+03
-7.7508E-01	-3.6620E-06	1.400901E+03
-7.7458E-01	-3.6531E-06	1.402402E+03
-7.7408E-01	-3.6368E-06	1.403904E+03
-7.7358E-01	-3.6475E-06	1.405405E+03
-7.7308E-01	-3.6500E-06	1.406907E+03
-7.7258E-01	-3.6729E-06	1.408408E+03
-7.7208E-01	-3.6786E-06	1.409910E+03
-7.7158E-01	-3.6914E-06	1.411411E+03
-7.7108E-01	-3.6916E-06	1.412913E+03
-7.7058E-01	-3.6878E-06	1.414414E+03
-7.7008E-01	-3.7001E-06	1.415916E+03
-7.6958E-01	-3.7105E-06	1.417417E+03
-7.6908E-01	-3.7250E-06	1.418919E+03
-7.6858E-01	-3.7321E-06	1.420420E+03
-7.6808E-01	-3.7270E-06	1.421922E+03
-7.6758E-01	-3.7240E-06	1.423423E+03
-7.6708E-01	-3.7269E-06	1.424925E+03
-7.6658E-01	-3.7296E-06	1.426426E+03
-7.6608E-01	-3.7242E-06	1.427928E+03
-7.6558E-01	-3.7160E-06	1.429429E+03
-7.6508E-01	-3.7191E-06	1.430931E+03
-7.6458E-01	-3.7207E-06	1.432432E+03
-7.6408E-01	-3.7369E-06	1.433934E+03
-7.6358E-01	-3.7582E-06	1.435435E+03
-7.6308E-01	-3.7536E-06	1.436937E+03
-7.6258E-01	-3.7575E-06	1.438438E+03
-7.6208E-01	-3.7479E-06	1.439940E+03
-7.6158E-01	-3.7472E-06	1.441441E+03
-7.6108E-01	-3.7508E-06	1.442943E+03
-7.6058E-01	-3.7632E-06	1.444444E+03
-7.6008E-01	-3.7811E-06	1.445946E+03
-7.5958E-01	-3.7710E-06	1.447447E+03
-7.5908E-01	-3.7781E-06	1.448949E+03
-7.5858E-01	-3.7758E-06	1.450450E+03
-7.5808E-01	-3.7783E-06	1.451952E+03
-7.5758E-01	-3.7989E-06	1.453453E+03
-7.5708E-01	-3.8067E-06	1.454955E+03
-7.5658E-01	-3.8180E-06	1.456457E+03
-7.5608E-01	-3.8073E-06	1.457958E+03
-7.5558E-01	-3.8073E-06	1.459459E+03
-7.5508E-01	-3.8081E-06	1.460961E+03
-7.5458E-01	-3.7921E-06	1.462463E+03
-7.5408E-01	-3.8031E-06	1.463964E+03
-7.5358E-01	-3.8080E-06	1.465465E+03
-7.5308E-01	-3.8109E-06	1.466967E+03
-7.5258E-01	-3.8067E-06	1.468469E+03
-7.5208E-01	-3.8149E-06	1.469970E+03
-7.5158E-01	-3.8297E-06	1.471472E+03
-7.5108E-01	-3.8231E-06	1.472973E+03
-7.5058E-01	-3.8350E-06	1.474474E+03
-7.5008E-01	-3.8420E-06	1.475976E+03
-7.4958E-01	-3.8353E-06	1.477478E+03
-7.4908E-01	-3.8426E-06	1.478979E+03
-7.4858E-01	-3.8487E-06	1.480480E+03
-7.4808E-01	-3.8658E-06	1.481982E+03
-7.4758E-01	-3.8527E-06	1.483484E+03
-7.4708E-01	-3.8559E-06	1.484985E+03
-7.4658E-01	-3.8562E-06	1.486486E+03
-7.4608E-01	-3.8503E-06	1.487988E+03
-7.4558E-01	-3.8505E-06	1.489490E+03
-7.4508E-01	-3.8519E-06	1.490991E+03
-7.4458E-01	-3.8687E-06	1.492493E+03
-7.4408E-01	-3.8502E-06	1.493994E+03
-7.4358E-01	-3.8686E-06	1.495495E+03
-7.4308E-01	-3.8743E-06	1.496997E+03
-7.4258E-01	-3.8788E-06	1.498499E+03
-7.4208E-01	-3.8794E-06	1.500000E+03
-7.4158E-01	-3.8855E-06	1.501501E+03
-7.4108E-01	-3.8957E-06	1.503003E+03
-7.4058E-01	-3.8771E-06	1.504505E+03
-7.4008E-01	-3.8976E-06	1.506006E+03
-7.3958E-01	-3.8873E-06	1.507507E+03
-7.3908E-01	-3.8797E-06	1.509009E+03
-7.3858E-01	-3.8809E-06	1.510510E+03
-7.3808E-01	-3.8795E-06	1.512012E+03
-7.3758E-01	-3.8852E-06	1.513514E+03
-7.3708E-01	-3.8872E-06	1.515015E+03
-7.3658E-01	-3.9099E-06	1.516516E+03
-7.3608E-01	-3.9086E-06	1.518018E+03
-7.3558E-01	-3.9158E-06	1.519520E+03
-7.3508E-01	-3.9251E-06	1.521021E+03
-7.3458E-01	-3.9269E-06	1.522522E+03
-7.3408E-01	-3.9326E-06	1.524024E+03
-7.3358E-01	-3.9349E-06	1.525526E+03
-7.3308E-01	-3.9302E-06	1.527027E+03
-7.3258E-01	-3.9329E-06	1.528528E+03
-7.3208E-01	-3.9419E-06	1.530030E+03
-7.3158E-01	-3.9485E-06	1.531531E+03
-7.3108E-01	-3.9546E-06	1.533033E+03
-7.3058E-01	-3.9623E-06	1.534535E+03
-7.3008E-01	-3.9757E-06	1.536036E+03
-7.2958E-01	-3.9666E-06	1.537537E+03
-7.2908E-01	-3.9809E-06	1.539039E+03
-7.2858E-01	-3.9803E-06	1.540541E+03
-7.2808E-01	-3.9841E-06	1.542042E+03
-7.2758E-01	-3.9783E-06	1.543543E+03
-7.2708E-01	-3.9787E-06	1.545045E+03
-7.2658E-01	-3.9804E-06	1.546547E+03
-7.2608E-01	-3.9694E-06	1.548048E+03
-7.2558E-01	-3.9767E-06	1.549550E+03
-7.2508E-01	-3.9754E-06	1.551051E+03
-7.2458E-01	-3.9753E-06	1.552553E+03
-7.2408E-01	-3.9660E-06	1.554054E+03
-7.2358E-01	-3.9744E-06	1.555556E+03
-7.2308E-01	-3.9863E-06	1.557057E+03
-7.2258E-01	-3.9896E-06	1.558559E+03
-7.2208E-01	-3.9841E-06	1.560060E+03
-7.2158E-01	-3.9949E-06	1.561562E+03
-7.2108E-01	-4.0017E-06	1.563063E+03
-7.2058E-01	-4.0083E-06	1.564565E+03
-7.2008E-01	-4.0159E-06	1.566066E+03
-7.1958E-01	-4.0259E-06	1.567568E+03
-7.1908E-01	-4.0279E-06	1.569069E+03
-7.1858E-01	-4.0153E-06	1.570571E+03
-7.1808E-01	-4.0229E-06	1.572072E+03
-7.1758E-01	-4.0220E-06	1.573574E+03
-7.1708E-01	-4.0144E-06	1.575075E+03
-7.1658E-01	-4.0149E-06	1.576577E+03
-7.1608E-01	-4.0099E-06	1.578078E+03
-7.1558E-01	-4.0019E-06	1.579580E+03
-7.1508E-01	-3.9971E-06	1.581081E+03
-7.1458E-01	-3.9991E-06	1.582583E+03
-7.1408E-01	-4.0097E-06	1.584084E+03
-7.1358E-01	-4.0081E-06	1.585586E+03
-7.1308E-01	-4.0122E-06	1.587087E+03
-7.1258E-01	-4.0091E-06	1.588589E+03
-7.1208E-01	-4.0089E-06	1.590090E+03
-7.1158E-01	-4.0156E-06	1.591592E+03
-7.1108E-01	-4.0091E-06	1.593093E+03
-7.1058E-01	-4.0229E-06	1.594595E+03
-7.1008E-01	-4.0209E-06	1.596096E+03
-7.0958E-01	-4.0194E-06	1.597598E+03
-7.0908E-01	-4.0198E-06	1.599099E+03
-7.0858E-01	-4.0186E-06	1.600601E+03
-7.0808E-01	-4.0268E-06	1.602102E+03
-7.0758E-01	-4.0266E-06	1.603604E+03
-7.0708E-01	-4.0431E-06	1.605105E+03
-7.0658E-01	-4.0455E-06	1.606607E+03
-7.0608E-01	-4.0471E-06	1.608108E+03
-7.0558E-01	-4.0525E-06	1.609610E+03
-7.0508E-01	-4.0575E-06	1.611111E+03
-7.0458E-01	-4.0677E-06	1.612613E+03
-7.0408E-01	-4.0653E-06	1.614114E+03
-7.0358E-01	-4.0688E-06	1.615616E+03
-7.0308E-01	-4.0681E-06	1.617117E+03
-7.0258E-01	-4.0708E-06	1.618619E+03
-7.0208E-01	-4.0796E-06	1.620120E+03
-7.0158E-01	-4.0793E-06	1.621622E+03
-7.0108E-01	-4.0802E-06	1.623123E+03
-7.0058E-01	-4.0694E-06	1.624625E+03
-7.0008E-01	-4.0686E-06	1.626126E+03
-6.9958E-01	-4.0600E-06	1.627628E+03
-6.9908E-01	-4.0679E-06	1.629129E+03
-6.9858E-01	-4.0823E-06	1.630631E+03
-6.9808E-01	-4.0712E-06	1.632132E+03
-6.9758E-01	-4.0708E-06	1.633634E+03
-6.9708E-01	-4.0720E-06	1.635135E+03
-6.9658E-01	-4.0737E-06	1.636637E+03
-6.9608E-01	-4.0712E-06	1.638138E+03
-6.9558E-01	-4.0835E-06	1.639640E+03
-6.9508E-01	-4.0960E-06	1.641141E+03
-6.9458E-01	-4.0845E-06	1.642643E+03
-6.9408E-01	-4.0830E-06	1.644144E+03
-6.9358E-01	-4.0898E-06	1.645646E+03
-6.9308E-01	-4.0866E-06	1.647147E+03
-6.9258E-01	-4.0973E-06	1.648649E+03
-6.9208E-01	-4.1162E-06	1.650150E+03
-6.9158E-01	-4.1228E-06	1.651652E+03
-6.9108E-01	-4.1229E-06	1.653153E+03
-6.9058E-01	-4.1250E-06	1.654655E+03
-6.9008E-01	-4.1310E-06	1.656156E+03
-6.8958E-01	-4.1295E-06	1.657658E+03
-6.8908E-01	-4.1337E-06	1.659159E+03
-6.8858E-01	-4.1306E-06	1.660661E+03
-6.8808E-01	-4.1136E-06	1.662162E+03
-6.8758E-01	-4.1065E-06	1.663664E+03
-6.8708E-01	-4.1074E-06	1.665165E+03
-6.8658E-01	-4.0978E-06	1.666667E+03
-6.8608E-01	-4.1047E-06	1.668168E+03
-6.8558E-01	-4.1129E-06	1.669670E+03
-6.8508E-01	-4.1086E-06	1.671171E+03
-6.8458E-01	-4.1058E-06	1.672673E+03
-6.8408E-01	-4.1056E-06	1.674174E+03
-6.8358E-01	-4.1248E-06	1.675676E+03
-6.8308E-01	-4.1269E-06	1.677177E+03
-6.8258E-01	-4.1316E-06	1.678679E+03
-6.8208E-01	-4.1235E-06	1.680180E+03
-6.8158E-01	-4.1171E-06	1.681682E+03
-6.8108E-01	-4.1197E-06	1.683183E+03
-6.8058E-01	-4.1208E-06	1.684685E+03
-6.8008E-01	-4.1256E-06	1.686186E+03
-6.7958E-01	-4.1272E-06	1.687688E+03
-6.7908E-01	-4.1245E-06	1.689189E+03
-6.7858E-01	-4.1184E-06	1.690691E+03
-6.7808E-01	-4.1277E-06	1.692192E+03
-6.7758E-01	-4.1370E-06	1.693694E+03
-6.7708E-01	-4.1524E-06	1.695195E+03
-6.7658E-01	-4.1545E-06	1.696697E+03
-6.7608E-01	-4.1630E-06	1.698198E+03
-6.7558E-01	-4.1645E-06	1.699700E+03
-6.7508E-01	-4.1617E-06	1.701201E+03
-6.7458E-01	-4.1811E-06	1.702703E+03
-6.7408E-01	-4.1880E-06	1.704204E+03
-6.7358E-01	-4.1901E-06	1.705706E+03
-6.7308E-01	-4.1754E-06	1.707207E+03
-6.7258E-01	-4.1647E-06	1.708709E+03
-6.7208E-01	-4.1603E-06	1.710210E+03
-6.7158E-01	-4.1530E-06	1.711712E+03
-6.7108E-01	-4.1679E-06	1.713213E+03
-6.7058E-01	-4.1603E-06	1.714715E+03
-6.7008E-01	-4.1585E-06	1.716216E+03
-6.6958E-01	-4.1574E-06	1.717718E+03
-6.6908E-01	-4.1545E-06	1.719219E+03
-6.6858E-01	-4.1589E-06	1.720721E+03
-6.6808E-01	-4.1679E-06	1.722222E+03
-6.6758E-01	-4.1804E-06	1.723724E+03
-6.6708E-01	-4.1675E-06	1.725225E+03
-6.6658E-01	-4.1599E-06	1.726727E+03
-6.6608E-01	-4.1573E-06	1.728228E+03
-6.6558E-01	-4.1518E-06	1.729730E+03
-6.6508E-01	-4.1633E-06	1.731231E+03
-6.6458E-01	-4.1721E-06	1.732733E+03
-6.6408E-01	-4.1772E-06	1.734234E+03
-6.6358E-01	-4.1715E-06	1.735736E+03
-6.6308E-01	-4.1697E-06	1.737237E+03
-6.6258E-01	-4.1765E-06	1.738739E+03
-6.6208E-01	-4.1727E-06	1.740240E+03
-6.6158E-01	-4.1748E-06	1.741742E+03
-6.6108E-01	-4.1624E-06	1.743243E+03
-6.6058E-01	-4.1598E-06	1.744745E+03
-6.6008E-01	-4.1561E-06	1.746246E+03
-6.5958E-01	-4.1553E-06	1.747748E+03
-6.5908E-01	-4.1687E-06	1.749249E+03
-6.5858E-01	-4.1889E-06	1.750751E+03
-6.5808E-01	-4.1994E-06	1.752252E+03
-6.5758E-01	-4.1924E-06	1.753754E+03
-6.5708E-01	-4.2094E-06	1.755255E+03
-6.5658E-01	-4.2258E-06	1.756757E+03
-6.5608E-01	-4.2348E-06	1.758258E+03
-6.5558E-01	-4.2347E-06	1.759760E+03
-6.5508E-01	-4.2353E-06	1.761261E+03
-6.5458E-01	-4.2144E-06	1.762763E+03
-6.5408E-01	-4.1876E-06	1.764264E+03
-6.5358E-01	-4.1865E-06	1.765766E+03
-6.5308E-01	-4.1893E-06	1.767267E+03
-6.5258E-01	-4.1851E-06	1.768769E+03
-6.5208E-01	-4.1798E-06	1.770270E+03
-6.5158E-01	-4.1831E-06	1.771772E+03
-6.5108E-01	-4.1820E-06	1.773273E+03
-6.5058E-01	-4.1740E-06	1.774775E+03
-6.5008E-01	-4.1901E-06	1.776276E+03
-6.4958E-01	-4.2116E-06	1.777778E+03
-6.4908E-01	-4.2123E-06	1.779279E+03
-6.4858E-01	-4.2273E-06	1.780781E+03
-6.4808E-01	-4.2259E-06	1.782282E+03
-6.4758E-01	-4.2392E-06	1.783784E+03
-6.4708E-01	-4.2274E-06	1.785285E+03
-6.4658E-01	-4.2333E-06	1.786787E+03
-6.4608E-01	-4.2385E-06	1.788288E+03
-6.4558E-01	-4.2361E-06	1.789790E+03
-6.4508E-01	-4.2485E-06	1.791291E+03
-6.4458E-01	-4.2302E-06	1.792793E+03
-6.4408E-01	-4.2310E-06	1.794294E+03
-6.4358E-01	-4.2198E-06	1.795796E+03
-6.4308E-01	-4.2239E-06	1.797297E+03
-6.4258E-01	-4.2197E-06	1.798799E+03
-6.4208E-01	-4.2141E-06	1.800300E+03
-6.4158E-01	-4.2097E-06	1.801802E+03
-6.4108E-01	-4.2050E-06	1.803303E+03
-6.4058E-01	-4.1958E-06	1.804805E+03
-6.4008E-01	-4.2067E-06	1.806306E+03
-6.3958E-01	-4.2079E-06	1.807808E+03
-6.3908E-01	-4.2126E-06	1.809309E+03
-6.3858E-01	-4.2117E-06	1.810811E+03
-6.3808E-01	-4.2149E-06	1.812312E+03
-6.3758E-01	-4.2309E-06	1.813814E+03
-6.3708E-01	-4.2261E-06	1.815315E+03
-6.3658E-01	-4.2474E-06	1.816817E+03
-6.3608E-01	-4.2356E-06	1.818318E+03
-6.3558E-01	-4.2326E-06	1.819820E+03
-6.3508E-01	-4.2314E-06	1.821321E+03
-6.3458E-01	-4.2332E-06	1.822823E+03
-6.3408E-01	-4.2441E-06	1.824324E+03
-6.3358E-01	-4.2345E-06	1.825826E+03
-6.3308E-01	-4.2424E-06	1.827327E+03
-6.3258E-01	-4.2349E-06	1.828829E+03
-6.3208E-01	-4.2418E-06	1.830330E+03
-6.3158E-01	-4.2506E-06	1.831832E+03
-6.3108E-01	-4.2460E-06	1.833333E+03
-6.3058E-01	-4.2550E-06	1.834835E+03
-6.3008E-01	-4.2597E-06	1.836336E+03
-6.2958E-01	-4.2651E-06	1.837838E+03
-6.2908E-01	-4.2638E-06	1.839339E+03
-6.2858E-01	-4.2628E-06	1.840841E+03
-6.2808E-01	-4.2670E-06	1.842342E+03
-6.2758E-01	-4.2580E-06	1.843844E+03
-6.2708E-01	-4.2568E-06	1.845345E+03
-6.2658E-01	-4.2628E-06	1.846847E+03
-6.2608E-01	-4.2588E-06	1.848348E+03
-6.2558E-01	-4.2601E-06	1.849850E+03
-6.2508E-01	-4.2579E-06	1.851351E+03
-6.2458E-01	-4.2652E-06	1.852853E+03
-6.2408E-01	-4.2567E-06	1.854354E+03
-6.2358E-01	-4.2651E-06	1.855856E+03
-6.2308E-01	-4.2667E-06	1.857357E+03
-6.2258E-01	-4.2601E-06	1.858859E+03
-6.2208E-01	-4.2637E-06	1.860360E+03
-6.2158E-01	-4.2663E-06	1.861862E+03
-6.2108E-01	-4.2769E-06	1.863363E+03
-6.2058E-01	-4.2583E-06	1.864865E+03
-6.2008E-01	-4.2643E-06	1.866366E+03
-6.1958E-01	-4.2534E-06	1.867868E+03
-6.1908E-01	-4.2574E-06	1.869369E+03
-6.1858E-01	-4.2588E-06	1.870871E+03
-6.1808E-01	-4.2591E-06	1.872372E+03
-6.1758E-01	-4.2688E-06	1.873874E+03
-6.1708E-01	-4.2635E-06	1.875375E+03
-6.1658E-01	-4.2670E-06	1.876877E+03
-6.1608E-01	-4.2688E-06	1.878378E+03
-6.1558E-01	-4.2794E-06	1.879880E+03
-6.1508E-01	-4.2839E-06	1.881381E+03
-6.1458E-01	-4.2892E-06	1.882883E+03
-6.1408E-01	-4.2960E-06	1.884384E+03
-6.1358E-01	-4.3022E-06	1.885886E+03
-6.1308E-01	-4.2945E-06	1.887387E+03
-6.1258E-01	-4.2985E-06	1.888889E+03
-6.1208E-01	-4.3047E-06	1.890390E+03
-6.1158E-01	-4.3033E-06	1.891892E+03
-6.1108E-01	-4.3035E-06	1.893393E+03
-6.1058E-01	-4.2903E-06	1.894895E+03
-6.1008E-01	-4.2871E-06	1.896396E+03
-6.0958E-01	-4.2734E-06	1.897898E+03
-6.0908E-01	-4.2712E-06	1.899399E+03
-6.0858E-01	-4.2801E-06	1.900901E+03
-6.0808E-01	-4.2742E-06	1.902402E+03
-6.0758E-01	-4.2718E-06	1.903904E+03
-6.0708E-01	-4.2596E-06	1.905405E+03
-6.0658E-01	-4.2578E-06	1.906907E+03
-6.0608E-01	-4.2643E-06	1.908408E+03
-6.0558E-01	-4.2722E-06	1.909910E+03
-6.0508E-01	-4.2795E-06	1.911411E+03
-6.0458E-01	-4.2802E-06	1.912913E+03
-6.0408E-01	-4.2736E-06	1.914414E+03
-6.0358E-01	-4.2740E-06	1.915916E+03
-6.0308E-01	-4.2728E-06	1.917417E+03
-6.0258E-01	-4.2907E-06	1.918919E+03
-6.0208E-01	-4.3025E-06	1.920420E+03
-6.0158E-01	-4.3043E-06	1.921922E+03
-6.0108E-01	-4.3077E-06	1.923423E+03
-6.0058E-01	-4.3018E-06	1.924925E+03
-6.0008E-01	-4.3148E-06	1.926426E+03
-5.9958E-01	-4.3198E-06	1.927928E+03
-5.9908E-01	-4.3274E-06	1.929429E+03
-5.9858E-01	-4.3280E-06	1.930931E+03
-5.9808E-01	-4.3263E-06	1.932432E+03
-5.9758E-01	-4.3063E-06	1.933934E+03
-5.9708E-01	-4.2959E-06	1.935435E+03
-5.9658E-01	-4.2947E-06	1.936937E+03
-5.9608E-01	-4.2909E-06	1.938438E+03
-5.9558E-01	-4.2882E-06	1.939940E+03
-5.9508E-01	-4.2846E-06	1.941441E+03
-5.9458E-01	-4.2930E-06	1.942943E+03
-5.9408E-01	-4.2759E-06	1.944444E+03
-5.9358E-01	-4.2816E-06	1.945946E+03
-5.9308E-01	-4.2917E-06	1.947447E+03
-5.9258E-01	-4.3015E-06	1.948949E+03
-5.9208E-01	-4.3066E-06	1.950450E+03
-5.9158E-01	-4.3001E-06	1.951952E+03
-5.9108E-01	-4.3123E-06	1.953453E+03
-5.9058E-01	-4.2951E-06	1.954955E+03
-5.9008E-01	-4.2986E-06	1.956457E+03
-5.8958E-01	-4.3115E-06	1.957958E+03
-5.8908E-01	-4.3154E-06	1.959459E+03
-5.8858E-01	-4.3094E-06	1.960961E+03
-5.8808E-01	-4.3046E-06	1.962463E+03
-5.8758E-01	-4.3178E-06	1.963964E+03
-5.8708E-01	-4.3061E-06	1.965465E+03
-5.8658E-01	-4.3093E-06	1.966967E+03
-5.8608E-01	-4.3238E-06	1.968469E+03
-5.8558E-01	-4.3147E-06	1.969970E+03
-5.8508E-01	-4.3049E-06	1.971472E+03
-5.8458E-01	-4.3062E-06	1.972973E+03
-5.8408E-01	-4.3207E-06	1.974474E+03
-5.8358E-01	-4.3129E-06	1.975976E+03
-5.8308E-01	-4.3210E-06	1.977478E+03
-5.8258E-01	-4.3317E-06	1.978979E+03
-5.8208E-01	-4.3328E-06	1.980480E+03
-5.8158E-01	-4.3476E-06	1.981982E+03
-5.8108E-01	-4.3429E-06	1.983484E+03
-5.8058E-01	-4.3450E-06	1.984985E+03
-5.8008E-01	-4.3259E-06	1.986486E+03
-5.7958E-01	-4.3390E-06	1.987988E+03
-5.7908E-01	-4.3333E-06	1.989490E+03
-5.7858E-01	-4.3405E-06	1.990991E+03
-5.7808E-01	-4.3504E-06	1.992493E+03
-5.7758E-01	-4.3373E-06	1.993994E+03
-5.7708E-01	-4.3305E-06	1.995495E+03
-5.7658E-01	-4.3247E-06	1.996997E+03
-5.7608E-01	-4.3595E-06	1.998499E+03
-5.7558E-01	-4.3569E-06	2.000000E+03
-5.7508E-01	-4.3732E-06	2.001501E+03
-5.7458E-01	-4.3691E-06	2.003003E+03
-5.7408E-01	-4.3635E-06	2.004505E+03
-5.7358E-01	-4.3547E-06	2.006006E+03
-5.7308E-01	-4.3633E-06	2.007507E+03
-5.7258E-01	-4.3852E-06	2.009009E+03
-5.7208E-01	-4.3734E-06	2.010510E+03
-5.7158E-01	-4.3733E-06	2.012012E+03
-5.7108E-01	-4.3557E-06	2.013514E+03
-5.7058E-01	-4.3534E-06	2.015015E+03
-5.7008E-01	-4.3421E-06	2.016516E+03
-5.6958E-01	-4.3430E-06	2.018018E+03
-5.6908E-01	-4.3410E-06	2.019520E+03
-5.6858E-01	-4.3313E-06	2.021021E+03
-5.6808E-01	-4.3223E-06	2.022522E+03
-5.6758E-01	-4.3035E-06	2.024024E+03
-5.6708E-01	-4.3074E-06	2.025526E+03
-5.6658E-01	-4.3112E-06	2.027027E+03
-5.6608E-01	-4.3116E-06	2.028528E+03
-5.6558E-01	-4.3166E-06	2.030030E+03
-5.6508E-01	-4.3165E-06	2.031531E+03
-5.6458E-01	-4.3124E-06	2.033033E+03
-5.6408E-01	-4.3075E-06	2.034535E+03
-5.6358E-01	-4.3232E-06	2.036036E+03
-5.6308E-01	-4.3368E-06	2.037537E+03
-5.6258E-01	-4.3373E-06	2.039039E+03
-5.6208E-01	-4.3501E-06	2.040541E+03
-5.6158E-01	-4.3425E-06	2.042042E+03
-5.6108E-01	-4.3429E-06	2.043543E+03
-5.6058E-01	-4.3412E-06	2.045045E+03
-5.6008E-01	-4.3488E-06	2.046547E+03
-5.5958E-01	-4.3540E-06	2.048048E+03
-5.5908E-01	-4.3556E-06	2.049550E+03
-5.5858E-01	-4.3680E-06	2.051051E+03
-5.5808E-01	-4.3640E-06	2.052552E+03
-5.5758E-01	-4.3750E-06	2.054054E+03
-5.5708E-01	-4.3782E-06	2.055556E+03
-5.5658E-01	-4.3799E-06	2.057057E+03
-5.5608E-01	-4.3860E-06	2.058559E+03
-5.5558E-01	-4.3821E-06	2.060060E+03
-5.5508E-01	-4.3841E-06	2.061562E+03
-5.5458E-01	-4.3798E-06	2.063063E+03
-5.5408E-01	-4.3681E-06	2.064565E+03
-5.5358E-01	-4.3552E-06	2.066066E+03
-5.5308E-01	-4.3411E-06	2.067568E+03
-5.5258E-01	-4.3444E-06	2.069069E+03
-5.5208E-01	-4.3389E-06	2.070571E+03
-5.5158E-01	-4.3431E-06	2.072072E+03
-5.5108E-01	-4.3489E-06	2.073573E+03
-5.5058E-01	-4.3539E-06	2.075075E+03
-5.5008E-01	-4.3690E-06	2.076577E+03
-5.4958E-01	-4.3708E-06	2.078078E+03
-5.4908E-01	-4.3847E-06	2.079580E+03
-5.4858E-01	-4.3835E-06	2.081081E+03
-5.4808E-01	-4.3840E-06	2.082583E+03
-5.4758E-01	-4.3811E-06	2.084084E+03
-5.4708E-01	-4.3824E-06	2.085586E+03
-5.4658E-01	-4.3714E-06	2.087087E+03
-5.4608E-01	-4.3463E-06	2.088589E+03
-5.4558E-01	-4.3426E-06	2.090090E+03
-5.4508E-01	-4.3243E-06	2.091592E+03
-5.4458E-01	-4.3278E-06	2.093093E+03
-5.4408E-01	-4.3254E-06	2.094594E+03
-5.4358E-01	-4.3414E-06	2.096096E+03
-5.4308E-01	-4.3301E-06	2.097598E+03
-5.4258E-01	-4.3307E-06	2.099099E+03
-5.4208E-01	-4.3461E-06	2.100601E+03
-5.4158E-01	-4.3432E-06	2.102102E+03
-5.4108E-01	-4.3617E-06	2.103604E+03
-5.4058E-01	-4.3542E-06	2.105105E+03
-5.4008E-01	-4.3625E-06	2.106607E+03
-5.3958E-01	-4.3546E-06	2.108108E+03
-5.3908E-01	-4.3563E-06	2.109610E+03
-5.3858E-01	-4.3611E-06	2.111111E+03
-5.3808E-01	-4.3603E-06	2.112613E+03
-5.3758E-01	-4.3730E-06	2.114114E+03
-5.3708E-01	-4.3747E-06	2.115615E+03
-5.3658E-01	-4.3803E-06	2.117117E+03
-5.3608E-01	-4.3931E-06	2.118619E+03
-5.3558E-01	-4.3862E-06	2.120120E+03
-5.3508E-01	-4.3788E-06	2.121622E+03
-5.3458E-01	-4.3692E-06	2.123123E+03
-5.3408E-01	-4.3729E-06	2.124625E+03
-5.3358E-01	-4.3779E-06	2.126126E+03
-5.3308E-01	-4.3722E-06	2.127628E+03
-5.3258E-01	-4.3807E-06	2.129129E+03
-5.3208E-01	-4.3586E-06	2.130631E+03
-5.3158E-01	-4.3457E-06	2.132132E+03
-5.3108E-01	-4.3478E-06	2.133634E+03
-5.3058E-01	-4.3545E-06	2.135135E+03
-5.3008E-01	-4.3680E-06	2.136637E+03
-5.2958E-01	-4.3772E-06	2.138138E+03
-5.2908E-01	-4.3809E-06	2.139640E+03
-5.2858E-01	-4.3772E-06	2.141141E+03
-5.2808E-01	-4.3744E-06	2.142643E+03
-5.2758E-01	-4.3870E-06	2.144144E+03
-5.2708E-01	-4.3970E-06	2.145646E+03
-5.2658E-01	-4.4028E-06	2.147147E+03
-5.2608E-01	-4.4010E-06	2.148649E+03
-5.2558E-01	-4.3841E-06	2.150150E+03
-5.2508E-01	-4.3788E-06	2.151652E+03
-5.2458E-01	-4.3639E-06	2.153153E+03
-5.2408E-01	-4.3757E-06	2.154655E+03
-5.2358E-01	-4.3801E-06	2.156156E+03
-5.2308E-01	-4.3773E-06	2.157658E+03
-5.2258E-01	-4.3841E-06	2.159159E+03
-5.2208E-01	-4.3845E-06	2.160661E+03
-5.2158E-01	-4.3838E-06	2.162162E+03
-5.2108E-01	-4.3792E-06	2.163664E+03
-5.2058E-01	-4.4001E-06	2.165165E+03
-5.2008E-01	-4.4006E-06	2.166667E+03
-5.1958E-01	-4.3949E-06	2.168168E+03
-5.1908E-01	-4.3990E-06	2.169670E+03
-5.1858E-01	-4.4002E-06	2.171171E+03
-5.1808E-01	-4.3921E-06	2.172673E+03
-5.1758E-01	-4.3988E-06	2.174174E+03
-5.1708E-01	-4.4038E-06	2.175676E+03
-5.1658E-01	-4.4143E-06	2.177177E+03
-5.1608E-01	-4.4134E-06	2.178679E+03
-5.1558E-01	-4.4159E-06	2.180180E+03
-5.1508E-01	-4.4210E-06	2.181682E+03
-5.1458E-01	-4.4046E-06	2.183183E+03
-5.1408E-01	-4.4043E-06	2.184685E+03
-5.1358E-01	-4.3854E-06	2.186186E+03
-5.1308E-01	-4.4020E-06	2.187688E+03
-5.1258E-01	-4.3857E-06	2.189189E+03
-5.1208E-01	-4.3788E-06	2.190691E+03
-5.1158E-01	-4.3796E-06	2.192192E+03
-5.1108E-01	-4.3615E-06	2.193694E+03
-5.1058E-01	-4.3641E-06	2.195195E+03
-5.1008E-01	-4.3505E-06	2.196697E+03
-5.0958E-01	-4.3757E-06	2.198198E+03
-5.0908E-01	-4.3912E-06	2.199700E+03
-5.0858E-01	-4.4084E-06	2.201201E+03
-5.0808E-01	-4.4059E-06	2.202703E+03
-5.0758E-01	-4.4081E-06	2.204204E+03
-5.0708E-01	-4.4152E-06	2.205706E+03
-5.0658E-01	-4.4131E-06	2.207207E+03
-5.0608E-01	-4.4319E-06	2.208709E+03
-5.0558E-01	-4.4440E-06	2.210210E+03
-5.0508E-01	-4.4432E-06	2.211712E+03
-5.0458E-01	-4.4235E-06	2.213213E+03
-5.0408E-01	-4.4224E-06	2.214715E+03
-5.0358E-01	-4.4191E-06	2.216216E+03
-5.0308E-01	-4.4010E-06	2.217718E+03
-5.0258E-01	-4.4071E-06	2.219219E+03
-5.0208E-01	-4.4165E-06	2.220721E+03
-5.0158E-01	-4.4172E-06	2.222222E+03
-5.0108E-01	-4.4032E-06	2.223724E+03
-5.0058E-01	-4.3988E-06	2.225225E+03
-5.0008E-01	-4.4037E-06	2.226727E+03
-4.9958E-01	-4.3871E-06	2.228228E+03
-4.9908E-01	-4.3964E-06	2.229730E+03
-4.9858E-01	-4.4070E-06	2.231231E+03
-4.9808E-01	-4.4194E-06	2.232733E+03
-4.9758E-01	-4.4112E-06	2.234234E+03
-4.9708E-01	-4.4199E-06	2.235736E+03
-4.9658E-01	-4.4293E-06	2.237237E+03
-4.9608E-01	-4.4239E-06	2.238739E+03
-4.9558E-01	-4.4354E-06	2.240240E+03
-4.9508E-01	-4.4435E-06	2.241742E+03
-4.9458E-01	-4.4470E-06	2.243243E+03
-4.9408E-01	-4.4343E-06	2.244745E+03
-4.9358E-01	-4.4468E-06	2.246246E+03
-4.9308E-01	-4.4419E-06	2.247748E+03
-4.9258E-01	-4.4334E-06	2.249249E+03
-4.9208E-01	-4.4304E-06	2.250751E+03
-4.9158E-01	-4.4289E-06	2.252252E+03
-4.9108E-01	-4.4244E-06	2.253754E+03
-4.9058E-01	-4.4230E-06	2.255255E+03
-4.9008E-01	-4.4348E-06	2.256757E+03
-4.8958E-01	-4.4404E-06	2.258258E+03
-4.8908E-01	-4.4486E-06	2.259760E+03
-4.8858E-01	-4.4494E-06	2.261261E+03
-4.8808E-01	-4.4667E-06	2.262763E+03
-4.8758E-01	-4.4644E-06	2.264264E+03
-4.8708E-01	-4.4652E-06	2.265766E+03
-4.8658E-01	-4.4653E-06	2.267267E+03
-4.8608E-01	-4.4668E-06	2.268769E+03
-4.8558E-01	-4.4696E-06	2.270270E+03
-4.8508E-01	-4.4512E-06	2.271772E+03
-4.8458E-01	-4.4703E-06	2.273273E+03
-4.8408E-01	-4.4476E-06	2.274775E+03
-4.8358E-01	-4.4413E-06	2.276276E+03
-4.8308E-01	-4.4453E-06	2.277778E+03
-4.8258E-01	-4.4473E-06	2.279279E+03
-4.8208E-01	-4.4479E-06	2.280781E+03
-4.8158E-01	-4.4335E-06	2.282282E+03
-4.8108E-01	-4.4551E-06	2.283784E+03
-4.8058E-01	-4.4391E-06	2.285285E+03
-4.8008E-01	-4.4447E-06	2.286787E+03
-4.7958E-01	-4.4544E-06	2.288288E+03
-4.7908E-01	-4.4524E-06	2.289790E+03
-4.7858E-01	-4.4571E-06	2.291291E+03
-4.7808E-01	-4.4636E-06	2.292793E+03
-4.7758E-01	-4.4762E-06	2.294294E+03
-4.7708E-01	-4.4763E-06	2.295796E+03
-4.7658E-01	-4.4838E-06	2.297297E+03
-4.7608E-01	-4.4857E-06	2.298799E+03
-4.7558E-01	-4.4751E-06	2.300300E+03
-4.7508E-01	-4.4688E-06	2.301802E+03
-4.7458E-01	-4.4696E-06	2.303303E+03
-4.7408E-01	-4.4603E-06	2.304805E+03
-4.7358E-01	-4.4688E-06	2.306306E+03
-4.7308E-01	-4.4728E-06	2.307808E+03
-4.7258E-01	-4.4688E-06	2.309309E+03
-4.7208E-01	-4.4699E-06	2.310811E+03
-4.7158E-01	-4.4728E-06	2.312312E+03
-4.7108E-01	-4.4677E-06	2.313814E+03
-4.7058E-01	-4.4545E-06	2.315315E+03
-4.7008E-01	-4.4600E-06	2.316817E+03
-4.6958E-01	-4.4516E-06	2.318318E+03
-4.6908E-01	-4.4508E-06	2.319820E+03
-4.6858E-01	-4.4532E-06	2.321321E+03
-4.6808E-01	-4.4539E-06	2.322823E+03
-4.6758E-01	-4.4395E-06	2.324324E+03
-4.6708E-01	-4.4546E-06	2.325826E+03
-4.6658E-01	-4.4702E-06	2.327327E+03
-4.6608E-01	-4.4742E-06	2.328829E+03
-4.6558E-01	-4.4907E-06	2.330330E+03
-4.6508E-01	-4.4927E-06	2.331832E+03
-4.6458E-01	-4.4947E-06	2.333333E+03
-4.6408E-01	-4.4857E-06	2.334835E+03
-4.6358E-01	-4.4948E-06	2.336336E+03
-4.6308E-01	-4.4938E-06	2.337838E+03
-4.6258E-01	-4.4970E-06	2.339339E+03
-4.6208E-01	-4.5135E-06	2.340841E+03
-4.6158E-01	-4.4986E-06	2.342342E+03
-4.6108E-01	-4.4945E-06	2.343844E+03
-4.6058E-01	-4.5010E-06	2.345345E+03
-4.6008E-01	-4.5027E-06	2.346847E+03
-4.5958E-01	-4.5081E-06	2.348348E+03
-4.5908E-01	-4.5047E-06	2.349850E+03
-4.5858E-01	-4.5130E-06	2.351351E+03
-4.5808E-01	-4.4982E-06	2.352853E+03
-4.5758E-01	-4.5045E-06	2.354354E+03
-4.5708E-01	-4.5246E-06	2.355856E+03
-4.5658E-01	-4.5191E-06	2.357357E+03
-4.5608E-01	-4.5328E-06	2.358859E+03
-4.5558E-01	-4.5335E-06	2.360360E+03
-4.5508E-01	-4.5366E-06	2.361862E+03
-4.5458E-01	-4.5217E-06	2.363363E+03
-4.5408E-01	-4.5141E-06	2.364865E+03
-4.5358E-01	-4.5266E-06	2.366366E+03
-4.5308E-01	-4.5080E-06	2.367868E+03
-4.5258E-01	-4.5060E-06	2.369369E+03
-4.5208E-01	-4.4930E-06	2.370871E+03
-4.5158E-01	-4.4947E-06	2.372372E+03
-4.5108E-01	-4.4974E-06	2.373874E+03
-4.5058E-01	-4.5053E-06	2.375375E+03
-4.5008E-01	-4.5242E-06	2.376877E+03
-4.4958E-01	-4.5137E-06	2.378378E+03
-4.4908E-01	-4.5167E-06	2.379880E+03
-4.4858E-01	-4.5183E-06	2.381381E+03
-4.4808E-01	-4.5234E-06	2.382883E+03
-4.4758E-01	-4.5260E-06	2.384385E+03
-4.4708E-01	-4.5264E-06	2.385886E+03
-4.4658E-01	-4.5369E-06	2.387387E+03
-4.4608E-01	-4.5328E-06	2.388889E+03
-4.4558E-01	-4.5285E-06	2.390390E+03
-4.4508E-01	-4.5307E-06	2.391892E+03
-4.4458E-01	-4.5333E-06	2.393393E+03
-4.4408E-01	-4.5468E-06	2.394895E+03
-4.4358E-01	-4.5461E-06	2.396396E+03
-4.4308E-01	-4.5537E-06	2.397898E+03
-4.4258E-01	-4.5426E-06	2.399399E+03
-4.4208E-01	-4.5367E-06	2.400901E+03
-4.4158E-01	-4.5372E-06	2.402402E+03
-4.4108E-01	-4.5351E-06	2.403904E+03
-4.4058E-01	-4.5430E-06	2.405406E+03
-4.4008E-01	-4.5415E-06	2.406907E+03
-4.3958E-01	-4.5493E-06	2.408408E+03
-4.3908E-01	-4.5375E-06	2.409910E+03
-4.3858E-01	-4.5427E-06	2.411411E+03
-4.3808E-01	-4.5355E-06	2.412913E+03
-4.3758E-01	-4.5393E-06	2.414414E+03
-4.3708E-01	-4.5452E-06	2.415916E+03
-4.3658E-01	-4.5450E-06	2.417417E+03
-4.3608E-01	-4.5507E-06	2.418919E+03
-4.3558E-01	-4.5402E-06	2.420420E+03
-4.3508E-01	-4.5664E-06	2.421922E+03
-4.3458E-01	-4.5660E-06	2.423423E+03
-4.3408E-01	-4.5800E-06	2.424925E+03
-4.3358E-01	-4.5816E-06	2.426427E+03
-4.3308E-01	-4.5742E-06	2.427928E+03
-4.3258E-01	-4.5773E-06	2.429429E+03
-4.3208E-01	-4.5626E-06	2.430931E+03
-4.3158E-01	-4.5744E-06	2.432432E+03
-4.3108E-01	-4.5613E-06	2.433934E+03
-4.3058E-01	-4.5593E-06	2.435435E+03
-4.3008E-01	-4.5532E-06	2.436937E+03
-4.2958E-01	-4.5502E-06	2.438438E+03
-4.2908E-01	-4.5657E-06	2.439940E+03
-4.2858E-01	-4.5758E-06	2.441441E+03
-4.2808E-01	-4.5935E-06	2.442943E+03
-4.2758E-01	-4.5969E-06	2.444444E+03
-4.2708E-01	-4.6040E-06	2.445946E+03
-4.2658E-01	-4.6123E-06	2.447448E+03
-4.2608E-01	-4.6198E-06	2.448949E+03
-4.2558E-01	-4.6262E-06	2.450450E+03
-4.2508E-01	-4.6242E-06	2.451952E+03
-4.2458E-01	-4.6135E-06	2.453454E+03
-4.2408E-01	-4.6009E-06	2.454955E+03
-4.2358E-01	-4.5949E-06	2.456457E+03
-4.2308E-01	-4.5980E-06	2.457958E+03
-4.2258E-01	-4.6060E-06	2.459459E+03
-4.2208E-01	-4.6104E-06	2.460961E+03
-4.2158E-01	-4.6006E-06	2.462462E+03
-4.2108E-01	-4.5984E-06	2.463964E+03
-4.2058E-01	-4.5958E-06	2.465466E+03
-4.2008E-01	-4.6016E-06	2.466967E+03
-4.1958E-01	-4.6135E-06	2.468469E+03
-4.1908E-01	-4.6213E-06	2.469970E+03
-4.1858E-01	-4.6205E-06	2.471471E+03
-4.1808E-01	-4.6064E-06	2.472973E+03
-4.1758E-01	-4.6023E-06	2.474475E+03
-4.1708E-01	-4.5997E-06	2.475976E+03
-4.1658E-01	-4.6009E-06	2.477478E+03
-4.1608E-01	-4.6147E-06	2.478979E+03
-4.1558E-01	-4.6248E-06	2.480480E+03
-4.1508E-01	-4.6272E-06	2.481982E+03
-4.1458E-01	-4.6258E-06	2.483483E+03
-4.1408E-01	-4.6211E-06	2.484985E+03
-4.1358E-01	-4.6318E-06	2.486487E+03
-4.1308E-01	-4.6365E-06	2.487988E+03
-4.1258E-01	-4.6504E-06	2.489490E+03
-4.1208E-01	-4.6561E-06	2.490991E+03
-4.1158E-01	-4.6574E-06	2.492492E+03
-4.1108E-01	-4.6566E-06	2.493994E+03
-4.1058E-01	-4.6440E-06	2.495496E+03
-4.1008E-01	-4.6518E-06	2.496997E+03
-4.0958E-01	-4.6515E-06	2.498499E+03
-4.0908E-01	-4.6604E-06	2.500000E+03
-4.0858E-01	-4.6675E-06	2.501501E+03
-4.0808E-01	-4.6655E-06	2.503003E+03
-4.0758E-01	-4.6751E-06	2.504504E+03
-4.0708E-01	-4.6667E-06	2.506006E+03
-4.0658E-01	-4.6808E-06	2.507508E+03
-4.0608E-01	-4.6839E-06	2.509009E+03
-4.0558E-01	-4.6852E-06	2.510510E+03
-4.0508E-01	-4.6844E-06	2.512012E+03
-4.0458E-01	-4.6680E-06	2.513513E+03
-4.0408E-01	-4.6774E-06	2.515015E+03
-4.0358E-01	-4.6656E-06	2.516517E+03
-4.0308E-01	-4.6736E-06	2.518018E+03
-4.0258E-01	-4.6695E-06	2.519520E+03
-4.0208E-01	-4.6641E-06	2.521021E+03
-4.0158E-01	-4.6688E-06	2.522522E+03
-4.0108E-01	-4.6590E-06	2.524024E+03
-4.0058E-01	-4.6800E-06	2.525525E+03
-4.0008E-01	-4.6872E-06	2.527027E+03
-3.9958E-01	-4.7029E-06	2.528529E+03
-3.9908E-01	-4.7036E-06	2.530030E+03
-3.9858E-01	-4.7014E-06	2.531531E+03
-3.9808E-01	-4.7026E-06	2.533033E+03
-3.9758E-01	-4.6876E-06	2.534534E+03
-3.9708E-01	-4.7018E-06	2.536036E+03
-3.9658E-01	-4.6979E-06	2.537538E+03
-3.9608E-01	-4.6958E-06	2.539039E+03
-3.9558E-01	-4.6852E-06	2.540541E+03
-3.9508E-01	-4.6904E-06	2.542042E+03
-3.9458E-01	-4.6950E-06	2.543543E+03
-3.9408E-01	-4.6908E-06	2.545045E+03
-3.9358E-01	-4.7133E-06	2.546546E+03
-3.9308E-01	-4.7156E-06	2.548048E+03
-3.9258E-01	-4.7244E-06	2.549550E+03
-3.9208E-01	-4.7338E-06	2.551051E+03
-3.9158E-01	-4.7441E-06	2.552552E+03
-3.9108E-01	-4.7574E-06	2.554054E+03
-3.9058E-01	-4.7526E-06	2.555556E+03
-3.9008E-01	-4.7635E-06	2.557057E+03
-3.8958E-01	-4.7498E-06	2.558559E+03
-3.8908E-01	-4.7498E-06	2.560060E+03
-3.8858E-01	-4.7563E-06	2.561562E+03
-3.8808E-01	-4.7614E-06	2.563063E+03
-3.8758E-01	-4.7737E-06	2.564565E+03
-3.8708E-01	-4.7635E-06	2.566066E+03
-3.8658E-01	-4.7710E-06	2.567568E+03
-3.8608E-01	-4.7619E-06	2.569069E+03
-3.8558E-01	-4.7695E-06	2.570571E+03
-3.8508E-01	-4.7568E-06	2.572072E+03
-3.8458E-01	-4.7635E-06	2.573573E+03
-3.8408E-01	-4.7585E-06	2.575075E+03
-3.8358E-01	-4.7532E-06	2.576577E+03
-3.8308E-01	-4.7569E-06	2.578078E+03
-3.8258E-01	-4.7562E-06	2.579580E+03
-3.8208E-01	-4.7729E-06	2.581081E+03
-3.8158E-01	-4.7631E-06	2.582583E+03
-3.8108E-01	-4.7799E-06	2.584084E+03
-3.8058E-01	-4.7745E-06	2.585586E+03
-3.8008E-01	-4.7927E-06	2.587087E+03
-3.7958E-01	-4.8029E-06	2.588589E+03
-3.7908E-01	-4.8133E-06	2.590090E+03
-3.7858E-01	-4.8268E-06	2.591592E+03
-3.7808E-01	-4.8088E-06	2.593093E+03
-3.7758E-01	-4.8091E-06	2.594594E+03
-3.7708E-01	-4.8051E-06	2.596096E+03
-3.7658E-01	-4.8121E-06	2.597598E+03
-3.7608E-01	-4.8107E-06	2.599099E+03
-3.7558E-01	-4.8160E-06	2.600601E+03
-3.7508E-01	-4.8222E-06	2.602102E+03
-3.7458E-01	-4.8033E-06	2.603604E+03
-3.7408E-01	-4.8044E-06	2.605105E+03
-3.7358E-01	-4.7996E-06	2.606607E+03
-3.7308E-01	-4.8019E-06	2.608108E+03
-3.7258E-01	-4.8111E-06	2.609610E+03
-3.7208E-01	-4.8153E-06	2.611111E+03
-3.7158E-01	-4.8241E-06	2.612613E+03
-3.7108E-01	-4.8273E-06	2.614114E+03
-3.7058E-01	-4.8387E-06	2.615615E+03
-3.7008E-01	-4.8409E-06	2.617117E+03
-3.6958E-01	-4.8467E-06	2.618619E+03
-3.6908E-01	-4.8637E-06	2.620120E+03
-3.6858E-01	-4.8610E-06	2.621622E+03
-3.6808E-01	-4.8705E-06	2.623123E+03
-3.6758E-01	-4.8698E-06	2.624625E+03
-3.6708E-01	-4.8597E-06	2.626126E+03
-3.6658E-01	-4.8609E-06	2.627628E+03
-3.6608E-01	-4.8599E-06	2.629129E+03
-3.6558E-01	-4.8708E-06	2.630631E+03
-3.6508E-01	-4.8662E-06	2.632132E+03
-3.6458E-01	-4.8827E-06	2.633634E+03
-3.6408E-01	-4.8921E-06	2.635135E+03
-3.6358E-01	-4.8932E-06	2.636637E+03
-3.6308E-01	-4.9026E-06	2.638138E+03
-3.6258E-01	-4.9060E-06	2.639640E+03
-3.6208E-01	-4.9114E-06	2.641141E+03
-3.6158E-01	-4.9138E-06	2.642643E+03
-3.6108E-01	-4.9339E-06	2.644144E+03
-3.6058E-01	-4.9421E-06	2.645646E+03
-3.6008E-01	-4.9381E-06	2.647147E+03
-3.5958E-01	-4.9406E-06	2.648649E+03
-3.5908E-01	-4.9413E-06	2.650150E+03
-3.5858E-01	-4.9299E-06	2.651652E+03
-3.5808E-01	-4.9323E-06	2.653153E+03
-3.5758E-01	-4.9481E-06	2.654655E+03
-3.5708E-01	-4.9394E-06	2.656156E+03
-3.5658E-01	-4.9303E-06	2.657658E+03
-3.5608E-01	-4.9268E-06	2.659159E+03
-3.5558E-01	-4.9306E-06	2.660661E+03
-3.5508E-01	-4.9266E-06	2.662162E+03
-3.5458E-01	-4.9445E-06	2.663664E+03
-3.5408E-01	-4.9680E-06	2.665165E+03
-3.5358E-01	-4.9656E-06	2.666667E+03
-3.5308E-01	-4.9721E-06	2.668168E+03
-3.5258E-01	-4.9672E-06	2.669670E+03
-3.5208E-01	-4.9655E-06	2.671171E+03
-3.5158E-01	-4.9617E-06	2.672673E+03
-3.5108E-01	-4.9733E-06	2.674174E+03
-3.5058E-01	-4.9857E-06	2.675676E+03
-3.5008E-01	-4.9813E-06	2.677177E+03
-3.4958E-01	-4.9914E-06	2.678679E+03
-3.4908E-01	-4.9813E-06	2.680180E+03
-3.4858E-01	-4.9828E-06	2.681682E+03
-3.4808E-01	-4.9806E-06	2.683183E+03
-3.4758E-01	-4.9865E-06	2.684685E+03
-3.4708E-01	-4.9846E-06	2.686186E+03
-3.4658E-01	-4.9749E-06	2.687688E+03
-3.4608E-01	-4.9863E-06	2.689189E+03
-3.4558E-01	-4.9794E-06	2.690691E+03
-3.4508E-01	-4.9936E-06	2.692192E+03
-3.4458E-01	-5.0094E-06	2.693694E+03
-3.4408E-01	-5.0347E-06	2.695195E+03
-3.4358E-01	-5.0352E-06	2.696697E+03
-3.4308E-01	-5.0481E-06	2.698198E+03
-3.4258E-01	-5.0669E-06	2.699700E+03
-3.4208E-01	-5.0595E-06	2.701201E+03
-3.4158E-01	-5.0668E-06	2.702703E+03
-3.4108E-01	-5.0737E-06	2.704204E+03
-3.4058E-01	-5.0697E-06	2.705706E+03
-3.4008E-01	-5.0571E-06	2.707207E+03
-3.3958E-01	-5.0659E-06	2.708709E+03
-3.3908E-01	-5.0746E-06	2.710210E+03
-3.3858E-01	-5.0647E-06	2.711712E+03
-3.3808E-01	-5.0808E-06	2.713213E+03
-3.3758E-01	-5.0950E-06	2.714715E+03
-3.3708E-01	-5.0841E-06	2.716216E+03
-3.3658E-01	-5.0891E-06	2.717718E+03
-3.3608E-01	-5.0973E-06	2.719219E+03
-3.3558E-01	-5.1052E-06	2.720721E+03
-3.3508E-01	-5.1038E-06	2.722222E+03
-3.3458E-01	-5.1294E-06	2.723724E+03
-3.3408E-01	-5.1386E-06	2.725225E+03
-3.3358E-01	-5.1345E-06	2.726727E+03
-3.3308E-01	-5.1463E-06	2.728228E+03
-3.3258E-01	-5.1529E-06	2.729730E+03
-3.3208E-01	-5.1539E-06	2.731231E+03
-3.3158E-01	-5.1563E-06	2.732733E+03
-3.3108E-01	-5.1676E-06	2.734234E+03
-3.3058E-01	-5.1571E-06	2.735736E+03
-3.3008E-01	-5.1574E-06	2.737237E+03
-3.2958E-01	-5.1595E-06	2.738739E+03
-3.2908E-01	-5.1699E-06	2.740240E+03
-3.2858E-01	-5.1755E-06	2.741742E+03
-3.2808E-01	-5.1830E-06	2.743243E+03
-3.2758E-01	-5.1985E-06	2.744745E+03
-3.2708E-01	-5.1935E-06	2.746246E+03
-3.2658E-01	-5.2146E-06	2.747748E+03
-3.2608E-01	-5.2155E-06	2.749249E+03
-3.2558E-01	-5.2249E-06	2.750751E+03
-3.2508E-01	-5.2289E-06	2.752252E+03
-3.2458E-01	-5.2220E-06	2.753754E+03
-3.2408E-01	-5.2336E-06	2.755255E+03
-3.2358E-01	-5.2321E-06	2.756757E+03
-3.2308E-01	-5.2440E-06	2.758258E+03
-3.2258E-01	-5.2349E-06	2.759760E+03
-3.2208E-01	-5.2405E-06	2.761261E+03
-3.2158E-01	-5.2356E-06	2.762763E+03
-3.2108E-01	-5.2306E-06	2.764264E+03
-3.2058E-01	-5.2554E-06	2.765766E+03
-3.2008E-01	-5.2674E-06	2.767267E+03
-3.1958E-01	-5.2824E-06	2.768769E+03
-3.1908E-01	-5.2850E-06	2.770270E+03
-3.1858E-01	-5.3027E-06	2.771772E+03
-3.1808E-01	-5.3051E-06	2.773273E+03
-3.1758E-01	-5.3221E-06	2.774775E+03
-3.1708E-01	-5.3403E-06	2.776276E+03
-3.1658E-01	-5.3360E-06	2.777778E+03
-3.1608E-01	-5.3506E-06	2.779279E+03
-3.1558E-01	-5.3430E-06	2.780781E+03
-3.1508E-01	-5.3530E-06	2.782282E+03
-3.1458E-01	-5.3438E-06	2.783784E+03
-3.1408E-01	-5.3697E-06	2.785285E+03
-3.1358E-01	-5.3720E-06	2.786787E+03
-3.1308E-01	-5.3699E-06	2.788288E+03
-3.1258E-01	-5.3931E-06	2.789790E+03
-3.1208E-01	-5.3783E-06	2.791291E+03
-3.1158E-01	-5.3876E-06	2.792793E+03
-3.1108E-01	-5.3791E-06	2.794294E+03
-3.1058E-01	-5.3922E-06	2.795796E+03
-3.1008E-01	-5.3780E-06	2.797297E+03
-3.0958E-01	-5.3792E-06	2.798799E+03
-3.0908E-01	-5.3965E-06	2.800300E+03
-3.0858E-01	-5.3799E-06	2.801802E+03
-3.0808E-01	-5.3957E-06	2.803303E+03
-3.0758E-01	-5.4035E-06	2.804805E+03
-3.0708E-01	-5.4200E-06	2.806306E+03
-3.0658E-01	-5.4254E-06	2.807808E+03
-3.0608E-01	-5.4305E-06	2.809309E+03
-3.0558E-01	-5.4388E-06	2.810811E+03
-3.0508E-01	-5.4237E-06	2.812312E+03
-3.0458E-01	-5.4382E-06	2.813814E+03
-3.0408E-01	-5.4348E-06	2.815315E+03
-3.0358E-01	-5.4404E-06	2.816817E+03
-3.0308E-01	-5.4454E-06	2.818318E+03
-3.0258E-01	-5.4495E-06	2.819820E+03
-3.0208E-01	-5.4539E-06	2.821321E+03
-3.0158E-01	-5.4470E-06	2.822823E+03
-3.0108E-01	-5.4625E-06	2.824324E+03
-3.0058E-01	-5.4622E-06	2.825826E+03
-3.0008E-01	-5.4861E-06	2.827327E+03
-2.9958E-01	-5.4796E-06	2.828829E+03
-2.9908E-01	-5.4781E-06	2.830330E+03
-2.9858E-01	-5.4823E-06	2.831832E+03
-2.9808E-01	-5.4707E-06	2.833333E+03
-2.9758E-01	-5.4868E-06	2.834835E+03
-2.9708E-01	-5.4955E-06	2.836336E+03
-2.9658E-01	-5.5207E-06	2.837838E+03
-2.9608E-01	-5.5002E-06	2.839339E+03
-2.9558E-01	-5.4944E-06	2.840841E+03
-2.9508E-01	-5.5088E-06	2.842342E+03
-2.9458E-01	-5.4929E-06	2.843844E+03
-2.9408E-01	-5.5185E-06	2.845345E+03
-2.9358E-01	-5.5230E-06	2.846847E+03
-2.9308E-01	-5.5275E-06	2.848348E+03
-2.9258E-01	-5.5057E-06	2.849850E+03
-2.9208E-01	-5.5089E-06	2.851351E+03
-2.9158E-01	-5.5422E-06	2.852853E+03
-2.9108E-01	-5.5464E-06	2.854354E+03
-2.9058E-01	-5.5758E-06	2.855856E+03
-2.9008E-01	-5.5803E-06	2.857357E+03
-2.8958E-01	-5.5865E-06	2.858859E+03
-2.8908E-01	-5.5607E-06	2.860360E+03
-2.8858E-01	-5.5655E-06	2.861862E+03
-2.8808E-01	-5.5792E-06	2.863363E+03
-2.8758E-01	-5.5761E-06	2.864865E+03
-2.8708E-01	-5.5695E-06	2.866366E+03
-2.8658E-01	-5.5704E-06	2.867868E+03
-2.8608E-01	-5.5729E-06	2.869369E+03
-2.8558E-01	-5.5508E-06	2.870871E+03
-2.8508E-01	-5.5734E-06	2.872372E+03
-2.8458E-01	-5.5859E-06	2.873874E+03
-2.8408E-01	-5.5981E-06	2.875375E+03
-2.8358E-01	-5.6032E-06	2.876877E+03
-2.8308E-01	-5.6119E-06	2.878378E+03
-2.8258E-01	-5.6135E-06	2.879880E+03
-2.8208E-01	-5.5981E-06	2.881381E+03
-2.8158E-01	-5.6008E-06	2.882883E+03
-2.8108E-01	-5.6016E-06	2.884385E+03
-2.8058E-01	-5.6047E-06	2.885886E+03
-2.8008E-01	-5.6115E-06	2.887387E+03
-2.7958E-01	-5.6063E-06	2.888889E+03
-2.7908E-01	-5.6235E-06	2.890390E+03
-2.7858E-01	-5.6155E-06	2.891892E+03
-2.7808E-01	-5.6168E-06	2.893393E+03
-2.7758E-01	-5.6333E-06	2.894895E+03
-2.7708E-01	-5.6490E-06	2.896396E+03
-2.7658E-01	-5.6585E-06	2.897898E+03
-2.7608E-01	-5.6556E-06	2.899399E+03
-2.7558E-01	-5.6793E-06	2.900901E+03
-2.7508E-01	-5.6666E-06	2.902402E+03
-2.7458E-01	-5.6740E-06	2.903904E+03
-2.7408E-01	-5.6856E-06	2.905406E+03
-2.7358E-01	-5.6972E-06	2.906907E+03
-2.7308E-01	-5.6877E-06	2.908408E+03
-2.7258E-01	-5.6825E-06	2.909910E+03
-2.7208E-01	-5.6906E-06	2.911411E+03
-2.7158E-01	-5.6812E-06	2.912913E+03
-2.7108E-01	-5.6971E-06	2.914414E+03
-2.7058E-01	-5.7011E-06	2.915916E+03
-2.7008E-01	-5.7159E-06	2.917417E+03
-2.6958E-01	-5.7039E-06	2.918919E+03
-2.6908E-01	-5.7068E-06	2.920420E+03
-2.6858E-01	-5.7071E-06	2.921922E+03
-2.6808E-01	-5.7059E-06	2.923423E+03
-2.6758E-01	-5.7144E-06	2.924925E+03
-2.6708E-01	-5.7158E-06	2.926427E+03
-2.6658E-01	-5.7204E-06	2.927928E+03
-2.6608E-01	-5.7031E-06	2.929429E+03
-2.6558E-01	-5.7111E-06	2.930931E+03
-2.6508E-01	-5.7166E-06	2.932432E+03
-2.6458E-01	-5.7237E-06	2.933934E+03
-2.6408E-01	-5.7246E-06	2.935435E+03
-2.6358E-01	-5.7343E-06	2.936937E+03
-2.6308E-01	-5.7332E-06	2.938438E+03
-2.6258E-01	-5.7256E-06	2.939940E+03
-2.6208E-01	-5.7373E-06	2.941441E+03
-2.6158E-01	-5.7418E-06	2.942943E+03
-2.6108E-01	-5.7451E-06	2.944444E+03
-2.6058E-01	-5.7415E-06	2.945946E+03
-2.6008E-01	-5.7507E-06	2.947448E+03
-2.5958E-01	-5.7566E-06	2.948949E+03
-2.5908E-01	-5.7544E-06	2.950450E+03
-2.5858E-01	-5.7739E-06	2.951952E+03
-2.5808E-01	-5.7834E-06	2.953454E+03
-2.5758E-01	-5.7840E-06	2.954955E+03
-2.5708E-01	-5.7773E-06	2.956457E+03
-2.5658E-01	-5.7832E-06	2.957958E+03
-2.5608E-01	-5.7956E-06	2.959459E+03
-2.5558E-01	-5.7863E-06	2.960961E+03
-2.5508E-01	-5.8039E-06	2.962462E+03
-2.5458E-01	-5.8063E-06	2.963964E+03
-2.5408E-01	-5.7995E-06	2.965466E+03
-2.5358E-01	-5.7875E-06	2.966967E+03
-2.5308E-01	-5.7873E-06	2.968469E+03
-2.5258E-01	-5.7882E-06	2.969970E+03
-2.5208E-01	-5.7829E-06	2.971471E+03
-2.5158E-01	-5.7989E-06	2.972973E+03
-2.5108E-01	-5.8037E-06	2.974475E+03
-2.5058E-01	-5.8067E-06	2.975976E+03
-2.5008E-01	-5.8135E-06	2.977478E+03
-2.4958E-01	-5.8209E-06	2.978979E+03
-2.4908E-01	-5.8316E-06	2.980480E+03
-2.4858E-01	-5.8430E-06	2.981982E+03
-2.4808E-01	-5.8581E-06	2.983483E+03
-2.4758E-01	-5.8574E-06	2.984985E+03
-2.4708E-01	-5.8609E-06	2.986487E+03
-2.4658E-01	-5.8609E-06	2.987988E+03
-2.4608E-01	-5.8629E-06	2.989490E+03
-2.4558E-01	-5.8646E-06	2.990991E+03
-2.4508E-01	-5.8641E-06	2.992492E+03
-2.4432E-01	-5.8733E-06	2.993994E+03
-2.4379E-01	-5.8694E-06	2.995496E+03
-2.4338E-01	-5.8789E-06	2.996997E+03
-2.4304E-01	-5.8758E-06	2.998499E+03
-2.4276E-01	-5.8820E-06	3.000000E+03
-2.4251E-01	-5.8725E-06	3.001501E+03
-2.4229E-01	-5.8739E-06	3.003003E+03
