# Supplementary material for: Mechanistic study of aluminum alloy corrosion under the interaction of Embellisia sp. and Candida xyloterini
Source: RSC Adv. 2025 May 12;15(19):14903–16. doi: 10.1039/d5ra02115d (PMC12067196; doi:10.1039/d5ra02115d)
Supplement: RA-015-D5RA02115D-s003 [file RA-015-D5RA02115D-s003.zip › TAF/TAF-7B04-5-28d.txt]

Potential (V)	Current (A)	Elapsed Time (s)
-1.368225	6.6615472e-006	0
-1.367725	6.4893188e-006	1.5015012
-1.367225	6.4093556e-006	3.0030031
-1.366725	6.4339597e-006	4.5045043
-1.366225	6.3724495e-006	6.0060062
-1.365725	6.3662985e-006	7.5075074
-1.365225	6.4216577e-006	9.0090093
-1.364725	6.3662985e-006	10.510511
-1.364225	6.3970536e-006	12.012012
-1.363725	6.3539965e-006	13.513514
-1.363225	6.3909026e-006	15.015015
-1.362725	6.3909026e-006	16.516517
-1.362225	6.4278087e-006	18.018018
-1.361725	6.5016208e-006	19.51952
-1.361225	6.5016208e-006	21.021021
-1.360725	6.5077718e-006	22.522522
-1.360225	6.6430941e-006	24.024024
-1.359725	6.6923022e-006	25.525525
-1.359225	6.7107553e-006	27.027027
-1.358725	6.6738492e-006	28.528528
-1.358225	6.7476613e-006	30.03003
-1.357725	6.8214735e-006	31.531532
-1.357225	6.7907184e-006	33.033033
-1.356725	6.8583796e-006	34.534535
-1.356225	6.9321917e-006	36.036036
-1.355725	6.8768326e-006	37.537538
-1.355225	6.9998529e-006	39.039039
-1.354725	6.9937019e-006	40.54054
-1.354225	7.04291e-006	42.042042
-1.353725	7.073665e-006	43.543543
-1.353225	7.1167221e-006	45.045045
-1.352725	7.1659302e-006	46.546546
-1.352225	7.1659302e-006	48.048048
-1.351725	7.2704975e-006	49.54955
-1.351225	7.2028363e-006	51.051051
-1.350725	7.2643464e-006	52.552553
-1.350225	7.2766485e-006	54.054054
-1.349725	7.3689137e-006	55.555556
-1.349225	7.4427258e-006	57.057057
-1.348725	7.4427258e-006	58.558559
-1.348225	7.4365748e-006	60.06006
-1.347725	7.4550278e-006	61.561561
-1.347225	7.52884e-006	63.063063
-1.346725	7.5534441e-006	64.564564
-1.346225	7.6641623e-006	66.066066
-1.345725	7.6211052e-006	67.567568
-1.345225	7.6457093e-006	69.069069
-1.344725	7.6641623e-006	70.570571
-1.344225	7.7564275e-006	72.072072
-1.343725	7.7441255e-006	73.573574
-1.343225	7.7810315e-006	75.075075
-1.342725	7.8671457e-006	76.576577
-1.342225	7.8794478e-006	78.078078
-1.341725	7.8609947e-006	79.579579
-1.341225	7.9471089e-006	81.081081
-1.340725	7.996317e-006	82.582582
-1.340225	7.9471089e-006	84.084084
-1.339725	7.984015e-006	85.585585
-1.339225	8.0701292e-006	87.087087
-1.338725	8.0885822e-006	88.588589
-1.338225	8.0762802e-006	90.09009
-1.337725	8.2485085e-006	91.591592
-1.337225	8.2116025e-006	93.093093
-1.336725	8.1562433e-006	94.594595
-1.336225	8.2362065e-006	96.096096
-1.335725	8.3038677e-006	97.597598
-1.335225	8.3592268e-006	99.099099
-1.334725	8.445341e-006	100.6006
-1.334225	8.469945e-006	102.1021
-1.333725	8.4022839e-006	103.6036
-1.333225	8.463794e-006	105.10511
-1.332725	8.5437572e-006	106.60661
-1.332225	8.463794e-006	108.10811
-1.331725	8.6421734e-006	109.60961
-1.331225	8.6237203e-006	111.11111
-1.330725	8.6421734e-006	112.61261
-1.330225	8.6667774e-006	114.11411
-1.329725	8.6667774e-006	115.61562
-1.329225	8.7590426e-006	117.11712
-1.328725	8.7897977e-006	118.61862
-1.328225	8.7036835e-006	120.12012
-1.327725	8.7528916e-006	121.62162
-1.327225	8.8697609e-006	123.12312
-1.326725	8.918969e-006	124.62462
-1.326225	8.8820629e-006	126.12613
-1.325725	8.92512e-006	127.62763
-1.325225	8.9066669e-006	129.12913
-1.324725	8.9620261e-006	130.63063
-1.324225	9.0050831e-006	132.13213
-1.323725	9.0112342e-006	133.63363
-1.323225	8.943573e-006	135.13514
-1.322725	9.0235362e-006	136.63664
-1.322225	9.1219524e-006	138.13814
-1.321725	9.1342544e-006	139.63964
-1.321225	9.1034994e-006	141.14114
-1.320725	9.1711605e-006	142.64264
-1.320225	9.1527075e-006	144.14414
-1.319725	9.1404054e-006	145.64565
-1.319225	9.2142176e-006	147.14715
-1.318725	9.3064828e-006	148.64865
-1.318225	9.2388216e-006	150.15015
-1.317725	9.2449727e-006	151.65165
-1.317225	9.2203686e-006	153.15315
-1.316725	9.3003318e-006	154.65465
-1.316225	9.2880297e-006	156.15616
-1.315725	9.404899e-006	157.65766
-1.315225	9.3741439e-006	159.15916
-1.314725	9.3187848e-006	160.66066
-1.314225	9.4479561e-006	162.16216
-1.313725	9.417201e-006	163.66366
-1.313225	9.4479561e-006	165.16517
-1.312725	9.5279193e-006	166.66667
-1.312225	9.4602581e-006	168.16817
-1.311725	9.5463723e-006	169.66967
-1.311225	9.4541071e-006	171.17117
-1.310725	9.5156172e-006	172.67267
-1.310225	9.5402213e-006	174.17417
-1.309725	9.5586743e-006	175.67568
-1.309225	9.5955804e-006	177.17718
-1.308725	9.6017314e-006	178.67868
-1.308225	9.6816946e-006	180.18018
-1.307725	9.6140334e-006	181.68168
-1.307225	9.5586743e-006	183.18318
-1.306725	9.6816946e-006	184.68468
-1.306225	9.6017314e-006	186.18619
-1.305725	9.7370537e-006	187.68769
-1.305225	9.7370537e-006	189.18919
-1.304725	9.7555067e-006	190.69069
-1.304225	9.7062986e-006	192.19219
-1.303725	9.7247517e-006	193.69369
-1.303225	9.8170169e-006	195.1952
-1.302725	9.8477719e-006	196.6967
-1.302225	9.7678088e-006	198.1982
-1.301725	9.7924128e-006	199.6997
-1.301225	9.9031311e-006	201.2012
-1.300725	9.8539229e-006	202.7027
-1.300225	9.878527e-006	204.2042
-1.299725	9.890829e-006	205.70571
-1.299225	9.872376e-006	207.20721
-1.298725	9.9215841e-006	208.70871
-1.298225	9.878527e-006	210.21021
-1.297725	9.9154331e-006	211.71171
-1.297225	9.9154331e-006	213.21321
-1.296725	9.878527e-006	214.71471
-1.296225	9.9830942e-006	216.21622
-1.295725	9.9092821e-006	217.71772
-1.295225	1.0032302e-005	219.21922
-1.294725	9.9400371e-006	220.72072
-1.294225	9.9584902e-006	222.22222
-1.293725	1.0093812e-005	223.72372
-1.293225	9.9215841e-006	225.22523
-1.292725	1.0044604e-005	226.72673
-1.292225	9.9953962e-006	228.22823
-1.291725	1.0007698e-005	229.72973
-1.291225	1.0026151e-005	231.23123
-1.290725	1.0087661e-005	232.73273
-1.290225	1.0032302e-005	234.23423
-1.289725	1.008151e-005	235.73574
-1.289225	1.0063057e-005	237.23724
-1.288725	1.0069208e-005	238.73874
-1.288225	1.0075359e-005	240.24024
-1.287725	1.0087661e-005	241.74174
-1.287225	1.0087661e-005	243.24324
-1.286725	1.0087661e-005	244.74474
-1.286225	1.0155323e-005	246.24625
-1.285725	1.0063057e-005	247.74775
-1.285225	1.0143021e-005	249.24925
-1.284725	1.019838e-005	250.75075
-1.284225	1.0118417e-005	252.25225
-1.283725	1.0161474e-005	253.75375
-1.283225	1.0179927e-005	255.25526
-1.282725	1.0130719e-005	256.75676
-1.282225	1.008151e-005	258.25826
-1.281725	1.019838e-005	259.75976
-1.281225	1.0149172e-005	261.26126
-1.280725	1.0222984e-005	262.76276
-1.280225	1.0130719e-005	264.26426
-1.279725	1.0167625e-005	265.76577
-1.279225	1.0143021e-005	267.26727
-1.278725	1.0161474e-005	268.76877
-1.278225	1.0179927e-005	270.27027
-1.277725	1.0241437e-005	271.77177
-1.277225	1.0210682e-005	273.27327
-1.276725	1.0216833e-005	274.77478
-1.276225	1.0229135e-005	276.27628
-1.275725	1.0235286e-005	277.77778
-1.275225	1.0118417e-005	279.27928
-1.274725	1.0216833e-005	280.78078
-1.274225	1.0173776e-005	282.28228
-1.273725	1.0296796e-005	283.78378
-1.273225	1.0278343e-005	285.28528
-1.272725	1.0179927e-005	286.78679
-1.272225	1.0161474e-005	288.28829
-1.271725	1.0235286e-005	289.78979
-1.271225	1.019838e-005	291.29129
-1.270725	1.0216833e-005	292.79279
-1.270225	1.0186078e-005	294.29429
-1.269725	1.019838e-005	295.7958
-1.269225	1.0222984e-005	297.2973
-1.268725	1.0296796e-005	298.7988
-1.268225	1.0235286e-005	300.3003
-1.267725	1.0253739e-005	301.8018
-1.267225	1.0247588e-005	303.3033
-1.266725	1.0266041e-005	304.8048
-1.266225	1.0210682e-005	306.30631
-1.265725	1.0186078e-005	307.80781
-1.265225	1.0247588e-005	309.30931
-1.264725	1.0222984e-005	310.81081
-1.264225	1.0143021e-005	312.31231
-1.263725	1.0241437e-005	313.81381
-1.263225	1.0309098e-005	315.31532
-1.262725	1.0290645e-005	316.81682
-1.262225	1.0179927e-005	318.31832
-1.261725	1.0192229e-005	319.81982
-1.261225	1.0161474e-005	321.32132
-1.260725	1.0241437e-005	322.82282
-1.260225	1.0253739e-005	324.32432
-1.259725	1.0179927e-005	325.82583
-1.259225	1.0253739e-005	327.32733
-1.258725	1.025989e-005	328.82883
-1.258225	1.025989e-005	330.33033
-1.257725	1.0186078e-005	331.83183
-1.257225	1.0186078e-005	333.33333
-1.256725	1.0155323e-005	334.83483
-1.256225	1.0192229e-005	336.33634
-1.255725	1.0222984e-005	337.83784
-1.255225	1.0149172e-005	339.33934
-1.254725	1.0222984e-005	340.84084
-1.254225	1.0143021e-005	342.34234
-1.253725	1.0143021e-005	343.84384
-1.253225	1.0222984e-005	345.34535
-1.252725	1.0179927e-005	346.84685
-1.252225	1.0106114e-005	348.34835
-1.251725	1.0161474e-005	349.84985
-1.251225	1.0106114e-005	351.35135
-1.250725	1.0155323e-005	352.85285
-1.250225	1.0167625e-005	354.35435
-1.249725	1.0093812e-005	355.85586
-1.249225	1.0130719e-005	357.35736
-1.248725	1.0161474e-005	358.85886
-1.248225	1.0118417e-005	360.36036
-1.247725	1.0143021e-005	361.86186
-1.247225	1.0124568e-005	363.36336
-1.246725	1.0130719e-005	364.86486
-1.246225	1.013687e-005	366.36637
-1.245725	1.0063057e-005	367.86787
-1.245225	1.0106114e-005	369.36937
-1.244725	1.0026151e-005	370.87087
-1.244225	1.0026151e-005	372.37237
-1.243725	1.0087661e-005	373.87387
-1.243225	1.0124568e-005	375.37538
-1.242725	1.0112265e-005	376.87688
-1.242225	9.9953962e-006	378.37838
-1.241725	1.0038453e-005	379.87988
-1.241225	1.0087661e-005	381.38138
-1.240725	1.0050755e-005	382.88288
-1.240225	1.0038453e-005	384.38438
-1.239725	1.0050755e-005	385.88589
-1.239225	1.002e-005	387.38739
-1.238725	1.0038453e-005	388.88889
-1.238225	1.0007698e-005	390.39039
-1.237725	1.0038453e-005	391.89189
-1.237225	9.9892452e-006	393.39339
-1.236725	9.9830942e-006	394.89489
-1.236225	9.9400371e-006	396.3964
-1.235725	9.9953962e-006	397.8979
-1.235225	9.9830942e-006	399.3994
-1.234725	9.9400371e-006	400.9009
-1.234225	1.0007698e-005	402.4024
-1.233725	9.9461881e-006	403.9039
-1.233225	9.9953962e-006	405.40541
-1.232725	1.0013849e-005	406.90691
-1.232225	9.9523392e-006	408.40841
-1.231725	9.884678e-006	409.90991
-1.231225	1.0001547e-005	411.41141
-1.230725	9.9338861e-006	412.91291
-1.230225	9.8416209e-006	414.41441
-1.229725	9.9400371e-006	415.91592
-1.229225	9.9031311e-006	417.41742
-1.228725	9.890829e-006	418.91892
-1.228225	9.9892452e-006	420.42042
-1.227725	9.878527e-006	421.92192
-1.227225	9.872376e-006	423.42342
-1.226725	9.7985638e-006	424.92492
-1.226225	9.8170169e-006	426.42643
-1.225725	9.872376e-006	427.92793
-1.225225	9.7924128e-006	429.42943
-1.224725	9.8231679e-006	430.93093
-1.224225	9.7739598e-006	432.43243
-1.223725	9.8477719e-006	433.93393
-1.223225	9.8231679e-006	435.43544
-1.222725	9.7247517e-006	436.93694
-1.222225	9.7678088e-006	438.43844
-1.221725	9.6693926e-006	439.93994
-1.221225	9.7062986e-006	441.44144
-1.220725	9.7124496e-006	442.94294
-1.220225	9.6632415e-006	444.44444
-1.219725	9.6570905e-006	445.94595
-1.219225	9.6939966e-006	447.44745
-1.218725	9.7432047e-006	448.94895
-1.218225	9.6447885e-006	450.45045
-1.217725	9.6632415e-006	451.95195
-1.217225	9.6570905e-006	453.45345
-1.216725	9.7247517e-006	454.95495
-1.216225	9.6324865e-006	456.45646
-1.215725	9.6140334e-006	457.95796
-1.215225	9.5832784e-006	459.45946
-1.214725	9.6017314e-006	460.96096
-1.214225	9.6509395e-006	462.46246
-1.213725	9.5586743e-006	463.96396
-1.213225	9.6386375e-006	465.46547
-1.212725	9.5463723e-006	466.96697
-1.212225	9.5586743e-006	468.46847
-1.211725	9.5279193e-006	469.96997
-1.211225	9.5402213e-006	471.47147
-1.210725	9.4541071e-006	472.97297
-1.210225	9.4910132e-006	474.47447
-1.209725	9.5217682e-006	475.97598
-1.209225	9.4848622e-006	477.47748
-1.208725	9.4848622e-006	478.97898
-1.208225	9.4356541e-006	480.48048
-1.207725	9.392597e-006	481.98198
-1.207225	9.429503e-006	483.48348
-1.206725	9.4418051e-006	484.98499
-1.206225	9.4664091e-006	486.48649
-1.205725	9.3802949e-006	487.98799
-1.205225	9.3741439e-006	489.48949
-1.204725	9.392597e-006	490.99099
-1.204225	9.4479561e-006	492.49249
-1.203725	9.3372378e-006	493.99399
-1.203225	9.3556909e-006	495.4955
-1.202725	9.3618419e-006	496.997
-1.202225	9.3126338e-006	498.4985
-1.201725	9.3495399e-006	500
-1.201225	9.2818787e-006	501.5015
-1.200725	9.2449727e-006	503.003
-1.200225	9.2326706e-006	504.5045
-1.199725	9.1957645e-006	506.00601
-1.199225	9.2818787e-006	507.50751
-1.198725	9.1527075e-006	509.00901
-1.198225	9.2019156e-006	510.51051
-1.197725	9.2142176e-006	512.01201
-1.197225	9.1773115e-006	513.51351
-1.196725	9.1711605e-006	515.01501
-1.196225	9.1465564e-006	516.51652
-1.195725	9.0727443e-006	518.01802
-1.195225	9.1342544e-006	519.51952
-1.194725	9.0481402e-006	521.02102
-1.194225	9.1034994e-006	522.52252
-1.193725	9.0973483e-006	524.02402
-1.193225	9.0911973e-006	525.52553
-1.192725	9.0850463e-006	527.02703
-1.192225	9.0604423e-006	528.52853
-1.191725	9.0173852e-006	530.03003
-1.191225	9.0296872e-006	531.53153
-1.190725	8.9866301e-006	533.03303
-1.190225	8.9620261e-006	534.53453
-1.189725	8.955875e-006	536.03604
-1.189225	8.9128179e-006	537.53754
-1.188725	8.8574588e-006	539.03904
-1.188225	8.9804791e-006	540.54054
-1.187725	8.9128179e-006	542.04204
-1.187225	8.931271e-006	543.54354
-1.186725	8.9066669e-006	545.04505
-1.186225	8.8451568e-006	546.54655
-1.185725	8.8574588e-006	548.04805
-1.185225	8.9066669e-006	549.54955
-1.184725	8.8451568e-006	551.05105
-1.184225	8.7774957e-006	552.55255
-1.183725	8.7467406e-006	554.05405
-1.183225	8.7713446e-006	555.55556
-1.182725	8.7282876e-006	557.05706
-1.182225	8.7036835e-006	558.55856
-1.181725	8.7282876e-006	560.06006
-1.181225	8.6729284e-006	561.56156
-1.180725	8.6175693e-006	563.06306
-1.180225	8.6975325e-006	564.56456
-1.179725	8.6667774e-006	566.06607
-1.179225	8.6360224e-006	567.56757
-1.178725	8.6360224e-006	569.06907
-1.178225	8.6729284e-006	570.57057
-1.177725	8.6360224e-006	572.07207
-1.177225	8.5560592e-006	573.57357
-1.176725	8.5560592e-006	575.07507
-1.176225	8.5314551e-006	576.57658
-1.175725	8.4207369e-006	578.07808
-1.175225	8.4391899e-006	579.57958
-1.174725	8.3961328e-006	581.08108
-1.174225	8.3838308e-006	582.58258
-1.173725	8.3776798e-006	584.08408
-1.173225	8.4391899e-006	585.58559
-1.172725	8.3469247e-006	587.08709
-1.172225	8.3592268e-006	588.58859
-1.171725	8.3592268e-006	590.09009
-1.171225	8.3407737e-006	591.59159
-1.170725	8.2731126e-006	593.09309
-1.170225	8.2423575e-006	594.59459
-1.169725	8.2546595e-006	596.0961
-1.169225	8.2362065e-006	597.5976
-1.168725	8.1500923e-006	599.0991
-1.168225	8.1993004e-006	600.6006
-1.167725	8.1808474e-006	602.1021
-1.167225	8.1131862e-006	603.6036
-1.166725	8.0885822e-006	605.10511
-1.166225	8.0824312e-006	606.60661
-1.165725	8.1685454e-006	608.10811
-1.165225	8.0762802e-006	609.60961
-1.164725	8.0578271e-006	611.11111
-1.164225	8.0578271e-006	612.61261
-1.163725	8.0639781e-006	614.11411
-1.163225	7.9348069e-006	615.61562
-1.162725	7.990166e-006	617.11712
-1.162225	7.9348069e-006	618.61862
-1.161725	7.984015e-006	620.12012
-1.161225	7.9348069e-006	621.62162
-1.160725	7.9225048e-006	623.12312
-1.160225	7.9348069e-006	624.62462
-1.159725	7.8732967e-006	626.12613
-1.159225	7.8363907e-006	627.62763
-1.158725	7.8855988e-006	629.12913
-1.158225	7.8240886e-006	630.63063
-1.157725	7.7933336e-006	632.13213
-1.157225	7.7502765e-006	633.63363
-1.156725	7.7748805e-006	635.13514
-1.156225	7.7072194e-006	636.63664
-1.155725	7.6949174e-006	638.13814
-1.155225	7.7256724e-006	639.63964
-1.154725	7.6641623e-006	641.14114
-1.154225	7.6334072e-006	642.64264
-1.153725	7.6580113e-006	644.14414
-1.153225	7.6887663e-006	645.64565
-1.152725	7.5841991e-006	647.14715
-1.152225	7.5534441e-006	648.64865
-1.151725	7.5841991e-006	650.15015
-1.151225	7.516538e-006	651.65165
-1.150725	7.504236e-006	653.15315
-1.150225	7.4365748e-006	654.65465
-1.149725	7.4611789e-006	656.15616
-1.149225	7.4119708e-006	657.65766
-1.148725	7.3996687e-006	659.15916
-1.148225	7.3873667e-006	660.66066
-1.147725	7.4242728e-006	662.16216
-1.147225	7.3381586e-006	663.66366
-1.146725	7.3197056e-006	665.16517
-1.146225	7.2766485e-006	666.66667
-1.145725	7.3627627e-006	668.16817
-1.145225	7.2643464e-006	669.66967
-1.144725	7.3258566e-006	671.17117
-1.144225	7.2643464e-006	672.67267
-1.143725	7.2397424e-006	674.17417
-1.143225	7.2274404e-006	675.67568
-1.142725	7.0982691e-006	677.17718
-1.142225	7.1474772e-006	678.67868
-1.141725	7.1228731e-006	680.18018
-1.141225	7.055212e-006	681.68168
-1.140725	7.061363e-006	683.18318
-1.140225	7.0306079e-006	684.68468
-1.139725	6.9998529e-006	686.18619
-1.139225	7.0244569e-006	687.68769
-1.138725	6.9998529e-006	689.18919
-1.138225	6.9383428e-006	690.69069
-1.137725	6.9506448e-006	692.19219
-1.137225	6.9198897e-006	693.69369
-1.136725	6.8091715e-006	695.1952
-1.136225	6.9321917e-006	696.6967
-1.135725	6.8891346e-006	698.1982
-1.135225	6.8645306e-006	699.6997
-1.134725	6.7845674e-006	701.2012
-1.134225	6.7784164e-006	702.7027
-1.133725	6.7292083e-006	704.2042
-1.133225	6.7845674e-006	705.70571
-1.132725	6.6492451e-006	707.20721
-1.132225	6.6861512e-006	708.70871
-1.131725	6.587735e-006	710.21021
-1.131225	6.581584e-006	711.71171
-1.130725	6.6246411e-006	713.21321
-1.130225	6.575433e-006	714.71471
-1.129725	6.4893188e-006	716.21622
-1.129225	6.5200739e-006	717.71772
-1.128725	6.4770168e-006	719.21922
-1.128225	6.4278087e-006	720.72072
-1.127725	6.4831678e-006	722.22222
-1.127225	6.4216577e-006	723.72372
-1.126725	6.4032046e-006	725.22523
-1.126225	6.3601475e-006	726.72673
-1.125725	6.3355435e-006	728.22823
-1.125225	6.2986374e-006	729.72973
-1.124725	6.2555803e-006	731.23123
-1.124225	6.1879192e-006	732.73273
-1.123725	6.2494293e-006	734.23423
-1.123225	6.1694661e-006	735.73574
-1.122725	6.1817681e-006	737.23724
-1.122225	6.1448621e-006	738.73874
-1.121725	6.107956e-006	740.24024
-1.121225	6.0772009e-006	741.74174
-1.120725	5.9972377e-006	743.24324
-1.120225	5.9972377e-006	744.74474
-1.119725	6.0587479e-006	746.24625
-1.119225	6.0218418e-006	747.74775
-1.118725	5.9664827e-006	749.24925
-1.118225	5.9234256e-006	750.75075
-1.117725	5.8988215e-006	752.25225
-1.117225	5.8803685e-006	753.75375
-1.116725	5.8188584e-006	755.25526
-1.116225	5.7942543e-006	756.75676
-1.115725	5.8004053e-006	758.25826
-1.115225	5.7696503e-006	759.75976
-1.114725	5.7573482e-006	761.26126
-1.114225	5.7819523e-006	762.76276
-1.113725	5.6712341e-006	764.26426
-1.113225	5.7634993e-006	765.76577
-1.112725	5.640479e-006	767.26727
-1.112225	5.652781e-006	768.76877
-1.111725	5.6097239e-006	770.27027
-1.111225	5.5420628e-006	771.77177
-1.110725	5.4867037e-006	773.27327
-1.110225	5.5113077e-006	774.77478
-1.109725	5.4744016e-006	776.27628
-1.109225	5.5051567e-006	777.77778
-1.108725	5.4867037e-006	779.27928
-1.108225	5.4005895e-006	780.78078
-1.107725	5.3698344e-006	782.28228
-1.107225	5.3636834e-006	783.78378
-1.106725	5.3636834e-006	785.28529
-1.106225	5.3513814e-006	786.78679
-1.105725	5.3698344e-006	788.28829
-1.105225	5.2652672e-006	789.78979
-1.104725	5.191455e-006	791.29129
-1.104225	5.154549e-006	792.79279
-1.103725	5.1607e-006	794.29429
-1.103225	5.2037571e-006	795.7958
-1.102725	5.154549e-006	797.2973
-1.102225	5.1053409e-006	798.7988
-1.101725	5.1053409e-006	800.3003
-1.101225	4.9454145e-006	801.8018
-1.100725	5.0130757e-006	803.3033
-1.100225	4.9515655e-006	804.8048
-1.099725	4.9208105e-006	806.30631
-1.099225	4.8839044e-006	807.80781
-1.098725	4.8900554e-006	809.30931
-1.098225	4.9577165e-006	810.81081
-1.097725	4.8716024e-006	812.31231
-1.097225	4.7731861e-006	813.81381
-1.096725	4.7547331e-006	815.31532
-1.096225	4.717827e-006	816.81682
-1.095725	4.717827e-006	818.31832
-1.095225	4.693223e-006	819.81982
-1.094725	4.693223e-006	821.32132
-1.094225	4.6317128e-006	822.82282
-1.093725	4.5763537e-006	824.32432
-1.093225	4.5086926e-006	825.82583
-1.092725	4.6009578e-006	827.32733
-1.092225	4.5517497e-006	828.82883
-1.091725	4.4471825e-006	830.33033
-1.091225	4.4902395e-006	831.83183
-1.090725	4.4656355e-006	833.33333
-1.090225	4.3979743e-006	834.83484
-1.089725	4.3364642e-006	836.33634
-1.089225	4.3487662e-006	837.83784
-1.088725	4.3672193e-006	839.33934
-1.088225	4.25035e-006	840.84084
-1.087725	4.256501e-006	842.34234
-1.087225	4.1703869e-006	843.84384
-1.086725	4.1703869e-006	845.34535
-1.086225	4.1396318e-006	846.84685
-1.085725	4.1334808e-006	848.34835
-1.085225	4.0965747e-006	849.84985
-1.084725	4.0412156e-006	851.35135
-1.084225	4.0842727e-006	852.85285
-1.083725	4.0289136e-006	854.35435
-1.083225	4.0473666e-006	855.85586
-1.082725	3.9797055e-006	857.35736
-1.082225	3.9058933e-006	858.85886
-1.081725	3.9120443e-006	860.36036
-1.081225	3.9612524e-006	861.86186
-1.080725	3.9120443e-006	863.36336
-1.080225	3.8382322e-006	864.86486
-1.079725	3.8382322e-006	866.36637
-1.079225	3.6844568e-006	867.86787
-1.078725	3.6967589e-006	869.36937
-1.078225	3.7090609e-006	870.87087
-1.077725	3.7152119e-006	872.37237
-1.077225	3.6906078e-006	873.87387
-1.076725	3.6537018e-006	875.37538
-1.076225	3.6044937e-006	876.87688
-1.075725	3.6290977e-006	878.37838
-1.075225	3.5675876e-006	879.87988
-1.074725	3.5368325e-006	881.38138
-1.074225	3.5368325e-006	882.88288
-1.073725	3.5552856e-006	884.38438
-1.073225	3.5060775e-006	885.88589
-1.072725	3.4015102e-006	887.38739
-1.072225	3.3892082e-006	888.88889
-1.071725	3.3892082e-006	890.39039
-1.071225	3.315396e-006	891.89189
-1.070725	3.3400001e-006	893.39339
-1.070225	3.290792e-006	894.89489
-1.069725	3.303094e-006	896.3964
-1.069225	3.2477349e-006	897.8979
-1.068725	3.2538859e-006	899.3994
-1.068225	3.2231309e-006	900.9009
-1.067725	3.2292819e-006	902.4024
-1.067225	3.1923758e-006	903.9039
-1.066725	3.1124126e-006	905.40541
-1.066225	3.0816576e-006	906.90691
-1.065725	3.1308657e-006	908.40841
-1.065225	3.0201474e-006	909.90991
-1.064725	3.0201474e-006	911.41141
-1.064225	3.0509025e-006	912.91291
-1.063725	3.0447515e-006	914.41441
-1.063225	3.0016944e-006	915.91592
-1.062725	2.9955434e-006	917.41742
-1.062225	2.8786741e-006	918.91892
-1.061725	2.9217312e-006	920.42042
-1.061225	2.8725231e-006	921.92192
-1.060725	2.8479191e-006	923.42342
-1.060225	2.8971272e-006	924.92492
-1.059725	2.823315e-006	926.42643
-1.059225	2.7310498e-006	927.92793
-1.058725	2.7495028e-006	929.42943
-1.058225	2.6879927e-006	930.93093
-1.057725	2.804862e-006	932.43243
-1.057225	2.7248988e-006	933.93393
-1.056725	2.6633887e-006	935.43544
-1.056225	2.6203316e-006	936.93694
-1.055725	2.5957275e-006	938.43844
-1.055225	2.5096133e-006	939.93994
-1.054725	2.6633887e-006	941.44144
-1.054225	2.5342174e-006	942.94294
-1.053725	2.5711235e-006	944.44444
-1.053225	2.5157643e-006	945.94595
-1.052725	2.4911603e-006	947.44745
-1.052225	2.4050461e-006	948.94895
-1.051725	2.4358012e-006	950.45045
-1.051225	2.3804421e-006	951.95195
-1.050725	2.4111971e-006	953.45345
-1.050225	2.4111971e-006	954.95495
-1.049725	2.349687e-006	956.45646
-1.049225	2.2697238e-006	957.95796
-1.048725	2.349687e-006	959.45946
-1.048225	2.2451198e-006	960.96096
-1.047725	2.2574218e-006	962.46246
-1.047225	2.1897607e-006	963.96396
-1.046725	2.1774586e-006	965.46547
-1.046225	2.1836096e-006	966.96697
-1.045725	2.2082137e-006	968.46847
-1.045225	2.1467036e-006	969.96997
-1.044725	2.1713076e-006	971.47147
-1.044225	2.0790424e-006	972.97297
-1.043725	2.0359853e-006	974.47447
-1.043225	2.0667404e-006	975.97598
-1.042725	2.0482874e-006	977.47748
-1.042225	2.0359853e-006	978.97898
-1.041725	1.9683242e-006	980.48048
-1.041225	2.0052303e-006	981.98198
-1.040725	1.9437201e-006	983.48348
-1.040225	1.9867772e-006	984.98499
-1.039725	1.9191161e-006	986.48649
-1.039225	1.7776428e-006	987.98799
-1.038725	1.8514549e-006	989.48949
-1.038225	1.876059e-006	990.99099
-1.037725	1.7776428e-006	992.49249
-1.037225	1.7714918e-006	993.99399
-1.036725	1.7653408e-006	995.4955
-1.036225	1.8145489e-006	996.997
-1.035725	1.7407367e-006	998.4985
-1.035225	1.8022468e-006	1000
-1.034725	1.7407367e-006	1001.5015
-1.034225	1.7407367e-006	1003.003
-1.033725	1.7960958e-006	1004.5045
-1.033225	1.8022468e-006	1006.006
-1.032725	1.5808104e-006	1007.5075
-1.032225	1.5992634e-006	1009.009
-1.031725	1.6546225e-006	1010.5105
-1.031225	1.5992634e-006	1012.012
-1.030725	1.5808104e-006	1013.5135
-1.030225	1.4946962e-006	1015.015
-1.029725	1.4946962e-006	1016.5165
-1.029225	1.4393371e-006	1018.018
-1.028725	1.4762431e-006	1019.5195
-1.028225	1.420884e-006	1021.021
-1.027725	1.433186e-006	1022.5225
-1.027225	1.4823942e-006	1024.024
-1.026725	1.390129e-006	1025.5255
-1.026225	1.402431e-006	1027.027
-1.025725	1.3224678e-006	1028.5285
-1.025225	1.3163168e-006	1030.03
-1.024725	1.3224678e-006	1031.5315
-1.024225	1.2609577e-006	1033.033
-1.023725	1.2363536e-006	1034.5345
-1.023225	1.2240516e-006	1036.036
-1.022725	1.3163168e-006	1037.5375
-1.022225	1.1379374e-006	1039.039
-1.021725	1.1563905e-006	1040.5405
-1.021225	1.0825783e-006	1042.042
-1.020725	1.1440884e-006	1043.5435
-1.020225	1.0948803e-006	1045.045
-1.019725	1.0764273e-006	1046.5465
-1.019225	1.0641253e-006	1048.048
-1.018725	1.1256354e-006	1049.5495
-1.018225	1.0518232e-006	1051.0511
-1.017725	1.0149172e-006	1052.5526
-1.017225	1.0395212e-006	1054.0541
-1.016725	9.9646412e-007	1055.5556
-1.016225	1.0026151e-006	1057.0571
-1.015725	9.7801108e-007	1058.5586
-1.015225	9.2265196e-007	1060.0601
-1.014725	9.2880297e-007	1061.5616
-1.014225	9.41105e-007	1063.0631
-1.013725	9.2880297e-007	1064.5646
-1.013225	8.5499082e-007	1066.0661
-1.012725	8.2423575e-007	1067.5676
-1.012225	8.488398e-007	1069.0691
-1.011725	7.996317e-007	1070.5706
-1.011225	7.1351752e-007	1072.0721
-1.010725	7.5657461e-007	1073.5736
-1.010225	7.073665e-007	1075.0751
-1.009725	7.0121549e-007	1076.5766
-1.009225	7.1966853e-007	1078.0781
-1.008725	7.1966853e-007	1079.5796
-1.008225	6.9506448e-007	1081.0811
-1.007725	6.3970536e-007	1082.5826
-1.007225	5.8434624e-007	1084.0841
-1.006725	6.1510131e-007	1085.5856
-1.006225	5.8434624e-007	1087.0871
-1.005725	5.4744016e-007	1088.5886
-1.005225	5.8434624e-007	1090.0901
-1.004725	5.1053409e-007	1091.5916
-1.004225	4.9823206e-007	1093.0931
-1.003725	4.9208105e-007	1094.5946
-1.003225	3.9981585e-007	1096.0961
-1.002725	4.1211788e-007	1097.5976
-1.002225	4.6132598e-007	1099.0991
-1.001725	4.3057092e-007	1100.6006
-1.001225	3.8136281e-007	1102.1021
-1.000725	3.3830572e-007	1103.6036
-1.000225	3.3830572e-007	1105.1051
-0.999725	3.6290977e-007	1106.6066
-0.999225	3.3215471e-007	1108.1081
-0.998725	3.3215471e-007	1109.6096
-0.998225	2.4604052e-007	1111.1111
-0.997725	3.0139964e-007	1112.6126
-0.997225	2.1528546e-007	1114.1141
-0.996725	2.1528546e-007	1115.6156
-0.996225	1.7222837e-007	1117.1171
-0.995725	1.414733e-007	1118.6186
-0.995225	1.5992634e-007	1120.1201
-0.994725	1.414733e-007	1121.6216
-0.994225	1.1686925e-007	1123.1231
-0.993725	1.3532229e-007	1124.6246
-0.993225	4.9208105e-008	1126.1261
-0.992725	1.4762431e-007	1127.6276
-0.992225	5.5359118e-008	1129.1291
-0.991725	9.8416209e-008	1130.6306
-0.991225	6.1510131e-009	1132.1321
-0.990725	6.7661144e-008	1133.6336
-0.990225	6.1510131e-008	1135.1351
-0.989725	0	1136.6366
-0.989225	-6.7661144e-008	1138.1381
-0.988725	-6.7661144e-008	1139.6396
-0.988225	-4.9208105e-008	1141.1411
-0.987725	-1.2302026e-007	1142.6426
-0.987225	-1.1686925e-007	1144.1441
-0.986725	-1.5992634e-007	1145.6456
-0.986225	-8.6114183e-008	1147.1471
-0.985725	-1.0456722e-007	1148.6486
-0.985225	-2.829466e-007	1150.1502
-0.984725	-2.5219154e-007	1151.6517
-0.984225	-2.4604052e-007	1153.1532
-0.983725	-1.9068141e-007	1154.6547
-0.983225	-2.9524863e-007	1156.1562
-0.982725	-2.9524863e-007	1157.6577
-0.982225	-2.5834255e-007	1159.1592
-0.981725	-2.7679559e-007	1160.6607
-0.981225	-3.2600369e-007	1162.1622
-0.980725	-3.4445673e-007	1163.6637
-0.980225	-3.8751382e-007	1165.1652
-0.979725	-3.3830572e-007	1166.6667
-0.979225	-4.5517497e-007	1168.1682
-0.978725	-3.5060775e-007	1169.6697
-0.978225	-4.4902395e-007	1171.1712
-0.977725	-3.8751382e-007	1172.6727
-0.977225	-4.9823206e-007	1174.1742
-0.976725	-4.4902395e-007	1175.6757
-0.976225	-4.9208105e-007	1177.1772
-0.975725	-4.9823206e-007	1178.6787
-0.975225	-4.4902395e-007	1180.1802
-0.974725	-5.4128915e-007	1181.6817
-0.974225	-5.658932e-007	1183.1832
-0.973725	-6.1510131e-007	1184.6847
-0.973225	-5.9049726e-007	1186.1862
-0.972725	-7.073665e-007	1187.6877
-0.972225	-5.7819523e-007	1189.1892
-0.971725	-6.2740333e-007	1190.6907
-0.971225	-6.7661144e-007	1192.1922
-0.970725	-7.1966853e-007	1193.6937
-0.970225	-6.1510131e-007	1195.1952
-0.969725	-7.7502765e-007	1196.6967
-0.969225	-8.1808474e-007	1198.1982
-0.968725	-7.504236e-007	1199.6997
-0.968225	-6.581584e-007	1201.2012
-0.967725	-8.1808474e-007	1202.7027
-0.967225	-7.8732967e-007	1204.2042
-0.966725	-7.8117866e-007	1205.7057
-0.966225	-7.7502765e-007	1207.2072
-0.965725	-8.6729284e-007	1208.7087
-0.965225	-8.1808474e-007	1210.2102
-0.964725	-8.7344386e-007	1211.7117
-0.964225	-8.7959487e-007	1213.2132
-0.963725	-9.2880297e-007	1214.7147
-0.963225	-8.8574588e-007	1216.2162
-0.962725	-9.5340703e-007	1217.7177
-0.962225	-8.6729284e-007	1219.2192
-0.961725	-1.0456722e-006	1220.7207
-0.961225	-1.0641253e-006	1222.2222
-0.960725	-1.0087661e-006	1223.7237
-0.960225	-9.2880297e-007	1225.2252
-0.959725	-1.0149172e-006	1226.7267
-0.959225	-9.4725601e-007	1228.2282
-0.958725	-9.9031311e-007	1229.7297
-0.958225	-1.0887293e-006	1231.2312
-0.957725	-1.0825783e-006	1232.7327
-0.957225	-1.0456722e-006	1234.2342
-0.956725	-1.0825783e-006	1235.7357
-0.956225	-1.0825783e-006	1237.2372
-0.955725	-1.1317864e-006	1238.7387
-0.955225	-1.1871455e-006	1240.2402
-0.954725	-1.1809945e-006	1241.7417
-0.954225	-1.1502394e-006	1243.2432
-0.953725	-1.1502394e-006	1244.7447
-0.953225	-1.1932965e-006	1246.2462
-0.952725	-1.1317864e-006	1247.7477
-0.952225	-1.2671087e-006	1249.2492
-0.951725	-1.3224678e-006	1250.7508
-0.951225	-1.2609577e-006	1252.2523
-0.950725	-1.2548067e-006	1253.7538
-0.950225	-1.3101658e-006	1255.2553
-0.949725	-1.3532229e-006	1256.7568
-0.949225	-1.2978638e-006	1258.2583
-0.948725	-1.3593739e-006	1259.7598
-0.948225	-1.3040148e-006	1261.2613
-0.947725	-1.3286188e-006	1262.7628
-0.947225	-1.402431e-006	1264.2643
-0.946725	-1.402431e-006	1265.7658
-0.946225	-1.408582e-006	1267.2673
-0.945725	-1.433186e-006	1268.7688
-0.945225	-1.5131492e-006	1270.2703
-0.944725	-1.5069982e-006	1271.7718
-0.944225	-1.5377533e-006	1273.2733
-0.943725	-1.5500553e-006	1274.7748
-0.943225	-1.5316023e-006	1276.2763
-0.942725	-1.5869614e-006	1277.7778
-0.942225	-1.5316023e-006	1279.2793
-0.941725	-1.5562063e-006	1280.7808
-0.941225	-1.5931124e-006	1282.2823
-0.940725	-1.5869614e-006	1283.7838
-0.940225	-1.5869614e-006	1285.2853
-0.939725	-1.5869614e-006	1286.7868
-0.939225	-1.5808104e-006	1288.2883
-0.938725	-1.5808104e-006	1289.7898
-0.938225	-1.6054144e-006	1291.2913
-0.937725	-1.6238675e-006	1292.7928
-0.937225	-1.6423205e-006	1294.2943
-0.936725	-1.6730756e-006	1295.7958
-0.936225	-1.6976796e-006	1297.2973
-0.935725	-1.7776428e-006	1298.7988
-0.935225	-1.7038306e-006	1300.3003
-0.934725	-1.7038306e-006	1301.8018
-0.934225	-1.7591897e-006	1303.3033
-0.933725	-1.7468877e-006	1304.8048
-0.933225	-1.8145489e-006	1306.3063
-0.932725	-1.6669245e-006	1307.8078
-0.932225	-1.7776428e-006	1309.3093
-0.931725	-1.8514549e-006	1310.8108
-0.931225	-1.869908e-006	1312.3123
-0.930725	-1.7776428e-006	1313.8138
-0.930225	-1.7899448e-006	1315.3153
-0.929725	-1.8453039e-006	1316.8168
-0.929225	-1.8514549e-006	1318.3183
-0.928725	-1.8022468e-006	1319.8198
-0.928225	-1.876059e-006	1321.3213
-0.927725	-1.9129651e-006	1322.8228
-0.927225	-1.888361e-006	1324.3243
-0.926725	-1.9191161e-006	1325.8258
-0.926225	-1.9867772e-006	1327.3273
-0.925725	-1.9806262e-006	1328.8288
-0.925225	-1.9129651e-006	1330.3303
-0.924725	-1.9990792e-006	1331.8318
-0.924225	-1.9498711e-006	1333.3333
-0.923725	-1.9560222e-006	1334.8348
-0.923225	-2.0298343e-006	1336.3363
-0.922725	-2.0298343e-006	1337.8378
-0.922225	-1.9129651e-006	1339.3393
-0.921725	-2.0359853e-006	1340.8408
-0.921225	-2.1159485e-006	1342.3423
-0.920725	-2.0667404e-006	1343.8438
-0.920225	-2.0913444e-006	1345.3453
-0.919725	-2.1405526e-006	1346.8468
-0.919225	-2.0359853e-006	1348.3483
-0.918725	-2.0667404e-006	1349.8498
-0.918225	-2.2266667e-006	1351.3514
-0.917725	-2.1528546e-006	1352.8529
-0.917225	-2.2512708e-006	1354.3544
-0.916725	-2.2451198e-006	1355.8559
-0.916225	-2.1836096e-006	1357.3574
-0.915725	-2.1774586e-006	1358.8589
-0.915225	-2.1590056e-006	1360.3604
-0.914725	-2.2266667e-006	1361.8619
-0.914225	-2.1590056e-006	1363.3634
-0.913725	-2.2143647e-006	1364.8649
-0.913225	-2.3066299e-006	1366.3664
-0.912725	-2.2943279e-006	1367.8679
-0.912225	-2.3004789e-006	1369.3694
-0.911725	-2.2451198e-006	1370.8709
-0.911225	-2.3127809e-006	1372.3724
-0.910725	-2.337385e-006	1373.8739
-0.910225	-2.2943279e-006	1375.3754
-0.909725	-2.2943279e-006	1376.8769
-0.909225	-2.337385e-006	1378.3784
-0.908725	-2.343536e-006	1379.8799
-0.908225	-2.337385e-006	1381.3814
-0.907725	-2.4111971e-006	1382.8829
-0.907225	-2.374291e-006	1384.3844
-0.906725	-2.355838e-006	1385.8859
-0.906225	-2.3927441e-006	1387.3874
-0.905725	-2.3927441e-006	1388.8889
-0.905225	-2.4419522e-006	1390.3904
-0.904725	-2.4542542e-006	1391.8919
-0.904225	-2.4419522e-006	1393.3934
-0.903725	-2.4665562e-006	1394.8949
-0.903225	-2.4111971e-006	1396.3964
-0.902725	-2.4050461e-006	1397.8979
-0.902225	-2.4973113e-006	1399.3994
-0.901725	-2.5280664e-006	1400.9009
-0.901225	-2.4911603e-006	1402.4024
-0.900725	-2.4850093e-006	1403.9039
-0.900225	-2.5219154e-006	1405.4054
-0.899725	-2.5711235e-006	1406.9069
-0.899225	-2.5280664e-006	1408.4084
-0.898725	-2.5588214e-006	1409.9099
-0.898225	-2.5711235e-006	1411.4114
-0.897725	-2.5895765e-006	1412.9129
-0.897225	-2.5711235e-006	1414.4144
-0.896725	-2.5834255e-006	1415.9159
-0.896225	-2.6141806e-006	1417.4174
-0.895725	-2.5526704e-006	1418.9189
-0.895225	-2.5711235e-006	1420.4204
-0.894725	-2.5649725e-006	1421.9219
-0.894225	-2.6018785e-006	1423.4234
-0.893725	-2.6633887e-006	1424.9249
-0.893225	-2.6572376e-006	1426.4264
-0.892725	-2.6695397e-006	1427.9279
-0.892225	-2.6572376e-006	1429.4294
-0.891725	-2.7433518e-006	1430.9309
-0.891225	-2.6818417e-006	1432.4324
-0.890725	-2.7002947e-006	1433.9339
-0.890225	-2.7125968e-006	1435.4354
-0.889725	-2.6633887e-006	1436.9369
-0.889225	-2.7187478e-006	1438.4384
-0.888725	-2.7679559e-006	1439.9399
-0.888225	-2.6941437e-006	1441.4414
-0.887725	-2.7064458e-006	1442.9429
-0.887225	-2.7556539e-006	1444.4444
-0.886725	-2.6879927e-006	1445.9459
-0.886225	-2.7618049e-006	1447.4474
-0.885725	-2.7187478e-006	1448.9489
-0.885225	-2.7987109e-006	1450.4505
-0.884725	-2.811013e-006	1451.952
-0.884225	-2.817164e-006	1453.4535
-0.883725	-2.8725231e-006	1454.955
-0.883225	-2.7925599e-006	1456.4565
-0.882725	-2.7987109e-006	1457.958
-0.882225	-2.817164e-006	1459.4595
-0.881725	-2.829466e-006	1460.961
-0.881225	-2.811013e-006	1462.4625
-0.880725	-2.817164e-006	1463.964
-0.880225	-2.7802579e-006	1465.4655
-0.879725	-2.8540701e-006	1466.967
-0.879225	-2.8909761e-006	1468.4685
-0.878725	-2.9217312e-006	1469.97
-0.878225	-2.8909761e-006	1471.4715
-0.877725	-2.8848251e-006	1472.973
-0.877225	-2.9032782e-006	1474.4745
-0.876725	-2.8663721e-006	1475.976
-0.876225	-2.9278822e-006	1477.4775
-0.875725	-2.8909761e-006	1478.979
-0.875225	-2.9217312e-006	1480.4805
-0.874725	-2.9340332e-006	1481.982
-0.874225	-2.9340332e-006	1483.4835
-0.873725	-3.0139964e-006	1484.985
-0.873225	-2.9770903e-006	1486.4865
-0.872725	-2.8971272e-006	1487.988
-0.872225	-3.0386005e-006	1489.4895
-0.871725	-3.0632045e-006	1490.991
-0.871225	-2.9647883e-006	1492.4925
-0.870725	-3.0386005e-006	1493.994
-0.870225	-2.9770903e-006	1495.4955
-0.869725	-2.9586373e-006	1496.997
-0.869225	-2.9955434e-006	1498.4985
-0.868725	-2.9893924e-006	1500
-0.868225	-3.0262984e-006	1501.5015
-0.867725	-3.0078454e-006	1503.003
-0.867225	-3.0386005e-006	1504.5045
-0.866725	-3.0386005e-006	1506.006
-0.866225	-3.0324494e-006	1507.5075
-0.865725	-3.1185636e-006	1509.009
-0.865225	-3.0570535e-006	1510.5105
-0.864725	-3.0262984e-006	1512.012
-0.864225	-3.0509025e-006	1513.5135
-0.863725	-3.1185636e-006	1515.015
-0.863225	-3.0816576e-006	1516.5165
-0.862725	-3.0878086e-006	1518.018
-0.862225	-3.1308657e-006	1519.5195
-0.861725	-3.1062616e-006	1521.021
-0.861225	-3.1185636e-006	1522.5225
-0.860725	-3.1001106e-006	1524.024
-0.860225	-3.1862248e-006	1525.5255
-0.859725	-3.1247146e-006	1527.027
-0.859225	-3.1616207e-006	1528.5285
-0.858725	-3.1308657e-006	1530.03
-0.858225	-3.1985268e-006	1531.5315
-0.857725	-3.1616207e-006	1533.033
-0.857225	-3.1431677e-006	1534.5345
-0.856725	-3.2292819e-006	1536.036
-0.856225	-3.1677717e-006	1537.5375
-0.855725	-3.1124126e-006	1539.039
-0.855225	-3.2292819e-006	1540.5405
-0.854725	-3.1985268e-006	1542.042
-0.854225	-3.1923758e-006	1543.5435
-0.853725	-3.2661879e-006	1545.045
-0.853225	-3.284641e-006	1546.5465
-0.852725	-3.2292819e-006	1548.048
-0.852225	-3.2108288e-006	1549.5495
-0.851725	-3.0816576e-006	1551.0511
-0.851225	-3.272339e-006	1552.5526
-0.850725	-3.2415839e-006	1554.0541
-0.850225	-3.2661879e-006	1555.5556
-0.849725	-3.3215471e-006	1557.0571
-0.849225	-3.3215471e-006	1558.5586
-0.848725	-3.2477349e-006	1560.0601
-0.848225	-3.272339e-006	1561.5616
-0.847725	-3.2477349e-006	1563.0631
-0.847225	-3.3276981e-006	1564.5646
-0.846725	-3.309245e-006	1566.0661
-0.846225	-3.303094e-006	1567.5676
-0.845725	-3.3646042e-006	1569.0691
-0.845225	-3.27849e-006	1570.5706
-0.844725	-3.4445673e-006	1572.0721
-0.844225	-3.3584531e-006	1573.5736
-0.843725	-3.3461511e-006	1575.0751
-0.843225	-3.3707552e-006	1576.5766
-0.842725	-3.3769062e-006	1578.0781
-0.842225	-3.3523021e-006	1579.5796
-0.841725	-3.4630204e-006	1581.0811
-0.841225	-3.4814734e-006	1582.5826
-0.840725	-3.3830572e-006	1584.0841
-0.840225	-3.3584531e-006	1585.5856
-0.839725	-3.4199633e-006	1587.0871
-0.839225	-3.3769062e-006	1588.5886
-0.838725	-3.309245e-006	1590.0901
-0.838225	-3.3953592e-006	1591.5916
-0.837725	-3.3953592e-006	1593.0931
-0.837225	-3.3584531e-006	1594.5946
-0.836725	-3.4814734e-006	1596.0961
-0.836225	-3.4814734e-006	1597.5976
-0.835725	-3.4322653e-006	1599.0991
-0.835225	-3.5122285e-006	1600.6006
-0.834725	-3.4568693e-006	1602.1021
-0.834225	-3.4876244e-006	1603.6036
-0.833725	-3.4814734e-006	1605.1051
-0.833225	-3.4568693e-006	1606.6066
-0.832725	-3.4199633e-006	1608.1081
-0.832225	-3.4691714e-006	1609.6096
-0.831725	-3.4630204e-006	1611.1111
-0.831225	-3.5183795e-006	1612.6126
-0.830725	-3.4568693e-006	1614.1141
-0.830225	-3.5552856e-006	1615.6156
-0.829725	-3.5675876e-006	1617.1171
-0.829225	-3.6106447e-006	1618.6186
-0.828725	-3.5983426e-006	1620.1201
-0.828225	-3.5122285e-006	1621.6216
-0.827725	-3.4507183e-006	1623.1231
-0.827225	-3.5122285e-006	1624.6246
-0.826725	-3.5860406e-006	1626.1261
-0.826225	-3.4876244e-006	1627.6276
-0.825725	-3.5368325e-006	1629.1291
-0.825225	-3.5983426e-006	1630.6306
-0.824725	-3.6290977e-006	1632.1321
-0.824225	-3.6229467e-006	1633.6336
-0.823725	-3.6229467e-006	1635.1351
-0.823225	-3.6167957e-006	1636.6366
-0.822725	-3.6352487e-006	1638.1381
-0.822225	-3.6106447e-006	1639.6396
-0.821725	-3.5552856e-006	1641.1411
-0.821225	-3.6290977e-006	1642.6426
-0.820725	-3.5429835e-006	1644.1441
-0.820225	-3.5921916e-006	1645.6456
-0.819725	-3.6352487e-006	1647.1471
-0.819225	-3.5737386e-006	1648.6486
-0.818725	-3.6352487e-006	1650.1502
-0.818225	-3.6844568e-006	1651.6517
-0.817725	-3.5798896e-006	1653.1532
-0.817225	-3.6413997e-006	1654.6547
-0.816725	-3.6598528e-006	1656.1562
-0.816225	-3.6598528e-006	1657.6577
-0.815725	-3.6413997e-006	1659.1592
-0.815225	-3.6721548e-006	1660.6607
-0.814725	-3.6167957e-006	1662.1622
-0.814225	-3.6906078e-006	1663.6637
-0.813725	-3.6413997e-006	1665.1652
-0.813225	-3.782873e-006	1666.6667
-0.812725	-3.7152119e-006	1668.1682
-0.812225	-3.6290977e-006	1669.6697
-0.811725	-3.7029099e-006	1671.1712
-0.811225	-3.6783058e-006	1672.6727
-0.810725	-3.6475508e-006	1674.1742
-0.810225	-3.7152119e-006	1675.6757
-0.809725	-3.6413997e-006	1677.1772
-0.809225	-3.6660038e-006	1678.6787
-0.808725	-3.758269e-006	1680.1802
-0.808225	-3.6660038e-006	1681.6817
-0.807725	-3.6844568e-006	1683.1832
-0.807225	-3.752118e-006	1684.6847
-0.806725	-3.6537018e-006	1686.1862
-0.806225	-3.6475508e-006	1687.6877
-0.805725	-3.7090609e-006	1689.1892
-0.805225	-3.782873e-006	1690.6907
-0.804725	-3.758269e-006	1692.1922
-0.804225	-3.6721548e-006	1693.6937
-0.803725	-3.7152119e-006	1695.1952
-0.803225	-3.6967589e-006	1696.6967
-0.802725	-3.7090609e-006	1698.1982
-0.802225	-3.782873e-006	1699.6997
-0.801725	-3.782873e-006	1701.2012
-0.801225	-3.7090609e-006	1702.7027
-0.800725	-3.770571e-006	1704.2042
-0.800225	-3.758269e-006	1705.7057
-0.799725	-3.7152119e-006	1707.2072
-0.799225	-3.739816e-006	1708.7087
-0.798725	-3.7090609e-006	1710.2102
-0.798225	-3.8566852e-006	1711.7117
-0.797725	-3.782873e-006	1713.2132
-0.797225	-3.776722e-006	1714.7147
-0.796725	-3.8013261e-006	1716.2162
-0.796225	-3.782873e-006	1717.7177
-0.795725	-3.739816e-006	1719.2192
-0.795225	-3.7951751e-006	1720.7207
-0.794725	-3.8013261e-006	1722.2222
-0.794225	-3.8013261e-006	1723.7237
-0.793725	-3.76442e-006	1725.2252
-0.793225	-3.8874403e-006	1726.7267
-0.792725	-3.8013261e-006	1728.2282
-0.792225	-3.7890241e-006	1729.7297
-0.791725	-3.8259301e-006	1731.2312
-0.791225	-3.8136281e-006	1732.7327
-0.790725	-3.8074771e-006	1734.2342
-0.790225	-3.7951751e-006	1735.7357
-0.789725	-3.8505342e-006	1737.2372
-0.789225	-3.7890241e-006	1738.7387
-0.788725	-3.8197791e-006	1740.2402
-0.788225	-3.9366484e-006	1741.7417
-0.787725	-3.8566852e-006	1743.2432
-0.787225	-3.8259301e-006	1744.7447
-0.786725	-3.8689872e-006	1746.2462
-0.786225	-3.8628362e-006	1747.7477
-0.785725	-3.8812893e-006	1749.2492
-0.785225	-3.8566852e-006	1750.7508
-0.784725	-3.8997423e-006	1752.2523
-0.784225	-3.8320811e-006	1753.7538
-0.783725	-3.8751382e-006	1755.2553
-0.783225	-3.8628362e-006	1756.7568
-0.782725	-3.9489504e-006	1758.2583
-0.782225	-3.8689872e-006	1759.7598
-0.781725	-3.8136281e-006	1761.2613
-0.781225	-3.8382322e-006	1762.7628
-0.780725	-3.8382322e-006	1764.2643
-0.780225	-3.8566852e-006	1765.7658
-0.779725	-3.8505342e-006	1767.2673
-0.779225	-3.8689872e-006	1768.7688
-0.778725	-3.8628362e-006	1770.2703
-0.778225	-3.8197791e-006	1771.7718
-0.777725	-3.8997423e-006	1773.2733
-0.777225	-3.8812893e-006	1774.7748
-0.776725	-3.9427994e-006	1776.2763
-0.776225	-3.8443832e-006	1777.7778
-0.775725	-3.8997423e-006	1779.2793
-0.775225	-3.9366484e-006	1780.7808
-0.774725	-3.8997423e-006	1782.2823
-0.774225	-3.9304974e-006	1783.7838
-0.773725	-3.8997423e-006	1785.2853
-0.773225	-3.8874403e-006	1786.7868
-0.772725	-3.9427994e-006	1788.2883
-0.772225	-3.8628362e-006	1789.7898
-0.771725	-3.9181953e-006	1791.2913
-0.771225	-3.8874403e-006	1792.7928
-0.770725	-3.9551014e-006	1794.2943
-0.770225	-3.9797055e-006	1795.7958
-0.769725	-3.9735544e-006	1797.2973
-0.769225	-3.9366484e-006	1798.7988
-0.768725	-3.8566852e-006	1800.3003
-0.768225	-3.9674034e-006	1801.8018
-0.767725	-3.8628362e-006	1803.3033
-0.767225	-3.9058933e-006	1804.8048
-0.766725	-3.8751382e-006	1806.3063
-0.766225	-3.9612524e-006	1807.8078
-0.765725	-3.8074771e-006	1809.3093
-0.765225	-4.0104605e-006	1810.8108
-0.764725	-3.9981585e-006	1812.3123
-0.764225	-3.9858565e-006	1813.8138
-0.763725	-3.9304974e-006	1815.3153
-0.763225	-3.9181953e-006	1816.8168
-0.762725	-3.9243463e-006	1818.3183
-0.762225	-4.0104605e-006	1819.8198
-0.761725	-3.8874403e-006	1821.3213
-0.761225	-3.9304974e-006	1822.8228
-0.760725	-3.8751382e-006	1824.3243
-0.760225	-3.9427994e-006	1825.8258
-0.759725	-4.0350646e-006	1827.3273
-0.759225	-3.9120443e-006	1828.8288
-0.758725	-3.9674034e-006	1830.3303
-0.758225	-3.8997423e-006	1831.8318
-0.757725	-3.9551014e-006	1833.3333
-0.757225	-3.9427994e-006	1834.8348
-0.756725	-4.0043095e-006	1836.3363
-0.756225	-3.9366484e-006	1837.8378
-0.755725	-3.9304974e-006	1839.3393
-0.755225	-3.9366484e-006	1840.8408
-0.754725	-3.9427994e-006	1842.3423
-0.754225	-4.0227626e-006	1843.8438
-0.753725	-3.9674034e-006	1845.3453
-0.753225	-3.9920075e-006	1846.8468
-0.752725	-3.9981585e-006	1848.3483
-0.752225	-3.9735544e-006	1849.8498
-0.751725	-4.0350646e-006	1851.3514
-0.751225	-3.9489504e-006	1852.8529
-0.750725	-4.0104605e-006	1854.3544
-0.750225	-3.9489504e-006	1855.8559
-0.749725	-3.9981585e-006	1857.3574
-0.749225	-3.9551014e-006	1858.8589
-0.748725	-4.0350646e-006	1860.3604
-0.748225	-3.9797055e-006	1861.8619
-0.747725	-4.0473666e-006	1863.3634
-0.747225	-4.0104605e-006	1864.8649
-0.746725	-4.0227626e-006	1866.3664
-0.746225	-3.9920075e-006	1867.8679
-0.745725	-4.0289136e-006	1869.3694
-0.745225	-4.0596686e-006	1870.8709
-0.744725	-3.8997423e-006	1872.3724
-0.744225	-4.0350646e-006	1873.8739
-0.743725	-3.9858565e-006	1875.3754
-0.743225	-4.0227626e-006	1876.8769
-0.742725	-3.9674034e-006	1878.3784
-0.742225	-4.0104605e-006	1879.8799
-0.741725	-4.0473666e-006	1881.3814
-0.741225	-4.0473666e-006	1882.8829
-0.740725	-4.0965747e-006	1884.3844
-0.740225	-3.9797055e-006	1885.8859
-0.739725	-4.0658196e-006	1887.3874
-0.739225	-4.0842727e-006	1888.8889
-0.738725	-4.0412156e-006	1890.3904
-0.738225	-4.0104605e-006	1891.8919
-0.737725	-4.0104605e-006	1893.3934
-0.737225	-3.9981585e-006	1894.8949
-0.736725	-4.0535176e-006	1896.3964
-0.736225	-3.9858565e-006	1897.8979
-0.735725	-4.0289136e-006	1899.3994
-0.735225	-4.0596686e-006	1900.9009
-0.734725	-4.0227626e-006	1902.4024
-0.734225	-3.9858565e-006	1903.9039
-0.733725	-4.0350646e-006	1905.4054
-0.733225	-4.0289136e-006	1906.9069
-0.732725	-4.0166115e-006	1908.4084
-0.732225	-4.0781217e-006	1909.9099
-0.731725	-4.0781217e-006	1911.4114
-0.731225	-4.0043095e-006	1912.9129
-0.730725	-4.0289136e-006	1914.4144
-0.730225	-3.9981585e-006	1915.9159
-0.729725	-4.0227626e-006	1917.4174
-0.729225	-4.0104605e-006	1918.9189
-0.728725	-4.0227626e-006	1920.4204
-0.728225	-4.1027257e-006	1921.9219
-0.727725	-4.0166115e-006	1923.4234
-0.727225	-4.0227626e-006	1924.9249
-0.726725	-4.0350646e-006	1926.4264
-0.726225	-4.0473666e-006	1927.9279
-0.725725	-4.0658196e-006	1929.4294
-0.725225	-4.1642359e-006	1930.9309
-0.724725	-4.0473666e-006	1932.4324
-0.724225	-4.0965747e-006	1933.9339
-0.723725	-4.0289136e-006	1935.4354
-0.723225	-4.0658196e-006	1936.9369
-0.722725	-4.0535176e-006	1938.4384
-0.722225	-4.0412156e-006	1939.9399
-0.721725	-4.1150277e-006	1941.4414
-0.721225	-4.0904237e-006	1942.9429
-0.720725	-4.0781217e-006	1944.4444
-0.720225	-4.0596686e-006	1945.9459
-0.719725	-4.0350646e-006	1947.4474
-0.719225	-4.1150277e-006	1948.9489
-0.718725	-4.0412156e-006	1950.4505
-0.718225	-4.0412156e-006	1951.952
-0.717725	-4.0166115e-006	1953.4535
-0.717225	-4.0781217e-006	1954.955
-0.716725	-4.1027257e-006	1956.4565
-0.716225	-4.0719707e-006	1957.958
-0.715725	-3.9735544e-006	1959.4595
-0.715225	-4.0658196e-006	1960.961
-0.714725	-4.0473666e-006	1962.4625
-0.714225	-4.1150277e-006	1963.964
-0.713725	-4.0658196e-006	1965.4655
-0.713225	-3.9797055e-006	1966.967
-0.712725	-4.0412156e-006	1968.4685
-0.712225	-4.1088767e-006	1969.97
-0.711725	-4.0535176e-006	1971.4715
-0.711225	-4.1457828e-006	1972.973
-0.710725	-4.1273298e-006	1974.4745
-0.710225	-4.0658196e-006	1975.976
-0.709725	-4.0781217e-006	1977.4775
-0.709225	-4.0781217e-006	1978.979
-0.708725	-4.0535176e-006	1980.4805
-0.708225	-4.1027257e-006	1981.982
-0.707725	-4.0104605e-006	1983.4835
-0.707225	-4.1580848e-006	1984.985
-0.706725	-4.0965747e-006	1986.4865
-0.706225	-4.1088767e-006	1987.988
-0.705725	-4.0781217e-006	1989.4895
-0.705225	-4.1519338e-006	1990.991
-0.704725	-4.0412156e-006	1992.4925
-0.704225	-4.1027257e-006	1993.994
-0.703725	-4.1334808e-006	1995.4955
-0.703225	-4.0965747e-006	1996.997
-0.702725	-3.9920075e-006	1998.4985
-0.702225	-4.1519338e-006	2000
-0.701725	-4.1088767e-006	2001.5015
-0.701225	-4.0781217e-006	2003.003
-0.700725	-4.0658196e-006	2004.5045
-0.700225	-4.0781217e-006	2006.006
-0.699725	-4.0842727e-006	2007.5075
-0.699225	-4.0842727e-006	2009.009
-0.698725	-4.1027257e-006	2010.5105
-0.698225	-4.0350646e-006	2012.012
-0.697725	-3.9674034e-006	2013.5135
-0.697225	-4.0781217e-006	2015.015
-0.696725	-4.1150277e-006	2016.5165
-0.696225	-4.0781217e-006	2018.018
-0.695725	-4.1027257e-006	2019.5195
-0.695225	-4.1580848e-006	2021.021
-0.694725	-4.0965747e-006	2022.5225
-0.694225	-4.1457828e-006	2024.024
-0.693725	-4.0965747e-006	2025.5255
-0.693225	-4.1027257e-006	2027.027
-0.692725	-4.1088767e-006	2028.5285
-0.692225	-4.0473666e-006	2030.03
-0.691725	-4.1334808e-006	2031.5315
-0.691225	-4.1457828e-006	2033.033
-0.690725	-4.0781217e-006	2034.5345
-0.690225	-4.2011419e-006	2036.036
-0.689725	-4.1273298e-006	2037.5375
-0.689225	-4.1088767e-006	2039.039
-0.688725	-4.1088767e-006	2040.5405
-0.688225	-4.0965747e-006	2042.042
-0.687725	-4.0904237e-006	2043.5435
-0.687225	-4.0412156e-006	2045.045
-0.686725	-4.1334808e-006	2046.5465
-0.686225	-4.0719707e-006	2048.048
-0.685725	-4.1580848e-006	2049.5495
-0.685225	-4.1211788e-006	2051.0511
-0.684725	-4.0658196e-006	2052.5526
-0.684225	-4.0842727e-006	2054.0541
-0.683725	-4.0350646e-006	2055.5556
-0.683225	-4.1150277e-006	2057.0571
-0.682725	-4.1150277e-006	2058.5586
-0.682225	-4.1334808e-006	2060.0601
-0.681725	-4.1211788e-006	2061.5616
-0.681225	-4.1580848e-006	2063.0631
-0.680725	-4.1580848e-006	2064.5646
-0.680225	-4.1703869e-006	2066.0661
-0.679725	-4.0904237e-006	2067.5676
-0.679225	-4.1703869e-006	2069.0691
-0.678725	-4.1519338e-006	2070.5706
-0.678225	-4.1642359e-006	2072.0721
-0.677725	-4.0719707e-006	2073.5736
-0.677225	-4.0781217e-006	2075.0751
-0.676725	-4.219595e-006	2076.5766
-0.676225	-4.1519338e-006	2078.0781
-0.675725	-4.1765379e-006	2079.5796
-0.675225	-4.1150277e-006	2081.0811
-0.674725	-4.0412156e-006	2082.5826
-0.674225	-4.1150277e-006	2084.0841
-0.673725	-4.1949909e-006	2085.5856
-0.673225	-4.1150277e-006	2087.0871
-0.672725	-4.1273298e-006	2088.5886
-0.672225	-4.0781217e-006	2090.0901
-0.671725	-4.1457828e-006	2091.5916
-0.671225	-4.0535176e-006	2093.0931
-0.670725	-4.1334808e-006	2094.5946
-0.670225	-4.1211788e-006	2096.0961
-0.669725	-4.1642359e-006	2097.5976
-0.669225	-4.0965747e-006	2099.0991
-0.668725	-4.1273298e-006	2100.6006
-0.668225	-4.1088767e-006	2102.1021
-0.667725	-4.1519338e-006	2103.6036
-0.667225	-4.1457828e-006	2105.1051
-0.666725	-4.1457828e-006	2106.6066
-0.666225	-4.0412156e-006	2108.1081
-0.665725	-4.0904237e-006	2109.6096
-0.665225	-4.1703869e-006	2111.1111
-0.664725	-4.1027257e-006	2112.6126
-0.664225	-4.1888399e-006	2114.1141
-0.663725	-4.1088767e-006	2115.6156
-0.663225	-4.1396318e-006	2117.1171
-0.662725	-4.1150277e-006	2118.6186
-0.662225	-4.1765379e-006	2120.1201
-0.661725	-4.0350646e-006	2121.6216
-0.661225	-4.1703869e-006	2123.1231
-0.660725	-4.2072929e-006	2124.6246
-0.660225	-4.0719707e-006	2126.1261
-0.659725	-4.1027257e-006	2127.6276
-0.659225	-4.1150277e-006	2129.1291
-0.658725	-4.1334808e-006	2130.6306
-0.658225	-4.1150277e-006	2132.1321
-0.657725	-4.1949909e-006	2133.6336
-0.657225	-4.1826889e-006	2135.1351
-0.656725	-4.1396318e-006	2136.6366
-0.656225	-4.1457828e-006	2138.1381
-0.655725	-4.1334808e-006	2139.6396
-0.655225	-4.1211788e-006	2141.1411
-0.654725	-4.1027257e-006	2142.6426
-0.654225	-4.1334808e-006	2144.1441
-0.653725	-4.1765379e-006	2145.6456
-0.653225	-4.1211788e-006	2147.1471
-0.652725	-4.1273298e-006	2148.6486
-0.652225	-4.2011419e-006	2150.1502
-0.651725	-4.1519338e-006	2151.6517
-0.651225	-4.1580848e-006	2153.1532
-0.650725	-4.1027257e-006	2154.6547
-0.650225	-4.1334808e-006	2156.1562
-0.649725	-4.1580848e-006	2157.6577
-0.649225	-4.1150277e-006	2159.1592
-0.648725	-4.213444e-006	2160.6607
-0.648225	-4.1519338e-006	2162.1622
-0.647725	-4.1273298e-006	2163.6637
-0.647225	-4.1150277e-006	2165.1652
-0.646725	-4.1519338e-006	2166.6667
-0.646225	-4.1519338e-006	2168.1682
-0.645725	-4.1334808e-006	2169.6697
-0.645225	-4.1703869e-006	2171.1712
-0.644725	-4.1396318e-006	2172.6727
-0.644225	-4.1519338e-006	2174.1742
-0.643725	-4.1273298e-006	2175.6757
-0.643225	-4.1457828e-006	2177.1772
-0.642725	-4.0904237e-006	2178.6787
-0.642225	-4.1457828e-006	2180.1802
-0.641725	-4.1519338e-006	2181.6817
-0.641225	-4.1273298e-006	2183.1832
-0.640725	-4.0842727e-006	2184.6847
-0.640225	-4.1088767e-006	2186.1862
-0.639725	-4.1580848e-006	2187.6877
-0.639225	-4.1396318e-006	2189.1892
-0.638725	-4.1519338e-006	2190.6907
-0.638225	-4.1211788e-006	2192.1922
-0.637725	-4.2011419e-006	2193.6937
-0.637225	-4.1396318e-006	2195.1952
-0.636725	-4.1027257e-006	2196.6967
-0.636225	-4.1765379e-006	2198.1982
-0.635725	-4.2072929e-006	2199.6997
-0.635225	-4.0842727e-006	2201.2012
-0.634725	-4.1396318e-006	2202.7027
-0.634225	-4.1150277e-006	2204.2042
-0.633725	-4.2749541e-006	2205.7057
-0.633225	-4.2011419e-006	2207.2072
-0.632725	-4.1519338e-006	2208.7087
-0.632225	-4.1642359e-006	2210.2102
-0.631725	-4.213444e-006	2211.7117
-0.631225	-4.1396318e-006	2213.2132
-0.630725	-4.0596686e-006	2214.7147
-0.630225	-4.0965747e-006	2216.2162
-0.629725	-4.1949909e-006	2217.7177
-0.629225	-4.1765379e-006	2219.2192
-0.628725	-4.256501e-006	2220.7207
-0.628225	-4.1211788e-006	2222.2222
-0.627725	-4.1150277e-006	2223.7237
-0.627225	-4.1457828e-006	2225.2252
-0.626725	-4.1580848e-006	2226.7267
-0.626225	-4.1211788e-006	2228.2282
-0.625725	-4.1888399e-006	2229.7297
-0.625225	-4.2011419e-006	2231.2312
-0.624725	-4.1273298e-006	2232.7327
-0.624225	-4.1826889e-006	2234.2342
-0.623725	-4.1765379e-006	2235.7357
-0.623225	-4.1334808e-006	2237.2372
-0.622725	-4.1703869e-006	2238.7387
-0.622225	-4.1642359e-006	2240.2402
-0.621725	-4.1949909e-006	2241.7417
-0.621225	-4.1519338e-006	2243.2432
-0.620725	-4.1150277e-006	2244.7447
-0.620225	-4.1273298e-006	2246.2462
-0.619725	-4.1396318e-006	2247.7477
-0.619225	-4.1519338e-006	2249.2492
-0.618725	-4.1949909e-006	2250.7508
-0.618225	-4.1334808e-006	2252.2523
-0.617725	-4.1888399e-006	2253.7538
-0.617225	-4.1088767e-006	2255.2553
-0.616725	-4.1519338e-006	2256.7568
-0.616225	-4.1888399e-006	2258.2583
-0.615725	-4.1519338e-006	2259.7598
-0.615225	-4.1826889e-006	2261.2613
-0.614725	-4.1703869e-006	2262.7628
-0.614225	-4.1888399e-006	2264.2643
-0.613725	-4.0842727e-006	2265.7658
-0.613225	-4.1826889e-006	2267.2673
-0.612725	-4.1703869e-006	2268.7688
-0.612225	-4.231897e-006	2270.2703
-0.611725	-4.1519338e-006	2271.7718
-0.611225	-4.1888399e-006	2273.2733
-0.610725	-4.1519338e-006	2274.7748
-0.610225	-4.1088767e-006	2276.2763
-0.609725	-4.1765379e-006	2277.7778
-0.609225	-4.2072929e-006	2279.2793
-0.608725	-4.1642359e-006	2280.7808
-0.608225	-4.2072929e-006	2282.2823
-0.607725	-4.1826889e-006	2283.7838
-0.607225	-4.2011419e-006	2285.2853
-0.606725	-4.231897e-006	2286.7868
-0.606225	-4.2011419e-006	2288.2883
-0.605725	-4.25035e-006	2289.7898
-0.605225	-4.1826889e-006	2291.2913
-0.604725	-4.219595e-006	2292.7928
-0.604225	-4.244199e-006	2294.2943
-0.603725	-4.225746e-006	2295.7958
-0.603225	-4.1949909e-006	2297.2973
-0.602725	-4.1273298e-006	2298.7988
-0.602225	-4.1457828e-006	2300.3003
-0.601725	-4.1826889e-006	2301.8018
-0.601225	-4.2626521e-006	2303.3033
-0.600725	-4.231897e-006	2304.8048
-0.600225	-4.244199e-006	2306.3063
-0.599725	-4.2072929e-006	2307.8078
-0.599225	-4.1457828e-006	2309.3093
-0.598725	-4.1949909e-006	2310.8108
-0.598225	-4.2072929e-006	2312.3123
-0.597725	-4.1334808e-006	2313.8138
-0.597225	-4.1088767e-006	2315.3153
-0.596725	-4.2011419e-006	2316.8168
-0.596225	-4.1765379e-006	2318.3183
-0.595725	-4.1519338e-006	2319.8198
-0.595225	-4.2072929e-006	2321.3213
-0.594725	-4.1396318e-006	2322.8228
-0.594225	-4.1580848e-006	2324.3243
-0.593725	-4.1211788e-006	2325.8258
-0.593225	-4.1949909e-006	2327.3273
-0.592725	-4.1826889e-006	2328.8288
-0.592225	-4.219595e-006	2330.3303
-0.591725	-4.1396318e-006	2331.8318
-0.591225	-4.1088767e-006	2333.3333
-0.590725	-4.1519338e-006	2334.8348
-0.590225	-4.1949909e-006	2336.3363
-0.589725	-4.1949909e-006	2337.8378
-0.589225	-4.256501e-006	2339.3393
-0.588725	-4.1888399e-006	2340.8408
-0.588225	-4.1765379e-006	2342.3423
-0.587725	-4.1150277e-006	2343.8438
-0.587225	-4.1642359e-006	2345.3453
-0.586725	-4.1273298e-006	2346.8468
-0.586225	-4.219595e-006	2348.3483
-0.585725	-4.2626521e-006	2349.8498
-0.585225	-4.1642359e-006	2351.3514
-0.584725	-4.238048e-006	2352.8529
-0.584225	-4.1642359e-006	2354.3544
-0.583725	-4.219595e-006	2355.8559
-0.583225	-4.2072929e-006	2357.3574
-0.582725	-4.1703869e-006	2358.8589
-0.582225	-4.219595e-006	2360.3604
-0.581725	-4.219595e-006	2361.8619
-0.581225	-4.0719707e-006	2363.3634
-0.580725	-4.1642359e-006	2364.8649
-0.580225	-4.1334808e-006	2366.3664
-0.579725	-4.1580848e-006	2367.8679
-0.579225	-4.231897e-006	2369.3694
-0.578725	-4.225746e-006	2370.8709
-0.578225	-4.1888399e-006	2372.3724
-0.577725	-4.2688031e-006	2373.8739
-0.577225	-4.1396318e-006	2375.3754
-0.576725	-4.2072929e-006	2376.8769
-0.576225	-4.225746e-006	2378.3784
-0.575725	-4.238048e-006	2379.8799
-0.575225	-4.1703869e-006	2381.3814
-0.574725	-4.1949909e-006	2382.8829
-0.574225	-4.1211788e-006	2384.3844
-0.573725	-4.213444e-006	2385.8859
-0.573225	-4.1826889e-006	2387.3874
-0.572725	-4.2011419e-006	2388.8889
-0.572225	-4.1826889e-006	2390.3904
-0.571725	-4.231897e-006	2391.8919
-0.571225	-4.2072929e-006	2393.3934
-0.570725	-4.2072929e-006	2394.8949
-0.570225	-4.1580848e-006	2396.3964
-0.569725	-4.1949909e-006	2397.8979
-0.569225	-4.238048e-006	2399.3994
-0.568725	-4.1273298e-006	2400.9009
-0.568225	-4.1703869e-006	2402.4024
-0.567725	-4.213444e-006	2403.9039
-0.567225	-4.219595e-006	2405.4054
-0.566725	-4.1642359e-006	2406.9069
-0.566225	-4.2011419e-006	2408.4084
-0.565725	-4.2011419e-006	2409.9099
-0.565225	-4.2626521e-006	2411.4114
-0.564725	-4.1580848e-006	2412.9129
-0.564225	-4.238048e-006	2414.4144
-0.563725	-4.219595e-006	2415.9159
-0.563225	-4.2072929e-006	2417.4174
-0.562725	-4.256501e-006	2418.9189
-0.562225	-4.1703869e-006	2420.4204
-0.561725	-4.1457828e-006	2421.9219
-0.561225	-4.231897e-006	2423.4234
-0.560725	-4.1580848e-006	2424.9249
-0.560225	-4.238048e-006	2426.4264
-0.559725	-4.2688031e-006	2427.9279
-0.559225	-4.1642359e-006	2429.4294
-0.558725	-4.1334808e-006	2430.9309
-0.558225	-4.1949909e-006	2432.4324
-0.557725	-4.1765379e-006	2433.9339
-0.557225	-4.1826889e-006	2435.4354
-0.556725	-4.244199e-006	2436.9369
-0.556225	-4.2011419e-006	2438.4384
-0.555725	-4.1396318e-006	2439.9399
-0.555225	-4.213444e-006	2441.4414
-0.554725	-4.2011419e-006	2442.9429
-0.554225	-4.244199e-006	2444.4444
-0.553725	-4.2749541e-006	2445.9459
-0.553225	-4.1211788e-006	2447.4474
-0.552725	-4.1211788e-006	2448.9489
-0.552225	-4.2072929e-006	2450.4505
-0.551725	-4.1765379e-006	2451.952
-0.551225	-4.238048e-006	2453.4535
-0.550725	-4.1765379e-006	2454.955
-0.550225	-4.244199e-006	2456.4565
-0.549725	-4.1519338e-006	2457.958
-0.549225	-4.2688031e-006	2459.4595
-0.548725	-4.1949909e-006	2460.961
-0.548225	-4.3118602e-006	2462.4625
-0.547725	-4.231897e-006	2463.964
-0.547225	-4.1826889e-006	2465.4655
-0.546725	-4.1703869e-006	2466.967
-0.546225	-4.1888399e-006	2468.4685
-0.545725	-4.1703869e-006	2469.97
-0.545225	-4.2688031e-006	2471.4715
-0.544725	-4.238048e-006	2472.973
-0.544225	-4.1949909e-006	2474.4745
-0.543725	-4.1888399e-006	2475.976
-0.543225	-4.219595e-006	2477.4775
-0.542725	-4.213444e-006	2478.979
-0.542225	-4.1949909e-006	2480.4805
-0.541725	-4.2011419e-006	2481.982
-0.541225	-4.213444e-006	2483.4835
-0.540725	-4.1949909e-006	2484.985
-0.540225	-4.238048e-006	2486.4865
-0.539725	-4.225746e-006	2487.988
-0.539225	-4.1765379e-006	2489.4895
-0.538725	-4.2011419e-006	2490.991
-0.538225	-4.1457828e-006	2492.4925
-0.537725	-4.2934071e-006	2493.994
-0.537225	-4.238048e-006	2495.4955
-0.536725	-4.2072929e-006	2496.997
-0.536225	-4.1703869e-006	2498.4985
-0.535725	-4.213444e-006	2500
-0.535225	-4.1703869e-006	2501.5015
-0.534725	-4.25035e-006	2503.003
-0.534225	-4.238048e-006	2504.5045
-0.533725	-4.2011419e-006	2506.006
-0.533225	-4.238048e-006	2507.5075
-0.532725	-4.213444e-006	2509.009
-0.532225	-4.1949909e-006	2510.5105
-0.531725	-4.238048e-006	2512.012
-0.531225	-4.25035e-006	2513.5135
-0.530725	-4.1949909e-006	2515.015
-0.530225	-4.0781217e-006	2516.5165
-0.529725	-4.225746e-006	2518.018
-0.529225	-4.1765379e-006	2519.5195
-0.528725	-4.3118602e-006	2521.021
-0.528225	-4.2811051e-006	2522.5225
-0.527725	-4.219595e-006	2524.024
-0.527225	-4.25035e-006	2525.5255
-0.526725	-4.2626521e-006	2527.027
-0.526225	-4.238048e-006	2528.5285
-0.525725	-4.238048e-006	2530.03
-0.525225	-4.1888399e-006	2531.5315
-0.524725	-4.244199e-006	2533.033
-0.524225	-4.256501e-006	2534.5345
-0.523725	-4.2011419e-006	2536.036
-0.523225	-4.213444e-006	2537.5375
-0.522725	-4.1642359e-006	2539.039
-0.522225	-4.2072929e-006	2540.5405
-0.521725	-4.2011419e-006	2542.042
-0.521225	-4.2688031e-006	2543.5435
-0.520725	-4.213444e-006	2545.045
-0.520225	-4.2688031e-006	2546.5465
-0.519725	-4.256501e-006	2548.048
-0.519225	-4.2872561e-006	2549.5495
-0.518725	-4.25035e-006	2551.0511
-0.518225	-4.256501e-006	2552.5526
-0.517725	-4.2626521e-006	2554.0541
-0.517225	-4.2688031e-006	2555.5556
-0.516725	-4.1826889e-006	2557.0571
-0.516225	-4.2072929e-006	2558.5586
-0.515725	-4.225746e-006	2560.0601
-0.515225	-4.2011419e-006	2561.5616
-0.514725	-4.25035e-006	2563.0631
-0.514225	-4.256501e-006	2564.5646
-0.513725	-4.1888399e-006	2566.0661
-0.513225	-4.2626521e-006	2567.5676
-0.512725	-4.2811051e-006	2569.0691
-0.512225	-4.213444e-006	2570.5706
-0.511725	-4.231897e-006	2572.0721
-0.511225	-4.1888399e-006	2573.5736
-0.510725	-4.231897e-006	2575.0751
-0.510225	-4.213444e-006	2576.5766
-0.509725	-4.1888399e-006	2578.0781
-0.509225	-4.1642359e-006	2579.5796
-0.508725	-4.3180112e-006	2581.0811
-0.508225	-4.2626521e-006	2582.5826
-0.507725	-4.2688031e-006	2584.0841
-0.507225	-4.25035e-006	2585.5856
-0.506725	-4.2811051e-006	2587.0871
-0.506225	-4.2934071e-006	2588.5886
-0.505725	-4.244199e-006	2590.0901
-0.505225	-4.2934071e-006	2591.5916
-0.504725	-4.2995581e-006	2593.0931
-0.504225	-4.238048e-006	2594.5946
-0.503725	-4.3057092e-006	2596.0961
-0.503225	-4.225746e-006	2597.5976
-0.502725	-4.2811051e-006	2599.0991
-0.502225	-4.244199e-006	2600.6006
-0.501725	-4.256501e-006	2602.1021
-0.501225	-4.1949909e-006	2603.6036
-0.500725	-4.219595e-006	2605.1051
-0.500225	-4.256501e-006	2606.6066
-0.499725	-4.2688031e-006	2608.1081
-0.499225	-4.2072929e-006	2609.6096
-0.498725	-4.225746e-006	2611.1111
-0.498225	-4.244199e-006	2612.6126
-0.497725	-4.1949909e-006	2614.1141
-0.497225	-4.231897e-006	2615.6156
-0.496725	-4.1519338e-006	2617.1171
-0.496225	-4.25035e-006	2618.6186
-0.495725	-4.219595e-006	2620.1201
-0.495225	-4.1457828e-006	2621.6216
-0.494725	-4.25035e-006	2623.1231
-0.494225	-4.2011419e-006	2624.6246
-0.493725	-4.225746e-006	2626.1261
-0.493225	-4.1949909e-006	2627.6276
-0.492725	-4.256501e-006	2629.1291
-0.492225	-4.2934071e-006	2630.6306
-0.491725	-4.2995581e-006	2632.1321
-0.491225	-4.25035e-006	2633.6336
-0.490725	-4.2872561e-006	2635.1351
-0.490225	-4.213444e-006	2636.6366
-0.489725	-4.238048e-006	2638.1381
-0.489225	-4.225746e-006	2639.6396
-0.488725	-4.219595e-006	2641.1411
-0.488225	-4.225746e-006	2642.6426
-0.487725	-4.25035e-006	2644.1441
-0.487225	-4.238048e-006	2645.6456
-0.486725	-4.2995581e-006	2647.1471
-0.486225	-4.2072929e-006	2648.6486
-0.485725	-4.3118602e-006	2650.1502
-0.485225	-4.244199e-006	2651.6517
-0.484725	-4.2872561e-006	2653.1532
-0.484225	-4.2688031e-006	2654.6547
-0.483725	-4.256501e-006	2656.1562
-0.483225	-4.256501e-006	2657.6577
-0.482725	-4.256501e-006	2659.1592
-0.482225	-4.2811051e-006	2660.6607
-0.481725	-4.256501e-006	2662.1622
-0.481225	-4.244199e-006	2663.6637
-0.480725	-4.2872561e-006	2665.1652
-0.480225	-4.25035e-006	2666.6667
-0.479725	-4.219595e-006	2668.1682
-0.479225	-4.3241622e-006	2669.6697
-0.478725	-4.231897e-006	2671.1712
-0.478225	-4.3057092e-006	2672.6727
-0.477725	-4.3364642e-006	2674.1742
-0.477225	-4.244199e-006	2675.6757
-0.476725	-4.256501e-006	2677.1772
-0.476225	-4.2934071e-006	2678.6787
-0.475725	-4.3426152e-006	2680.1802
-0.475225	-4.2626521e-006	2681.6817
-0.474725	-4.2872561e-006	2683.1832
-0.474225	-4.2749541e-006	2684.6847
-0.473725	-4.3426152e-006	2686.1862
-0.473225	-4.2995581e-006	2687.6877
-0.472725	-4.3057092e-006	2689.1892
-0.472225	-4.2626521e-006	2690.6907
-0.471725	-4.219595e-006	2692.1922
-0.471225	-4.2995581e-006	2693.6937
-0.470725	-4.3487662e-006	2695.1952
-0.470225	-4.2688031e-006	2696.6967
-0.469725	-4.2749541e-006	2698.1982
-0.469225	-4.225746e-006	2699.6997
-0.468725	-4.2934071e-006	2701.2012
-0.468225	-4.2995581e-006	2702.7027
-0.467725	-4.2749541e-006	2704.2042
-0.467225	-4.256501e-006	2705.7057
-0.466725	-4.238048e-006	2707.2072
-0.466225	-4.3303132e-006	2708.7087
-0.465725	-4.3180112e-006	2710.2102
-0.465225	-4.2872561e-006	2711.7117
-0.464725	-4.256501e-006	2713.2132
-0.464225	-4.2811051e-006	2714.7147
-0.463725	-4.213444e-006	2716.2162
-0.463225	-4.3303132e-006	2717.7177
-0.462725	-4.2995581e-006	2719.2192
-0.462225	-4.213444e-006	2720.7207
-0.461725	-4.3057092e-006	2722.2222
-0.461225	-4.2872561e-006	2723.7237
-0.460725	-4.2872561e-006	2725.2252
-0.460225	-4.1949909e-006	2726.7267
-0.459725	-4.2934071e-006	2728.2282
-0.459225	-4.2072929e-006	2729.7297
-0.458725	-4.3118602e-006	2731.2312
-0.458225	-4.3118602e-006	2732.7327
-0.457725	-4.2934071e-006	2734.2342
-0.457225	-4.219595e-006	2735.7357
-0.456725	-4.225746e-006	2737.2372
-0.456225	-4.25035e-006	2738.7387
-0.455725	-4.2688031e-006	2740.2402
-0.455225	-4.3180112e-006	2741.7417
-0.454725	-4.238048e-006	2743.2432
-0.454225	-4.3180112e-006	2744.7447
-0.453725	-4.3364642e-006	2746.2462
-0.453225	-4.3610683e-006	2747.7477
-0.452725	-4.3610683e-006	2749.2492
-0.452225	-4.3303132e-006	2750.7508
-0.451725	-4.2749541e-006	2752.2523
-0.451225	-4.3549173e-006	2753.7538
-0.450725	-4.3733703e-006	2755.2553
-0.450225	-4.3549173e-006	2756.7568
-0.449725	-4.244199e-006	2758.2583
-0.449225	-4.3733703e-006	2759.7598
-0.448725	-4.231897e-006	2761.2613
-0.448225	-4.25035e-006	2762.7628
-0.447725	-4.238048e-006	2764.2643
-0.447225	-4.3057092e-006	2765.7658
-0.446725	-4.2995581e-006	2767.2673
-0.446225	-4.3057092e-006	2768.7688
-0.445725	-4.3057092e-006	2770.2703
-0.445225	-4.3180112e-006	2771.7718
-0.444725	-4.3241622e-006	2773.2733
-0.444225	-4.2995581e-006	2774.7748
-0.443725	-4.2811051e-006	2776.2763
-0.443225	-4.238048e-006	2777.7778
-0.442725	-4.3118602e-006	2779.2793
-0.442225	-4.231897e-006	2780.7808
-0.441725	-4.2749541e-006	2782.2823
-0.441225	-4.2811051e-006	2783.7838
-0.440725	-4.2934071e-006	2785.2853
-0.440225	-4.2749541e-006	2786.7868
-0.439725	-4.2934071e-006	2788.2883
-0.439225	-4.2872561e-006	2789.7898
-0.438725	-4.3303132e-006	2791.2913
-0.438225	-4.2811051e-006	2792.7928
-0.437725	-4.2749541e-006	2794.2943
-0.437225	-4.3180112e-006	2795.7958
-0.436725	-4.256501e-006	2797.2973
-0.436225	-4.3733703e-006	2798.7988
-0.435725	-4.3426152e-006	2800.3003
-0.435225	-4.2811051e-006	2801.8018
-0.434725	-4.2811051e-006	2803.3033
-0.434225	-4.25035e-006	2804.8048
-0.433725	-4.2872561e-006	2806.3063
-0.433225	-4.3610683e-006	2807.8078
-0.432725	-4.2872561e-006	2809.3093
-0.432225	-4.2934071e-006	2810.8108
-0.431725	-4.3180112e-006	2812.3123
-0.431225	-4.3487662e-006	2813.8138
-0.430725	-4.2626521e-006	2815.3153
-0.430225	-4.2872561e-006	2816.8168
-0.429725	-4.2749541e-006	2818.3183
-0.429225	-4.3426152e-006	2819.8198
-0.428725	-4.3118602e-006	2821.3213
-0.428225	-4.3303132e-006	2822.8228
-0.427725	-4.2749541e-006	2824.3243
-0.427225	-4.3303132e-006	2825.8258
-0.426725	-4.3549173e-006	2827.3273
-0.426225	-4.3426152e-006	2828.8288
-0.425725	-4.3426152e-006	2830.3303
-0.425225	-4.3303132e-006	2831.8318
-0.424725	-4.244199e-006	2833.3333
-0.424225	-4.4102764e-006	2834.8348
-0.423725	-4.3303132e-006	2836.3363
-0.423225	-4.3487662e-006	2837.8378
-0.422725	-4.3303132e-006	2839.3393
-0.422225	-4.2688031e-006	2840.8408
-0.421725	-4.3672193e-006	2842.3423
-0.421225	-4.3549173e-006	2843.8438
-0.420725	-4.3487662e-006	2845.3453
-0.420225	-4.2872561e-006	2846.8468
-0.419725	-4.2811051e-006	2848.3483
-0.419225	-4.3487662e-006	2849.8498
-0.418725	-4.3733703e-006	2851.3514
-0.418225	-4.3733703e-006	2852.8529
-0.417725	-4.3118602e-006	2854.3544
-0.417225	-4.3856723e-006	2855.8559
-0.416725	-4.3918233e-006	2857.3574
-0.416225	-4.3180112e-006	2858.8589
-0.415725	-4.3610683e-006	2860.3604
-0.415225	-4.3672193e-006	2861.8619
-0.414725	-4.2626521e-006	2863.3634
-0.414225	-4.3303132e-006	2864.8649
-0.413725	-4.3487662e-006	2866.3664
-0.413225	-4.3057092e-006	2867.8679
-0.412725	-4.3426152e-006	2869.3694
-0.412225	-4.3364642e-006	2870.8709
-0.411725	-4.3549173e-006	2872.3724
-0.411225	-4.2995581e-006	2873.8739
-0.410725	-4.3549173e-006	2875.3754
-0.410225	-4.3303132e-006	2876.8769
-0.409725	-4.3118602e-006	2878.3784
-0.409225	-4.4410314e-006	2879.8799
-0.408725	-4.3241622e-006	2881.3814
-0.408225	-4.3364642e-006	2882.8829
-0.407725	-4.2872561e-006	2884.3844
-0.407225	-4.3364642e-006	2885.8859
-0.406725	-4.3303132e-006	2887.3874
-0.406225	-4.4533335e-006	2888.8889
-0.405725	-4.4102764e-006	2890.3904
-0.405225	-4.3610683e-006	2891.8919
-0.404725	-4.3918233e-006	2893.3934
-0.404225	-4.3180112e-006	2894.8949
-0.403725	-4.2934071e-006	2896.3964
-0.403225	-4.3180112e-006	2897.8979
-0.402725	-4.3180112e-006	2899.3994
-0.402225	-4.3672193e-006	2900.9009
-0.401725	-4.3918233e-006	2902.4024
-0.401225	-4.4164274e-006	2903.9039
-0.400725	-4.3487662e-006	2905.4054
-0.400225	-4.3487662e-006	2906.9069
-0.399725	-4.3364642e-006	2908.4084
-0.399225	-4.3979743e-006	2909.9099
-0.398725	-4.3795213e-006	2911.4114
-0.398225	-4.3918233e-006	2912.9129
-0.397725	-4.4041254e-006	2914.4144
-0.397225	-4.3610683e-006	2915.9159
-0.396725	-4.3672193e-006	2917.4174
-0.396225	-4.3364642e-006	2918.9189
-0.395725	-4.3426152e-006	2920.4204
-0.395225	-4.2934071e-006	2921.9219
-0.394725	-4.4041254e-006	2923.4234
-0.394225	-4.3918233e-006	2924.9249
-0.393725	-4.4164274e-006	2926.4264
-0.393225	-4.3856723e-006	2927.9279
-0.392725	-4.3610683e-006	2929.4294
-0.392225	-4.3180112e-006	2930.9309
-0.391725	-4.3918233e-006	2932.4324
-0.391225	-4.3795213e-006	2933.9339
-0.390725	-4.3856723e-006	2935.4354
-0.390225	-4.3487662e-006	2936.9369
-0.389725	-4.3979743e-006	2938.4384
-0.389225	-4.3856723e-006	2939.9399
-0.388725	-4.3918233e-006	2941.4414
-0.388225	-4.3918233e-006	2942.9429
-0.387725	-4.3795213e-006	2944.4444
-0.387225	-4.4348804e-006	2945.9459
-0.386725	-4.4471825e-006	2947.4474
-0.386225	-4.4287294e-006	2948.9489
-0.385725	-4.4471825e-006	2950.4505
-0.385225	-4.3979743e-006	2951.952
-0.384725	-4.4287294e-006	2953.4535
-0.384225	-4.4041254e-006	2954.955
-0.383725	-4.4041254e-006	2956.4565
-0.383225	-4.4164274e-006	2957.958
-0.382725	-4.3672193e-006	2959.4595
-0.382225	-4.3672193e-006	2960.961
-0.381725	-4.3795213e-006	2962.4625
-0.381225	-4.4287294e-006	2963.964
-0.380725	-4.3672193e-006	2965.4655
-0.380225	-4.3733703e-006	2966.967
-0.379725	-4.3918233e-006	2968.4685
-0.379225	-4.4225784e-006	2969.97
-0.378725	-4.4717865e-006	2971.4715
-0.378225	-4.3733703e-006	2972.973
-0.377725	-4.3364642e-006	2974.4745
-0.377225	-4.4041254e-006	2975.976
-0.376725	-4.4471825e-006	2977.4775
-0.376225	-4.3795213e-006	2978.979
-0.375725	-4.4717865e-006	2980.4805
-0.375225	-4.4348804e-006	2981.982
-0.374725	-4.4164274e-006	2983.4835
-0.374225	-4.4840885e-006	2984.985
-0.373725	-4.3979743e-006	2986.4865
-0.373225	-4.4533335e-006	2987.988
-0.372725	-4.4348804e-006	2989.4895
-0.372225	-4.5025416e-006	2990.991
-0.371725	-4.4410314e-006	2992.4925
-0.371225	-4.3856723e-006	2993.994
-0.370725	-4.4840885e-006	2995.4955
-0.370225	-4.3918233e-006	2996.997
-0.369725	-4.4410314e-006	2998.4985
-0.369225	-4.3795213e-006	3000
[truncated: 2 more rows]
