# Supplementary material for: Mechanistic study of aluminum alloy corrosion under the interaction of Embellisia sp. and Candida xyloterini
Source: RSC Adv. 2025 May 12;15(19):14903–16. doi: 10.1039/d5ra02115d (PMC12067196; doi:10.1039/d5ra02115d)
Supplement: RA-015-D5RA02115D-s003 [file RA-015-D5RA02115D-s003.zip › TAF/TAF-7B04-Z-12d.txt]

CORRW ASCII
CorrWare for Windows: Version 1.1
Potential Sweep [0.05 OC,-0.6 OC,0.3333mV/S][default] demo4.cor
Date: 09-16-1999    Time: 12:55:47
CorrWare data for use with CView tutors

  Begin Information:          Cell Information
    Surface Area:             1
    Density:                  2.78
    Weight:                   28
    Polarity:                 0
    PolarityI:                0
    Corrosion Unit Type:      0
    Reference Type:           0
    Reference Potential:      0
    User-Defined Potential:   0
    Stern-Geary:              26
  End Information:            Cell Information
  Data Points:                6279
E(Volts)	I(A/cm2)	T(Seconds)
  Data Points:                2001
E(Volts)	I(A/cm2)	T(Seconds)
End Comments
-1.1691E+00	8.8672E-06	0.000000E+00
-1.1689E+00	8.8746E-06	1.501501E+00
-1.1687E+00	8.8644E-06	3.003003E+00
-1.1684E+00	8.8280E-06	4.504504E+00
-1.1681E+00	8.7965E-06	6.006006E+00
-1.1676E+00	8.7615E-06	7.507507E+00
-1.1671E+00	8.7290E-06	9.009009E+00
-1.1664E+00	8.6830E-06	1.051051E+01
-1.1659E+00	8.6942E-06	1.201201E+01
-1.1654E+00	8.6945E-06	1.351351E+01
-1.1649E+00	8.6717E-06	1.501501E+01
-1.1644E+00	8.6661E-06	1.651652E+01
-1.1639E+00	8.6557E-06	1.801802E+01
-1.1634E+00	8.6512E-06	1.951952E+01
-1.1629E+00	8.6541E-06	2.102102E+01
-1.1624E+00	8.6641E-06	2.252252E+01
-1.1619E+00	8.6425E-06	2.402402E+01
-1.1614E+00	8.6293E-06	2.552552E+01
-1.1609E+00	8.6159E-06	2.702703E+01
-1.1604E+00	8.6036E-06	2.852853E+01
-1.1599E+00	8.5822E-06	3.003003E+01
-1.1594E+00	8.5722E-06	3.153153E+01
-1.1589E+00	8.5536E-06	3.303303E+01
-1.1584E+00	8.5113E-06	3.453453E+01
-1.1579E+00	8.4936E-06	3.603604E+01
-1.1574E+00	8.4548E-06	3.753754E+01
-1.1569E+00	8.4343E-06	3.903904E+01
-1.1564E+00	8.4120E-06	4.054054E+01
-1.1559E+00	8.4022E-06	4.204204E+01
-1.1554E+00	8.3793E-06	4.354354E+01
-1.1549E+00	8.3486E-06	4.504504E+01
-1.1544E+00	8.3317E-06	4.654655E+01
-1.1539E+00	8.3052E-06	4.804805E+01
-1.1534E+00	8.2792E-06	4.954955E+01
-1.1529E+00	8.2597E-06	5.105105E+01
-1.1524E+00	8.2348E-06	5.255255E+01
-1.1519E+00	8.2102E-06	5.405405E+01
-1.1514E+00	8.1823E-06	5.555556E+01
-1.1509E+00	8.1658E-06	5.705706E+01
-1.1504E+00	8.1498E-06	5.855856E+01
-1.1499E+00	8.1306E-06	6.006006E+01
-1.1494E+00	8.1196E-06	6.156156E+01
-1.1489E+00	8.0988E-06	6.306306E+01
-1.1484E+00	8.0756E-06	6.456457E+01
-1.1479E+00	8.0485E-06	6.606606E+01
-1.1474E+00	8.0343E-06	6.756757E+01
-1.1469E+00	8.0143E-06	6.906907E+01
-1.1464E+00	7.9924E-06	7.057057E+01
-1.1459E+00	7.9639E-06	7.207207E+01
-1.1454E+00	7.9400E-06	7.357357E+01
-1.1449E+00	7.9141E-06	7.507507E+01
-1.1444E+00	7.8875E-06	7.657658E+01
-1.1439E+00	7.8769E-06	7.807808E+01
-1.1434E+00	7.8607E-06	7.957958E+01
-1.1429E+00	7.8343E-06	8.108108E+01
-1.1424E+00	7.8044E-06	8.258258E+01
-1.1419E+00	7.7793E-06	8.408408E+01
-1.1414E+00	7.7575E-06	8.558559E+01
-1.1409E+00	7.7230E-06	8.708709E+01
-1.1404E+00	7.7021E-06	8.858859E+01
-1.1399E+00	7.6757E-06	9.009009E+01
-1.1394E+00	7.6345E-06	9.159159E+01
-1.1389E+00	7.6062E-06	9.309309E+01
-1.1384E+00	7.5767E-06	9.459460E+01
-1.1379E+00	7.5577E-06	9.609609E+01
-1.1374E+00	7.5293E-06	9.759760E+01
-1.1369E+00	7.5091E-06	9.909910E+01
-1.1364E+00	7.4908E-06	1.006006E+02
-1.1359E+00	7.4560E-06	1.021021E+02
-1.1354E+00	7.4451E-06	1.036036E+02
-1.1349E+00	7.4289E-06	1.051051E+02
-1.1344E+00	7.4142E-06	1.066066E+02
-1.1339E+00	7.3893E-06	1.081081E+02
-1.1334E+00	7.3641E-06	1.096096E+02
-1.1329E+00	7.3350E-06	1.111111E+02
-1.1324E+00	7.2939E-06	1.126126E+02
-1.1319E+00	7.2740E-06	1.141141E+02
-1.1314E+00	7.2488E-06	1.156156E+02
-1.1309E+00	7.2330E-06	1.171171E+02
-1.1304E+00	7.2028E-06	1.186186E+02
-1.1299E+00	7.1685E-06	1.201201E+02
-1.1294E+00	7.1324E-06	1.216216E+02
-1.1289E+00	7.1108E-06	1.231231E+02
-1.1284E+00	7.0985E-06	1.246246E+02
-1.1279E+00	7.0890E-06	1.261261E+02
-1.1274E+00	7.0763E-06	1.276276E+02
-1.1269E+00	7.0377E-06	1.291291E+02
-1.1264E+00	7.0007E-06	1.306306E+02
-1.1259E+00	6.9649E-06	1.321321E+02
-1.1254E+00	6.9435E-06	1.336336E+02
-1.1249E+00	6.9093E-06	1.351351E+02
-1.1244E+00	6.8979E-06	1.366366E+02
-1.1239E+00	6.8669E-06	1.381381E+02
-1.1234E+00	6.8284E-06	1.396396E+02
-1.1229E+00	6.7925E-06	1.411411E+02
-1.1224E+00	6.7725E-06	1.426426E+02
-1.1219E+00	6.7504E-06	1.441441E+02
-1.1214E+00	6.7159E-06	1.456456E+02
-1.1209E+00	6.7071E-06	1.471472E+02
-1.1204E+00	6.6787E-06	1.486487E+02
-1.1199E+00	6.6494E-06	1.501501E+02
-1.1194E+00	6.6151E-06	1.516517E+02
-1.1189E+00	6.5964E-06	1.531532E+02
-1.1184E+00	6.5538E-06	1.546546E+02
-1.1179E+00	6.5284E-06	1.561562E+02
-1.1174E+00	6.5060E-06	1.576577E+02
-1.1169E+00	6.4805E-06	1.591592E+02
-1.1164E+00	6.4399E-06	1.606607E+02
-1.1159E+00	6.4054E-06	1.621622E+02
-1.1154E+00	6.3747E-06	1.636637E+02
-1.1149E+00	6.3366E-06	1.651652E+02
-1.1144E+00	6.3130E-06	1.666667E+02
-1.1139E+00	6.2831E-06	1.681682E+02
-1.1134E+00	6.2423E-06	1.696697E+02
-1.1129E+00	6.2043E-06	1.711712E+02
-1.1124E+00	6.1731E-06	1.726727E+02
-1.1119E+00	6.1434E-06	1.741742E+02
-1.1114E+00	6.1236E-06	1.756757E+02
-1.1109E+00	6.0915E-06	1.771772E+02
-1.1104E+00	6.0609E-06	1.786787E+02
-1.1099E+00	6.0107E-06	1.801802E+02
-1.1094E+00	5.9819E-06	1.816817E+02
-1.1089E+00	5.9443E-06	1.831832E+02
-1.1084E+00	5.9183E-06	1.846847E+02
-1.1079E+00	5.8995E-06	1.861862E+02
-1.1074E+00	5.8724E-06	1.876877E+02
-1.1069E+00	5.8476E-06	1.891892E+02
-1.1064E+00	5.8098E-06	1.906907E+02
-1.1059E+00	5.7892E-06	1.921922E+02
-1.1054E+00	5.7576E-06	1.936937E+02
-1.1049E+00	5.7410E-06	1.951952E+02
-1.1044E+00	5.7289E-06	1.966967E+02
-1.1039E+00	5.7077E-06	1.981982E+02
-1.1034E+00	5.6763E-06	1.996997E+02
-1.1029E+00	5.6378E-06	2.012012E+02
-1.1024E+00	5.6181E-06	2.027027E+02
-1.1019E+00	5.5749E-06	2.042042E+02
-1.1014E+00	5.5561E-06	2.057057E+02
-1.1009E+00	5.5292E-06	2.072072E+02
-1.1004E+00	5.4900E-06	2.087087E+02
-1.0999E+00	5.4496E-06	2.102102E+02
-1.0994E+00	5.4144E-06	2.117117E+02
-1.0989E+00	5.4028E-06	2.132132E+02
-1.0984E+00	5.3580E-06	2.147147E+02
-1.0979E+00	5.3437E-06	2.162162E+02
-1.0974E+00	5.3127E-06	2.177177E+02
-1.0969E+00	5.2769E-06	2.192192E+02
-1.0964E+00	5.2493E-06	2.207207E+02
-1.0959E+00	5.2225E-06	2.222222E+02
-1.0954E+00	5.2214E-06	2.237237E+02
-1.0949E+00	5.1869E-06	2.252252E+02
-1.0944E+00	5.1706E-06	2.267267E+02
-1.0939E+00	5.1379E-06	2.282282E+02
-1.0934E+00	5.1138E-06	2.297297E+02
-1.0929E+00	5.0864E-06	2.312312E+02
-1.0924E+00	5.0513E-06	2.327327E+02
-1.0919E+00	5.0371E-06	2.342342E+02
-1.0914E+00	5.0008E-06	2.357357E+02
-1.0909E+00	4.9635E-06	2.372372E+02
-1.0904E+00	4.9179E-06	2.387387E+02
-1.0899E+00	4.8942E-06	2.402402E+02
-1.0894E+00	4.8668E-06	2.417417E+02
-1.0889E+00	4.8457E-06	2.432432E+02
-1.0884E+00	4.8326E-06	2.447447E+02
-1.0879E+00	4.8237E-06	2.462462E+02
-1.0874E+00	4.7895E-06	2.477478E+02
-1.0869E+00	4.7660E-06	2.492493E+02
-1.0864E+00	4.7588E-06	2.507507E+02
-1.0859E+00	4.7358E-06	2.522522E+02
-1.0854E+00	4.7109E-06	2.537538E+02
-1.0849E+00	4.6757E-06	2.552553E+02
-1.0844E+00	4.6464E-06	2.567568E+02
-1.0839E+00	4.5878E-06	2.582583E+02
-1.0834E+00	4.5451E-06	2.597598E+02
-1.0829E+00	4.5145E-06	2.612613E+02
-1.0824E+00	4.4781E-06	2.627628E+02
-1.0819E+00	4.4413E-06	2.642643E+02
-1.0814E+00	4.4052E-06	2.657658E+02
-1.0809E+00	4.3759E-06	2.672673E+02
-1.0804E+00	4.3412E-06	2.687688E+02
-1.0799E+00	4.3165E-06	2.702703E+02
-1.0794E+00	4.2902E-06	2.717718E+02
-1.0789E+00	4.2780E-06	2.732733E+02
-1.0784E+00	4.2522E-06	2.747748E+02
-1.0779E+00	4.2381E-06	2.762763E+02
-1.0774E+00	4.2266E-06	2.777778E+02
-1.0769E+00	4.1971E-06	2.792793E+02
-1.0764E+00	4.1770E-06	2.807808E+02
-1.0759E+00	4.1449E-06	2.822823E+02
-1.0754E+00	4.1253E-06	2.837838E+02
-1.0749E+00	4.0880E-06	2.852853E+02
-1.0744E+00	4.0674E-06	2.867868E+02
-1.0739E+00	4.0535E-06	2.882883E+02
-1.0734E+00	4.0129E-06	2.897898E+02
-1.0729E+00	3.9864E-06	2.912913E+02
-1.0724E+00	3.9539E-06	2.927928E+02
-1.0719E+00	3.9224E-06	2.942943E+02
-1.0714E+00	3.8994E-06	2.957958E+02
-1.0709E+00	3.8791E-06	2.972973E+02
-1.0704E+00	3.8671E-06	2.987988E+02
-1.0699E+00	3.8419E-06	3.003003E+02
-1.0694E+00	3.8067E-06	3.018018E+02
-1.0689E+00	3.7807E-06	3.033033E+02
-1.0684E+00	3.7416E-06	3.048048E+02
-1.0679E+00	3.7210E-06	3.063063E+02
-1.0674E+00	3.6938E-06	3.078078E+02
-1.0669E+00	3.6755E-06	3.093093E+02
-1.0664E+00	3.6550E-06	3.108108E+02
-1.0659E+00	3.6195E-06	3.123123E+02
-1.0654E+00	3.5993E-06	3.138138E+02
-1.0649E+00	3.5726E-06	3.153153E+02
-1.0644E+00	3.5621E-06	3.168168E+02
-1.0639E+00	3.5400E-06	3.183183E+02
-1.0634E+00	3.5119E-06	3.198198E+02
-1.0629E+00	3.4793E-06	3.213213E+02
-1.0624E+00	3.4438E-06	3.228228E+02
-1.0619E+00	3.4061E-06	3.243243E+02
-1.0614E+00	3.3886E-06	3.258258E+02
-1.0609E+00	3.3780E-06	3.273273E+02
-1.0604E+00	3.3521E-06	3.288288E+02
-1.0599E+00	3.3247E-06	3.303303E+02
-1.0594E+00	3.3045E-06	3.318318E+02
-1.0589E+00	3.2826E-06	3.333333E+02
-1.0584E+00	3.2543E-06	3.348348E+02
-1.0579E+00	3.2530E-06	3.363363E+02
-1.0574E+00	3.2393E-06	3.378378E+02
-1.0569E+00	3.2085E-06	3.393393E+02
-1.0564E+00	3.1863E-06	3.408409E+02
-1.0559E+00	3.1573E-06	3.423423E+02
-1.0554E+00	3.1255E-06	3.438438E+02
-1.0549E+00	3.0931E-06	3.453453E+02
-1.0544E+00	3.0751E-06	3.468469E+02
-1.0539E+00	3.0454E-06	3.483484E+02
-1.0534E+00	3.0183E-06	3.498499E+02
-1.0529E+00	2.9940E-06	3.513513E+02
-1.0524E+00	2.9532E-06	3.528528E+02
-1.0519E+00	2.9221E-06	3.543543E+02
-1.0514E+00	2.8947E-06	3.558559E+02
-1.0509E+00	2.8751E-06	3.573574E+02
-1.0504E+00	2.8603E-06	3.588589E+02
-1.0499E+00	2.8507E-06	3.603604E+02
-1.0494E+00	2.8252E-06	3.618618E+02
-1.0489E+00	2.7974E-06	3.633634E+02
-1.0484E+00	2.7686E-06	3.648649E+02
-1.0479E+00	2.7493E-06	3.663664E+02
-1.0474E+00	2.7320E-06	3.678679E+02
-1.0469E+00	2.7222E-06	3.693694E+02
-1.0464E+00	2.6996E-06	3.708709E+02
-1.0459E+00	2.6569E-06	3.723724E+02
-1.0454E+00	2.6291E-06	3.738739E+02
-1.0449E+00	2.5913E-06	3.753754E+02
-1.0444E+00	2.5735E-06	3.768769E+02
-1.0439E+00	2.5602E-06	3.783784E+02
-1.0434E+00	2.5428E-06	3.798799E+02
-1.0429E+00	2.5132E-06	3.813814E+02
-1.0424E+00	2.4838E-06	3.828829E+02
-1.0419E+00	2.4658E-06	3.843844E+02
-1.0414E+00	2.4385E-06	3.858859E+02
-1.0409E+00	2.4326E-06	3.873874E+02
-1.0404E+00	2.4231E-06	3.888889E+02
-1.0399E+00	2.4003E-06	3.903904E+02
-1.0394E+00	2.3680E-06	3.918919E+02
-1.0389E+00	2.3497E-06	3.933934E+02
-1.0384E+00	2.3141E-06	3.948949E+02
-1.0379E+00	2.2855E-06	3.963964E+02
-1.0374E+00	2.2688E-06	3.978979E+02
-1.0369E+00	2.2474E-06	3.993994E+02
-1.0364E+00	2.2191E-06	4.009009E+02
-1.0359E+00	2.2013E-06	4.024024E+02
-1.0354E+00	2.1885E-06	4.039039E+02
-1.0349E+00	2.1504E-06	4.054054E+02
-1.0344E+00	2.1364E-06	4.069069E+02
-1.0339E+00	2.1207E-06	4.084084E+02
-1.0334E+00	2.1116E-06	4.099099E+02
-1.0329E+00	2.0943E-06	4.114114E+02
-1.0324E+00	2.0962E-06	4.129129E+02
-1.0319E+00	2.0666E-06	4.144144E+02
-1.0314E+00	2.0439E-06	4.159159E+02
-1.0309E+00	2.0268E-06	4.174174E+02
-1.0304E+00	2.0072E-06	4.189189E+02
-1.0299E+00	1.9978E-06	4.204204E+02
-1.0294E+00	1.9713E-06	4.219219E+02
-1.0289E+00	1.9467E-06	4.234234E+02
-1.0284E+00	1.9024E-06	4.249249E+02
-1.0279E+00	1.8876E-06	4.264264E+02
-1.0274E+00	1.8640E-06	4.279279E+02
-1.0269E+00	1.8518E-06	4.294294E+02
-1.0264E+00	1.8466E-06	4.309309E+02
-1.0259E+00	1.8309E-06	4.324324E+02
-1.0254E+00	1.8072E-06	4.339339E+02
-1.0249E+00	1.7907E-06	4.354354E+02
-1.0244E+00	1.7804E-06	4.369370E+02
-1.0239E+00	1.7591E-06	4.384384E+02
-1.0234E+00	1.7470E-06	4.399399E+02
-1.0229E+00	1.7211E-06	4.414414E+02
-1.0224E+00	1.6891E-06	4.429429E+02
-1.0219E+00	1.6622E-06	4.444444E+02
-1.0214E+00	1.6399E-06	4.459460E+02
-1.0209E+00	1.6180E-06	4.474474E+02
-1.0204E+00	1.5965E-06	4.489489E+02
-1.0199E+00	1.5829E-06	4.504504E+02
-1.0194E+00	1.5612E-06	4.519519E+02
-1.0189E+00	1.5379E-06	4.534535E+02
-1.0184E+00	1.5195E-06	4.549550E+02
-1.0179E+00	1.4955E-06	4.564565E+02
-1.0174E+00	1.4734E-06	4.579579E+02
-1.0169E+00	1.4504E-06	4.594595E+02
-1.0164E+00	1.4260E-06	4.609610E+02
-1.0159E+00	1.4118E-06	4.624625E+02
-1.0154E+00	1.3932E-06	4.639640E+02
-1.0149E+00	1.3820E-06	4.654655E+02
-1.0144E+00	1.3673E-06	4.669670E+02
-1.0139E+00	1.3543E-06	4.684685E+02
-1.0134E+00	1.3475E-06	4.699700E+02
-1.0129E+00	1.3272E-06	4.714715E+02
-1.0124E+00	1.3164E-06	4.729730E+02
-1.0119E+00	1.2926E-06	4.744745E+02
-1.0114E+00	1.2711E-06	4.759760E+02
-1.0109E+00	1.2377E-06	4.774775E+02
-1.0104E+00	1.2128E-06	4.789790E+02
-1.0099E+00	1.1899E-06	4.804805E+02
-1.0094E+00	1.1644E-06	4.819820E+02
-1.0089E+00	1.1488E-06	4.834835E+02
-1.0084E+00	1.1311E-06	4.849850E+02
-1.0079E+00	1.1117E-06	4.864865E+02
-1.0074E+00	1.0903E-06	4.879880E+02
-1.0069E+00	1.0912E-06	4.894895E+02
-1.0064E+00	1.0789E-06	4.909910E+02
-1.0059E+00	1.0673E-06	4.924925E+02
-1.0054E+00	1.0552E-06	4.939940E+02
-1.0049E+00	1.0387E-06	4.954955E+02
-1.0044E+00	1.0172E-06	4.969970E+02
-1.0039E+00	1.0041E-06	4.984985E+02
-1.0034E+00	9.9353E-07	5.000000E+02
-1.0029E+00	9.7127E-07	5.015015E+02
-1.0024E+00	9.6002E-07	5.030030E+02
-1.0019E+00	9.4080E-07	5.045045E+02
-1.0014E+00	9.1049E-07	5.060060E+02
-1.0009E+00	8.9221E-07	5.075075E+02
-1.0004E+00	8.9095E-07	5.090090E+02
-9.9986E-01	8.7237E-07	5.105105E+02
-9.9936E-01	8.4511E-07	5.120120E+02
-9.9886E-01	8.3527E-07	5.135135E+02
-9.9836E-01	8.1517E-07	5.150150E+02
-9.9786E-01	7.8837E-07	5.165165E+02
-9.9736E-01	7.7846E-07	5.180180E+02
-9.9686E-01	7.7601E-07	5.195195E+02
-9.9636E-01	7.4333E-07	5.210210E+02
-9.9586E-01	7.1504E-07	5.225225E+02
-9.9536E-01	7.0333E-07	5.240240E+02
-9.9486E-01	6.8142E-07	5.255255E+02
-9.9436E-01	6.5537E-07	5.270270E+02
-9.9386E-01	6.4277E-07	5.285285E+02
-9.9336E-01	6.3199E-07	5.300300E+02
-9.9286E-01	5.9693E-07	5.315316E+02
-9.9236E-01	5.7913E-07	5.330330E+02
-9.9186E-01	5.6647E-07	5.345345E+02
-9.9136E-01	5.6140E-07	5.360360E+02
-9.9086E-01	5.4494E-07	5.375375E+02
-9.9036E-01	5.3043E-07	5.390391E+02
-9.8986E-01	5.2158E-07	5.405405E+02
-9.8936E-01	5.0607E-07	5.420421E+02
-9.8886E-01	5.0204E-07	5.435435E+02
-9.8836E-01	4.8357E-07	5.450450E+02
-9.8786E-01	4.8062E-07	5.465466E+02
-9.8736E-01	4.6226E-07	5.480480E+02
-9.8686E-01	4.3351E-07	5.495496E+02
-9.8636E-01	4.1644E-07	5.510510E+02
-9.8586E-01	3.9365E-07	5.525526E+02
-9.8536E-01	3.7216E-07	5.540541E+02
-9.8486E-01	3.4313E-07	5.555555E+02
-9.8436E-01	3.3380E-07	5.570571E+02
-9.8386E-01	3.1541E-07	5.585585E+02
-9.8336E-01	2.9382E-07	5.600601E+02
-9.8286E-01	2.9070E-07	5.615616E+02
-9.8236E-01	2.7651E-07	5.630630E+02
-9.8186E-01	2.6940E-07	5.645646E+02
-9.8136E-01	2.5252E-07	5.660660E+02
-9.8086E-01	2.4631E-07	5.675676E+02
-9.8036E-01	2.2820E-07	5.690691E+02
-9.7986E-01	2.1593E-07	5.705706E+02
-9.7936E-01	2.0910E-07	5.720721E+02
-9.7886E-01	1.8442E-07	5.735735E+02
-9.7836E-01	1.8037E-07	5.750751E+02
-9.7786E-01	1.6259E-07	5.765766E+02
-9.7736E-01	1.5419E-07	5.780781E+02
-9.7686E-01	1.3778E-07	5.795796E+02
-9.7636E-01	1.3163E-07	5.810811E+02
-9.7586E-01	1.2556E-07	5.825826E+02
-9.7536E-01	1.0519E-07	5.840841E+02
-9.7486E-01	9.9175E-08	5.855856E+02
-9.7436E-01	7.5786E-08	5.870871E+02
-9.7386E-01	5.9184E-08	5.885886E+02
-9.7336E-01	4.3008E-08	5.900901E+02
-9.7286E-01	3.4654E-08	5.915916E+02
-9.7236E-01	2.1248E-08	5.930931E+02
-9.7186E-01	7.6996E-09	5.945946E+02
-9.7136E-01	-2.9305E-09	5.960961E+02
-9.7086E-01	-1.3881E-08	5.975976E+02
-9.7036E-01	-2.2025E-08	5.990991E+02
-9.6986E-01	-3.9750E-08	6.006006E+02
-9.6936E-01	-4.8030E-08	6.021021E+02
-9.6886E-01	-6.4928E-08	6.036036E+02
-9.6836E-01	-7.6261E-08	6.051051E+02
-9.6786E-01	-9.8737E-08	6.066066E+02
-9.6736E-01	-1.1023E-07	6.081081E+02
-9.6686E-01	-1.1822E-07	6.096096E+02
-9.6636E-01	-1.3091E-07	6.111111E+02
-9.6586E-01	-1.3767E-07	6.126126E+02
-9.6536E-01	-1.4865E-07	6.141141E+02
-9.6486E-01	-1.5662E-07	6.156156E+02
-9.6436E-01	-1.6832E-07	6.171171E+02
-9.6386E-01	-1.7368E-07	6.186186E+02
-9.6336E-01	-1.9254E-07	6.201201E+02
-9.6286E-01	-2.0483E-07	6.216216E+02
-9.6236E-01	-2.3358E-07	6.231231E+02
-9.6186E-01	-2.4439E-07	6.246246E+02
-9.6136E-01	-2.6376E-07	6.261262E+02
-9.6086E-01	-2.8075E-07	6.276276E+02
-9.6036E-01	-2.8872E-07	6.291292E+02
-9.5986E-01	-3.0188E-07	6.306306E+02
-9.5936E-01	-2.9719E-07	6.321321E+02
-9.5886E-01	-3.1693E-07	6.336336E+02
-9.5836E-01	-3.0385E-07	6.351351E+02
-9.5786E-01	-3.1347E-07	6.366367E+02
-9.5736E-01	-3.2345E-07	6.381381E+02
-9.5686E-01	-3.4762E-07	6.396396E+02
-9.5636E-01	-3.6772E-07	6.411411E+02
-9.5586E-01	-3.8678E-07	6.426426E+02
-9.5536E-01	-4.1540E-07	6.441442E+02
-9.5486E-01	-4.2028E-07	6.456456E+02
-9.5436E-01	-4.4172E-07	6.471472E+02
-9.5386E-01	-4.5302E-07	6.486486E+02
-9.5336E-01	-4.6877E-07	6.501501E+02
-9.5286E-01	-4.6922E-07	6.516517E+02
-9.5236E-01	-4.8403E-07	6.531531E+02
-9.5186E-01	-4.8915E-07	6.546547E+02
-9.5136E-01	-4.9237E-07	6.561562E+02
-9.5086E-01	-5.0184E-07	6.576577E+02
-9.5036E-01	-5.2251E-07	6.591592E+02
-9.4986E-01	-5.3640E-07	6.606606E+02
-9.4936E-01	-5.5064E-07	6.621622E+02
-9.4886E-01	-5.6797E-07	6.636636E+02
-9.4836E-01	-5.8332E-07	6.651652E+02
-9.4786E-01	-6.0514E-07	6.666667E+02
-9.4736E-01	-6.1344E-07	6.681682E+02
-9.4686E-01	-6.3971E-07	6.696697E+02
-9.4636E-01	-6.4487E-07	6.711711E+02
-9.4586E-01	-6.5593E-07	6.726727E+02
-9.4536E-01	-6.6260E-07	6.741742E+02
-9.4486E-01	-6.7363E-07	6.756757E+02
-9.4436E-01	-6.7946E-07	6.771772E+02
-9.4386E-01	-6.8554E-07	6.786786E+02
-9.4336E-01	-7.1293E-07	6.801802E+02
-9.4286E-01	-7.2017E-07	6.816817E+02
-9.4236E-01	-7.1347E-07	6.831832E+02
-9.4186E-01	-7.2952E-07	6.846847E+02
-9.4136E-01	-7.4118E-07	6.861862E+02
-9.4086E-01	-7.5075E-07	6.876877E+02
-9.4036E-01	-7.7045E-07	6.891892E+02
-9.3986E-01	-7.8528E-07	6.906907E+02
-9.3936E-01	-7.9178E-07	6.921922E+02
-9.3886E-01	-7.8552E-07	6.936937E+02
-9.3836E-01	-8.0744E-07	6.951952E+02
-9.3786E-01	-8.0940E-07	6.966967E+02
-9.3736E-01	-8.2482E-07	6.981982E+02
-9.3686E-01	-8.4558E-07	6.996997E+02
-9.3636E-01	-8.4754E-07	7.012012E+02
-9.3586E-01	-8.4674E-07	7.027027E+02
-9.3536E-01	-8.4038E-07	7.042042E+02
-9.3486E-01	-8.5810E-07	7.057057E+02
-9.3436E-01	-8.6682E-07	7.072072E+02
-9.3386E-01	-8.7601E-07	7.087087E+02
-9.3336E-01	-8.8787E-07	7.102102E+02
-9.3286E-01	-8.7562E-07	7.117117E+02
-9.3236E-01	-8.8114E-07	7.132132E+02
-9.3186E-01	-8.9373E-07	7.147147E+02
-9.3136E-01	-9.2833E-07	7.162162E+02
-9.3086E-01	-9.4731E-07	7.177177E+02
-9.3036E-01	-9.6430E-07	7.192192E+02
-9.2986E-01	-9.9427E-07	7.207207E+02
-9.2936E-01	-9.9126E-07	7.222222E+02
-9.2886E-01	-1.0053E-06	7.237237E+02
-9.2836E-01	-1.0193E-06	7.252252E+02
-9.2786E-01	-1.0516E-06	7.267267E+02
-9.2736E-01	-1.0400E-06	7.282282E+02
-9.2686E-01	-1.0455E-06	7.297297E+02
-9.2636E-01	-1.0441E-06	7.312312E+02
-9.2586E-01	-1.0321E-06	7.327327E+02
-9.2536E-01	-1.0358E-06	7.342343E+02
-9.2486E-01	-1.0460E-06	7.357357E+02
-9.2436E-01	-1.0660E-06	7.372372E+02
-9.2386E-01	-1.0576E-06	7.387388E+02
-9.2336E-01	-1.0864E-06	7.402402E+02
-9.2286E-01	-1.0835E-06	7.417418E+02
-9.2236E-01	-1.0880E-06	7.432432E+02
-9.2186E-01	-1.1002E-06	7.447448E+02
-9.2136E-01	-1.1202E-06	7.462463E+02
-9.2086E-01	-1.1224E-06	7.477477E+02
-9.2036E-01	-1.1180E-06	7.492493E+02
-9.1986E-01	-1.1284E-06	7.507507E+02
-9.1936E-01	-1.1258E-06	7.522523E+02
-9.1886E-01	-1.1417E-06	7.537537E+02
-9.1836E-01	-1.1665E-06	7.552552E+02
-9.1786E-01	-1.1843E-06	7.567568E+02
-9.1736E-01	-1.1898E-06	7.582582E+02
-9.1686E-01	-1.2048E-06	7.597598E+02
-9.1636E-01	-1.2075E-06	7.612612E+02
-9.1586E-01	-1.2248E-06	7.627628E+02
-9.1536E-01	-1.2383E-06	7.642643E+02
-9.1486E-01	-1.2470E-06	7.657657E+02
-9.1436E-01	-1.2445E-06	7.672673E+02
-9.1386E-01	-1.2620E-06	7.687688E+02
-9.1336E-01	-1.2753E-06	7.702703E+02
-9.1286E-01	-1.2801E-06	7.717718E+02
-9.1236E-01	-1.3060E-06	7.732733E+02
-9.1186E-01	-1.3147E-06	7.747748E+02
-9.1136E-01	-1.3101E-06	7.762763E+02
-9.1086E-01	-1.3041E-06	7.777778E+02
-9.1036E-01	-1.3378E-06	7.792793E+02
-9.0986E-01	-1.3367E-06	7.807808E+02
-9.0936E-01	-1.3406E-06	7.822823E+02
-9.0886E-01	-1.3397E-06	7.837838E+02
-9.0836E-01	-1.3325E-06	7.852853E+02
-9.0786E-01	-1.3357E-06	7.867868E+02
-9.0736E-01	-1.3438E-06	7.882883E+02
-9.0686E-01	-1.3735E-06	7.897898E+02
-9.0636E-01	-1.3690E-06	7.912913E+02
-9.0586E-01	-1.3834E-06	7.927928E+02
-9.0536E-01	-1.3776E-06	7.942943E+02
-9.0486E-01	-1.3810E-06	7.957958E+02
-9.0436E-01	-1.3953E-06	7.972973E+02
-9.0386E-01	-1.4044E-06	7.987988E+02
-9.0336E-01	-1.4154E-06	8.003003E+02
-9.0286E-01	-1.4245E-06	8.018018E+02
-9.0236E-01	-1.4487E-06	8.033033E+02
-9.0186E-01	-1.4438E-06	8.048048E+02
-9.0136E-01	-1.4631E-06	8.063063E+02
-9.0086E-01	-1.4780E-06	8.078078E+02
-9.0036E-01	-1.4868E-06	8.093093E+02
-8.9986E-01	-1.4963E-06	8.108108E+02
-8.9936E-01	-1.5164E-06	8.123123E+02
-8.9886E-01	-1.5398E-06	8.138138E+02
-8.9836E-01	-1.5331E-06	8.153153E+02
-8.9786E-01	-1.5580E-06	8.168168E+02
-8.9736E-01	-1.5462E-06	8.183183E+02
-8.9686E-01	-1.5512E-06	8.198198E+02
-8.9636E-01	-1.5605E-06	8.213214E+02
-8.9586E-01	-1.5756E-06	8.228228E+02
-8.9536E-01	-1.5777E-06	8.243243E+02
-8.9486E-01	-1.5771E-06	8.258258E+02
-8.9436E-01	-1.5948E-06	8.273273E+02
-8.9386E-01	-1.5841E-06	8.288289E+02
-8.9336E-01	-1.6003E-06	8.303303E+02
-8.9286E-01	-1.6199E-06	8.318318E+02
-8.9236E-01	-1.6341E-06	8.333333E+02
-8.9186E-01	-1.6295E-06	8.348348E+02
-8.9136E-01	-1.6549E-06	8.363364E+02
-8.9086E-01	-1.6640E-06	8.378378E+02
-8.9036E-01	-1.6728E-06	8.393394E+02
-8.8986E-01	-1.6869E-06	8.408408E+02
-8.8936E-01	-1.7020E-06	8.423423E+02
-8.8886E-01	-1.6978E-06	8.438438E+02
-8.8836E-01	-1.6891E-06	8.453453E+02
-8.8786E-01	-1.7060E-06	8.468469E+02
-8.8736E-01	-1.7047E-06	8.483483E+02
-8.8686E-01	-1.7147E-06	8.498499E+02
-8.8636E-01	-1.7191E-06	8.513514E+02
-8.8586E-01	-1.7205E-06	8.528528E+02
-8.8536E-01	-1.7070E-06	8.543544E+02
-8.8486E-01	-1.7081E-06	8.558558E+02
-8.8436E-01	-1.7201E-06	8.573574E+02
-8.8386E-01	-1.7271E-06	8.588589E+02
-8.8336E-01	-1.7433E-06	8.603604E+02
-8.8286E-01	-1.7545E-06	8.618619E+02
-8.8236E-01	-1.7752E-06	8.633633E+02
-8.8186E-01	-1.7792E-06	8.648649E+02
-8.8136E-01	-1.7898E-06	8.663664E+02
-8.8086E-01	-1.7948E-06	8.678679E+02
-8.8036E-01	-1.7979E-06	8.693694E+02
-8.7986E-01	-1.8044E-06	8.708708E+02
-8.7936E-01	-1.8065E-06	8.723724E+02
-8.7886E-01	-1.8165E-06	8.738738E+02
-8.7836E-01	-1.8059E-06	8.753754E+02
-8.7786E-01	-1.8128E-06	8.768769E+02
-8.7736E-01	-1.8134E-06	8.783784E+02
-8.7686E-01	-1.8213E-06	8.798799E+02
-8.7636E-01	-1.8336E-06	8.813814E+02
-8.7586E-01	-1.8559E-06	8.828829E+02
-8.7536E-01	-1.8664E-06	8.843844E+02
-8.7486E-01	-1.8732E-06	8.858859E+02
-8.7436E-01	-1.8785E-06	8.873874E+02
-8.7386E-01	-1.8863E-06	8.888889E+02
-8.7336E-01	-1.8960E-06	8.903904E+02
-8.7286E-01	-1.8979E-06	8.918919E+02
-8.7236E-01	-1.9095E-06	8.933934E+02
-8.7186E-01	-1.9058E-06	8.948949E+02
-8.7136E-01	-1.9253E-06	8.963964E+02
-8.7086E-01	-1.9347E-06	8.978979E+02
-8.7036E-01	-1.9550E-06	8.993994E+02
-8.6986E-01	-1.9638E-06	9.009009E+02
-8.6936E-01	-1.9615E-06	9.024024E+02
-8.6886E-01	-1.9649E-06	9.039039E+02
-8.6836E-01	-1.9493E-06	9.054054E+02
-8.6786E-01	-1.9540E-06	9.069069E+02
-8.6736E-01	-1.9511E-06	9.084084E+02
-8.6686E-01	-1.9483E-06	9.099099E+02
-8.6636E-01	-1.9425E-06	9.114114E+02
-8.6586E-01	-1.9463E-06	9.129129E+02
-8.6536E-01	-1.9571E-06	9.144144E+02
-8.6486E-01	-1.9602E-06	9.159159E+02
-8.6436E-01	-1.9833E-06	9.174174E+02
-8.6386E-01	-1.9934E-06	9.189189E+02
-8.6336E-01	-1.9994E-06	9.204204E+02
-8.6286E-01	-2.0104E-06	9.219219E+02
-8.6236E-01	-2.0274E-06	9.234234E+02
-8.6186E-01	-2.0355E-06	9.249249E+02
-8.6136E-01	-2.0556E-06	9.264265E+02
-8.6086E-01	-2.0695E-06	9.279279E+02
-8.6036E-01	-2.0761E-06	9.294294E+02
-8.5986E-01	-2.0911E-06	9.309309E+02
-8.5936E-01	-2.1040E-06	9.324324E+02
-8.5886E-01	-2.1194E-06	9.339340E+02
-8.5836E-01	-2.1238E-06	9.354354E+02
-8.5786E-01	-2.1438E-06	9.369370E+02
-8.5736E-01	-2.1424E-06	9.384384E+02
-8.5686E-01	-2.1351E-06	9.399399E+02
-8.5636E-01	-2.1325E-06	9.414415E+02
-8.5586E-01	-2.1244E-06	9.429429E+02
-8.5536E-01	-2.1264E-06	9.444445E+02
-8.5486E-01	-2.1273E-06	9.459459E+02
-8.5436E-01	-2.1493E-06	9.474474E+02
-8.5386E-01	-2.1561E-06	9.489490E+02
-8.5336E-01	-2.1514E-06	9.504504E+02
-8.5286E-01	-2.1550E-06	9.519520E+02
-8.5236E-01	-2.1514E-06	9.534534E+02
-8.5186E-01	-2.1594E-06	9.549550E+02
-8.5136E-01	-2.1656E-06	9.564565E+02
-8.5086E-01	-2.1875E-06	9.579579E+02
-8.5036E-01	-2.1898E-06	9.594595E+02
-8.4986E-01	-2.1902E-06	9.609609E+02
-8.4936E-01	-2.2040E-06	9.624625E+02
-8.4886E-01	-2.2024E-06	9.639640E+02
-8.4836E-01	-2.2090E-06	9.654655E+02
-8.4786E-01	-2.2181E-06	9.669670E+02
-8.4736E-01	-2.2334E-06	9.684684E+02
-8.4686E-01	-2.2388E-06	9.699700E+02
-8.4636E-01	-2.2448E-06	9.714715E+02
-8.4586E-01	-2.2566E-06	9.729730E+02
-8.4536E-01	-2.2582E-06	9.744745E+02
-8.4486E-01	-2.2575E-06	9.759760E+02
-8.4436E-01	-2.2566E-06	9.774775E+02
-8.4386E-01	-2.2695E-06	9.789790E+02
-8.4336E-01	-2.2798E-06	9.804805E+02
-8.4286E-01	-2.2768E-06	9.819820E+02
-8.4236E-01	-2.2861E-06	9.834835E+02
-8.4186E-01	-2.2913E-06	9.849850E+02
-8.4136E-01	-2.2856E-06	9.864865E+02
-8.4086E-01	-2.2825E-06	9.879880E+02
-8.4036E-01	-2.3084E-06	9.894895E+02
-8.3986E-01	-2.3268E-06	9.909910E+02
-8.3936E-01	-2.3182E-06	9.924925E+02
-8.3886E-01	-2.3357E-06	9.939940E+02
-8.3836E-01	-2.3476E-06	9.954955E+02
-8.3786E-01	-2.3580E-06	9.969970E+02
-8.3736E-01	-2.3607E-06	9.984985E+02
-8.3686E-01	-2.3913E-06	1.000000E+03
-8.3636E-01	-2.4040E-06	1.001502E+03
-8.3586E-01	-2.3935E-06	1.003003E+03
-8.3536E-01	-2.3905E-06	1.004505E+03
-8.3486E-01	-2.3950E-06	1.006006E+03
-8.3436E-01	-2.4037E-06	1.007508E+03
-8.3386E-01	-2.4056E-06	1.009009E+03
-8.3336E-01	-2.4293E-06	1.010510E+03
-8.3286E-01	-2.4336E-06	1.012012E+03
-8.3236E-01	-2.4317E-06	1.013513E+03
-8.3186E-01	-2.4154E-06	1.015015E+03
-8.3136E-01	-2.4403E-06	1.016516E+03
-8.3086E-01	-2.4494E-06	1.018018E+03
-8.3036E-01	-2.4575E-06	1.019519E+03
-8.2986E-01	-2.4744E-06	1.021021E+03
-8.2936E-01	-2.4690E-06	1.022523E+03
-8.2886E-01	-2.4653E-06	1.024024E+03
-8.2836E-01	-2.4557E-06	1.025526E+03
-8.2786E-01	-2.4836E-06	1.027027E+03
-8.2736E-01	-2.4807E-06	1.028528E+03
-8.2686E-01	-2.4805E-06	1.030030E+03
-8.2636E-01	-2.4943E-06	1.031531E+03
-8.2586E-01	-2.4996E-06	1.033033E+03
-8.2536E-01	-2.5167E-06	1.034535E+03
-8.2486E-01	-2.5297E-06	1.036036E+03
-8.2436E-01	-2.5454E-06	1.037537E+03
-8.2386E-01	-2.5477E-06	1.039039E+03
-8.2336E-01	-2.5496E-06	1.040541E+03
-8.2286E-01	-2.5601E-06	1.042042E+03
-8.2236E-01	-2.5762E-06	1.043543E+03
-8.2186E-01	-2.5894E-06	1.045045E+03
-8.2136E-01	-2.5780E-06	1.046547E+03
-8.2086E-01	-2.5746E-06	1.048048E+03
-8.2036E-01	-2.5768E-06	1.049550E+03
-8.1986E-01	-2.5689E-06	1.051051E+03
-8.1936E-01	-2.5717E-06	1.052553E+03
-8.1886E-01	-2.5955E-06	1.054054E+03
-8.1836E-01	-2.5987E-06	1.055556E+03
-8.1786E-01	-2.5814E-06	1.057057E+03
-8.1736E-01	-2.5865E-06	1.058559E+03
-8.1686E-01	-2.6007E-06	1.060060E+03
-8.1636E-01	-2.5964E-06	1.061562E+03
-8.1586E-01	-2.6067E-06	1.063063E+03
-8.1536E-01	-2.6258E-06	1.064565E+03
-8.1486E-01	-2.6298E-06	1.066066E+03
-8.1436E-01	-2.6257E-06	1.067568E+03
-8.1386E-01	-2.6376E-06	1.069069E+03
-8.1336E-01	-2.6518E-06	1.070571E+03
-8.1286E-01	-2.6526E-06	1.072072E+03
-8.1236E-01	-2.6663E-06	1.073574E+03
-8.1186E-01	-2.6773E-06	1.075075E+03
-8.1136E-01	-2.6871E-06	1.076577E+03
-8.1086E-01	-2.6829E-06	1.078078E+03
-8.1036E-01	-2.6943E-06	1.079580E+03
-8.0986E-01	-2.7094E-06	1.081081E+03
-8.0936E-01	-2.7174E-06	1.082583E+03
-8.0886E-01	-2.7305E-06	1.084084E+03
-8.0836E-01	-2.7414E-06	1.085586E+03
-8.0786E-01	-2.7420E-06	1.087087E+03
-8.0736E-01	-2.7405E-06	1.088589E+03
-8.0686E-01	-2.7443E-06	1.090090E+03
-8.0636E-01	-2.7563E-06	1.091592E+03
-8.0586E-01	-2.7600E-06	1.093093E+03
-8.0536E-01	-2.7666E-06	1.094595E+03
-8.0486E-01	-2.7833E-06	1.096096E+03
-8.0436E-01	-2.7750E-06	1.097598E+03
-8.0386E-01	-2.7804E-06	1.099099E+03
-8.0336E-01	-2.7858E-06	1.100601E+03
-8.0286E-01	-2.7986E-06	1.102102E+03
-8.0236E-01	-2.8030E-06	1.103604E+03
-8.0186E-01	-2.8192E-06	1.105105E+03
-8.0136E-01	-2.8287E-06	1.106607E+03
-8.0086E-01	-2.8148E-06	1.108108E+03
-8.0036E-01	-2.8101E-06	1.109610E+03
-7.9986E-01	-2.8125E-06	1.111111E+03
-7.9936E-01	-2.8149E-06	1.112613E+03
-7.9886E-01	-2.8274E-06	1.114114E+03
-7.9836E-01	-2.8487E-06	1.115616E+03
-7.9786E-01	-2.8539E-06	1.117117E+03
-7.9736E-01	-2.8650E-06	1.118619E+03
-7.9686E-01	-2.8644E-06	1.120120E+03
-7.9636E-01	-2.8711E-06	1.121622E+03
-7.9586E-01	-2.8824E-06	1.123123E+03
-7.9536E-01	-2.8942E-06	1.124625E+03
-7.9486E-01	-2.9140E-06	1.126126E+03
-7.9436E-01	-2.9175E-06	1.127628E+03
-7.9386E-01	-2.9204E-06	1.129129E+03
-7.9336E-01	-2.8998E-06	1.130631E+03
-7.9286E-01	-2.9031E-06	1.132132E+03
-7.9236E-01	-2.9146E-06	1.133634E+03
-7.9186E-01	-2.9048E-06	1.135135E+03
-7.9136E-01	-2.9137E-06	1.136637E+03
-7.9086E-01	-2.9278E-06	1.138138E+03
-7.9036E-01	-2.9311E-06	1.139640E+03
-7.8986E-01	-2.9262E-06	1.141141E+03
-7.8936E-01	-2.9497E-06	1.142643E+03
-7.8886E-01	-2.9582E-06	1.144144E+03
-7.8836E-01	-2.9620E-06	1.145646E+03
-7.8786E-01	-2.9790E-06	1.147147E+03
-7.8736E-01	-2.9953E-06	1.148649E+03
-7.8686E-01	-2.9933E-06	1.150150E+03
-7.8636E-01	-3.0019E-06	1.151652E+03
-7.8586E-01	-3.0175E-06	1.153153E+03
-7.8536E-01	-3.0079E-06	1.154655E+03
-7.8486E-01	-3.0092E-06	1.156156E+03
-7.8436E-01	-3.0273E-06	1.157658E+03
-7.8386E-01	-3.0352E-06	1.159159E+03
-7.8336E-01	-3.0272E-06	1.160661E+03
-7.8286E-01	-3.0406E-06	1.162162E+03
-7.8236E-01	-3.0451E-06	1.163664E+03
-7.8186E-01	-3.0364E-06	1.165165E+03
-7.8136E-01	-3.0368E-06	1.166667E+03
-7.8086E-01	-3.0544E-06	1.168168E+03
-7.8036E-01	-3.0510E-06	1.169670E+03
-7.7986E-01	-3.0455E-06	1.171171E+03
-7.7936E-01	-3.0641E-06	1.172673E+03
-7.7886E-01	-3.0721E-06	1.174174E+03
-7.7836E-01	-3.0608E-06	1.175676E+03
-7.7786E-01	-3.0623E-06	1.177177E+03
-7.7736E-01	-3.0806E-06	1.178679E+03
-7.7686E-01	-3.0828E-06	1.180180E+03
-7.7636E-01	-3.0816E-06	1.181682E+03
-7.7586E-01	-3.0933E-06	1.183183E+03
-7.7536E-01	-3.1034E-06	1.184685E+03
-7.7486E-01	-3.0886E-06	1.186186E+03
-7.7436E-01	-3.0986E-06	1.187688E+03
-7.7386E-01	-3.1164E-06	1.189189E+03
-7.7336E-01	-3.1295E-06	1.190691E+03
-7.7286E-01	-3.1354E-06	1.192192E+03
-7.7236E-01	-3.1480E-06	1.193694E+03
-7.7186E-01	-3.1589E-06	1.195195E+03
-7.7136E-01	-3.1592E-06	1.196697E+03
-7.7086E-01	-3.1781E-06	1.198198E+03
-7.7036E-01	-3.1867E-06	1.199700E+03
-7.6986E-01	-3.2049E-06	1.201201E+03
-7.6936E-01	-3.2156E-06	1.202703E+03
-7.6886E-01	-3.2285E-06	1.204204E+03
-7.6836E-01	-3.2201E-06	1.205706E+03
-7.6786E-01	-3.2271E-06	1.207207E+03
-7.6736E-01	-3.2338E-06	1.208709E+03
-7.6686E-01	-3.2276E-06	1.210210E+03
-7.6636E-01	-3.2265E-06	1.211712E+03
-7.6586E-01	-3.2181E-06	1.213213E+03
-7.6536E-01	-3.2172E-06	1.214715E+03
-7.6486E-01	-3.1954E-06	1.216216E+03
-7.6436E-01	-3.2052E-06	1.217718E+03
-7.6386E-01	-3.2105E-06	1.219219E+03
-7.6336E-01	-3.2117E-06	1.220721E+03
-7.6286E-01	-3.2162E-06	1.222222E+03
-7.6236E-01	-3.2238E-06	1.223724E+03
-7.6186E-01	-3.2440E-06	1.225225E+03
-7.6136E-01	-3.2394E-06	1.226727E+03
-7.6086E-01	-3.2553E-06	1.228228E+03
-7.6036E-01	-3.2554E-06	1.229730E+03
-7.5986E-01	-3.2531E-06	1.231231E+03
-7.5936E-01	-3.2527E-06	1.232733E+03
-7.5886E-01	-3.2653E-06	1.234234E+03
-7.5836E-01	-3.2866E-06	1.235736E+03
-7.5786E-01	-3.2926E-06	1.237237E+03
-7.5736E-01	-3.3020E-06	1.238739E+03
-7.5686E-01	-3.3016E-06	1.240240E+03
-7.5636E-01	-3.3149E-06	1.241742E+03
-7.5586E-01	-3.3340E-06	1.243243E+03
-7.5536E-01	-3.3544E-06	1.244745E+03
-7.5486E-01	-3.3596E-06	1.246246E+03
-7.5436E-01	-3.3653E-06	1.247748E+03
-7.5386E-01	-3.3532E-06	1.249249E+03
-7.5336E-01	-3.3543E-06	1.250751E+03
-7.5286E-01	-3.3767E-06	1.252252E+03
-7.5236E-01	-3.3850E-06	1.253754E+03
-7.5186E-01	-3.3773E-06	1.255255E+03
-7.5136E-01	-3.3696E-06	1.256757E+03
-7.5086E-01	-3.3700E-06	1.258258E+03
-7.5036E-01	-3.3579E-06	1.259760E+03
-7.4986E-01	-3.3723E-06	1.261261E+03
-7.4936E-01	-3.4064E-06	1.262763E+03
-7.4886E-01	-3.3968E-06	1.264264E+03
-7.4836E-01	-3.3878E-06	1.265766E+03
-7.4786E-01	-3.3856E-06	1.267267E+03
-7.4736E-01	-3.3979E-06	1.268769E+03
-7.4686E-01	-3.4005E-06	1.270270E+03
-7.4636E-01	-3.4220E-06	1.271772E+03
-7.4586E-01	-3.4586E-06	1.273273E+03
-7.4536E-01	-3.4420E-06	1.274775E+03
-7.4486E-01	-3.4493E-06	1.276276E+03
-7.4436E-01	-3.4566E-06	1.277778E+03
-7.4386E-01	-3.4828E-06	1.279279E+03
-7.4336E-01	-3.4780E-06	1.280781E+03
-7.4286E-01	-3.4820E-06	1.282282E+03
-7.4236E-01	-3.4953E-06	1.283784E+03
-7.4186E-01	-3.4830E-06	1.285285E+03
-7.4136E-01	-3.4901E-06	1.286787E+03
-7.4086E-01	-3.4936E-06	1.288288E+03
-7.4036E-01	-3.5011E-06	1.289790E+03
-7.3986E-01	-3.4911E-06	1.291291E+03
-7.3936E-01	-3.4959E-06	1.292793E+03
-7.3886E-01	-3.4997E-06	1.294294E+03
-7.3836E-01	-3.5006E-06	1.295796E+03
-7.3786E-01	-3.5027E-06	1.297297E+03
-7.3736E-01	-3.5066E-06	1.298799E+03
-7.3686E-01	-3.4986E-06	1.300300E+03
-7.3636E-01	-3.5010E-06	1.301802E+03
-7.3586E-01	-3.5047E-06	1.303303E+03
-7.3536E-01	-3.5041E-06	1.304805E+03
-7.3486E-01	-3.5210E-06	1.306306E+03
-7.3436E-01	-3.5204E-06	1.307808E+03
-7.3386E-01	-3.5401E-06	1.309309E+03
-7.3336E-01	-3.5357E-06	1.310811E+03
-7.3286E-01	-3.5623E-06	1.312312E+03
-7.3236E-01	-3.5624E-06	1.313814E+03
-7.3186E-01	-3.5726E-06	1.315315E+03
-7.3136E-01	-3.5842E-06	1.316817E+03
-7.3086E-01	-3.5762E-06	1.318318E+03
-7.3036E-01	-3.5915E-06	1.319820E+03
-7.2986E-01	-3.5886E-06	1.321321E+03
-7.2936E-01	-3.6185E-06	1.322823E+03
-7.2886E-01	-3.6194E-06	1.324324E+03
-7.2836E-01	-3.6459E-06	1.325826E+03
-7.2786E-01	-3.6473E-06	1.327327E+03
-7.2736E-01	-3.6377E-06	1.328829E+03
-7.2686E-01	-3.6375E-06	1.330330E+03
-7.2636E-01	-3.6460E-06	1.331832E+03
-7.2586E-01	-3.6602E-06	1.333333E+03
-7.2536E-01	-3.6572E-06	1.334835E+03
-7.2486E-01	-3.6651E-06	1.336336E+03
-7.2436E-01	-3.6485E-06	1.337838E+03
-7.2386E-01	-3.6251E-06	1.339339E+03
-7.2336E-01	-3.6270E-06	1.340841E+03
-7.2286E-01	-3.6464E-06	1.342342E+03
-7.2236E-01	-3.6649E-06	1.343844E+03
-7.2186E-01	-3.6695E-06	1.345345E+03
-7.2136E-01	-3.6653E-06	1.346847E+03
-7.2086E-01	-3.6555E-06	1.348348E+03
-7.2036E-01	-3.6356E-06	1.349850E+03
-7.1986E-01	-3.6539E-06	1.351351E+03
-7.1936E-01	-3.6668E-06	1.352853E+03
-7.1886E-01	-3.6873E-06	1.354354E+03
-7.1836E-01	-3.6926E-06	1.355856E+03
-7.1786E-01	-3.6801E-06	1.357357E+03
-7.1736E-01	-3.6776E-06	1.358859E+03
-7.1686E-01	-3.6644E-06	1.360360E+03
-7.1636E-01	-3.6873E-06	1.361862E+03
-7.1586E-01	-3.6932E-06	1.363363E+03
-7.1536E-01	-3.7055E-06	1.364865E+03
-7.1486E-01	-3.7045E-06	1.366366E+03
-7.1436E-01	-3.6870E-06	1.367868E+03
-7.1386E-01	-3.6956E-06	1.369369E+03
-7.1336E-01	-3.6973E-06	1.370871E+03
-7.1286E-01	-3.7198E-06	1.372372E+03
-7.1236E-01	-3.7259E-06	1.373874E+03
-7.1186E-01	-3.7390E-06	1.375375E+03
-7.1136E-01	-3.7506E-06	1.376877E+03
-7.1086E-01	-3.7440E-06	1.378378E+03
-7.1036E-01	-3.7565E-06	1.379880E+03
-7.0986E-01	-3.7674E-06	1.381381E+03
-7.0936E-01	-3.7764E-06	1.382883E+03
-7.0886E-01	-3.7690E-06	1.384384E+03
-7.0836E-01	-3.7660E-06	1.385886E+03
-7.0786E-01	-3.7745E-06	1.387387E+03
-7.0736E-01	-3.7660E-06	1.388889E+03
-7.0686E-01	-3.7667E-06	1.390390E+03
-7.0636E-01	-3.7626E-06	1.391892E+03
-7.0586E-01	-3.7618E-06	1.393393E+03
-7.0536E-01	-3.7598E-06	1.394895E+03
-7.0486E-01	-3.7608E-06	1.396396E+03
-7.0436E-01	-3.7591E-06	1.397898E+03
-7.0386E-01	-3.7675E-06	1.399399E+03
-7.0336E-01	-3.7846E-06	1.400901E+03
-7.0286E-01	-3.7832E-06	1.402402E+03
-7.0236E-01	-3.7999E-06	1.403904E+03
-7.0186E-01	-3.8038E-06	1.405405E+03
-7.0136E-01	-3.8111E-06	1.406907E+03
-7.0086E-01	-3.7922E-06	1.408408E+03
-7.0036E-01	-3.8165E-06	1.409910E+03
-6.9986E-01	-3.8210E-06	1.411411E+03
-6.9936E-01	-3.8114E-06	1.412913E+03
-6.9886E-01	-3.8255E-06	1.414414E+03
-6.9836E-01	-3.8205E-06	1.415916E+03
-6.9786E-01	-3.8181E-06	1.417417E+03
-6.9736E-01	-3.8131E-06	1.418919E+03
-6.9686E-01	-3.8543E-06	1.420420E+03
-6.9636E-01	-3.8486E-06	1.421922E+03
-6.9586E-01	-3.8508E-06	1.423423E+03
-6.9536E-01	-3.8505E-06	1.424925E+03
-6.9486E-01	-3.8450E-06	1.426426E+03
-6.9436E-01	-3.8404E-06	1.427928E+03
-6.9386E-01	-3.8537E-06	1.429429E+03
-6.9336E-01	-3.8674E-06	1.430931E+03
-6.9286E-01	-3.8546E-06	1.432432E+03
-6.9236E-01	-3.8524E-06	1.433934E+03
-6.9186E-01	-3.8411E-06	1.435435E+03
-6.9136E-01	-3.8376E-06	1.436937E+03
-6.9086E-01	-3.8480E-06	1.438438E+03
-6.9036E-01	-3.8621E-06	1.439940E+03
-6.8986E-01	-3.8590E-06	1.441441E+03
-6.8936E-01	-3.8594E-06	1.442943E+03
-6.8886E-01	-3.8592E-06	1.444444E+03
-6.8836E-01	-3.8612E-06	1.445946E+03
-6.8786E-01	-3.8688E-06	1.447447E+03
-6.8736E-01	-3.8868E-06	1.448949E+03
-6.8686E-01	-3.8950E-06	1.450450E+03
-6.8636E-01	-3.8926E-06	1.451952E+03
-6.8586E-01	-3.8954E-06	1.453453E+03
-6.8536E-01	-3.8913E-06	1.454955E+03
-6.8486E-01	-3.8873E-06	1.456457E+03
-6.8436E-01	-3.8948E-06	1.457958E+03
-6.8386E-01	-3.8968E-06	1.459459E+03
-6.8336E-01	-3.8979E-06	1.460961E+03
-6.8286E-01	-3.8926E-06	1.462463E+03
-6.8236E-01	-3.9016E-06	1.463964E+03
-6.8186E-01	-3.9038E-06	1.465465E+03
-6.8136E-01	-3.8974E-06	1.466967E+03
-6.8086E-01	-3.9059E-06	1.468469E+03
-6.8036E-01	-3.9009E-06	1.469970E+03
-6.7986E-01	-3.9145E-06	1.471472E+03
-6.7936E-01	-3.9193E-06	1.472973E+03
-6.7886E-01	-3.9249E-06	1.474474E+03
-6.7836E-01	-3.9207E-06	1.475976E+03
-6.7786E-01	-3.9195E-06	1.477478E+03
-6.7736E-01	-3.9252E-06	1.478979E+03
-6.7686E-01	-3.9204E-06	1.480480E+03
-6.7636E-01	-3.9414E-06	1.481982E+03
-6.7586E-01	-3.9548E-06	1.483484E+03
-6.7536E-01	-3.9586E-06	1.484985E+03
-6.7486E-01	-3.9458E-06	1.486486E+03
-6.7436E-01	-3.9456E-06	1.487988E+03
-6.7386E-01	-3.9477E-06	1.489490E+03
-6.7336E-01	-3.9388E-06	1.490991E+03
-6.7286E-01	-3.9411E-06	1.492493E+03
-6.7236E-01	-3.9400E-06	1.493994E+03
-6.7186E-01	-3.9394E-06	1.495495E+03
-6.7136E-01	-3.9148E-06	1.496997E+03
-6.7086E-01	-3.9193E-06	1.498499E+03
-6.7036E-01	-3.9253E-06	1.500000E+03
-6.6986E-01	-3.9198E-06	1.501501E+03
-6.6936E-01	-3.9418E-06	1.503003E+03
-6.6886E-01	-3.9484E-06	1.504505E+03
-6.6836E-01	-3.9637E-06	1.506006E+03
-6.6786E-01	-3.9536E-06	1.507507E+03
-6.6736E-01	-3.9717E-06	1.509009E+03
-6.6686E-01	-3.9796E-06	1.510510E+03
-6.6636E-01	-3.9751E-06	1.512012E+03
-6.6586E-01	-3.9945E-06	1.513514E+03
-6.6536E-01	-3.9845E-06	1.515015E+03
-6.6486E-01	-4.0016E-06	1.516516E+03
-6.6436E-01	-3.9989E-06	1.518018E+03
-6.6386E-01	-4.0046E-06	1.519520E+03
-6.6336E-01	-4.0148E-06	1.521021E+03
-6.6286E-01	-4.0248E-06	1.522522E+03
-6.6236E-01	-4.0384E-06	1.524024E+03
-6.6186E-01	-4.0402E-06	1.525526E+03
-6.6136E-01	-4.0493E-06	1.527027E+03
-6.6086E-01	-4.0454E-06	1.528528E+03
-6.6036E-01	-4.0443E-06	1.530030E+03
-6.5986E-01	-4.0437E-06	1.531531E+03
-6.5936E-01	-4.0326E-06	1.533033E+03
-6.5886E-01	-4.0177E-06	1.534535E+03
-6.5836E-01	-4.0210E-06	1.536036E+03
-6.5786E-01	-4.0084E-06	1.537537E+03
-6.5736E-01	-4.0032E-06	1.539039E+03
-6.5686E-01	-4.0120E-06	1.540541E+03
-6.5636E-01	-4.0099E-06	1.542042E+03
-6.5586E-01	-4.0159E-06	1.543543E+03
-6.5536E-01	-4.0196E-06	1.545045E+03
-6.5486E-01	-4.0374E-06	1.546547E+03
-6.5436E-01	-4.0202E-06	1.548048E+03
-6.5386E-01	-4.0252E-06	1.549550E+03
-6.5336E-01	-4.0399E-06	1.551051E+03
-6.5286E-01	-4.0289E-06	1.552553E+03
-6.5236E-01	-4.0384E-06	1.554054E+03
-6.5186E-01	-4.0421E-06	1.555556E+03
-6.5136E-01	-4.0468E-06	1.557057E+03
-6.5086E-01	-4.0357E-06	1.558559E+03
-6.5036E-01	-4.0397E-06	1.560060E+03
-6.4986E-01	-4.0508E-06	1.561562E+03
-6.4936E-01	-4.0434E-06	1.563063E+03
-6.4886E-01	-4.0546E-06	1.564565E+03
-6.4836E-01	-4.0529E-06	1.566066E+03
-6.4786E-01	-4.0367E-06	1.567568E+03
-6.4736E-01	-4.0336E-06	1.569069E+03
-6.4686E-01	-4.0334E-06	1.570571E+03
-6.4636E-01	-4.0435E-06	1.572072E+03
-6.4586E-01	-4.0409E-06	1.573574E+03
-6.4536E-01	-4.0501E-06	1.575075E+03
-6.4486E-01	-4.0493E-06	1.576577E+03
-6.4436E-01	-4.0457E-06	1.578078E+03
-6.4386E-01	-4.0647E-06	1.579580E+03
-6.4336E-01	-4.0717E-06	1.581081E+03
-6.4286E-01	-4.0779E-06	1.582583E+03
-6.4236E-01	-4.0662E-06	1.584084E+03
-6.4186E-01	-4.0744E-06	1.585586E+03
-6.4136E-01	-4.0718E-06	1.587087E+03
-6.4086E-01	-4.0706E-06	1.588589E+03
-6.4036E-01	-4.0840E-06	1.590090E+03
-6.3986E-01	-4.0822E-06	1.591592E+03
-6.3936E-01	-4.0687E-06	1.593093E+03
-6.3886E-01	-4.0571E-06	1.594595E+03
-6.3836E-01	-4.0634E-06	1.596096E+03
-6.3786E-01	-4.0619E-06	1.597598E+03
-6.3736E-01	-4.0667E-06	1.599099E+03
-6.3686E-01	-4.0835E-06	1.600601E+03
-6.3636E-01	-4.0845E-06	1.602102E+03
-6.3586E-01	-4.0709E-06	1.603604E+03
-6.3536E-01	-4.0903E-06	1.605105E+03
-6.3486E-01	-4.0976E-06	1.606607E+03
-6.3436E-01	-4.1108E-06	1.608108E+03
-6.3386E-01	-4.1143E-06	1.609610E+03
-6.3336E-01	-4.1152E-06	1.611111E+03
-6.3286E-01	-4.1007E-06	1.612613E+03
-6.3236E-01	-4.0828E-06	1.614114E+03
-6.3186E-01	-4.0889E-06	1.615616E+03
-6.3136E-01	-4.0789E-06	1.617117E+03
-6.3086E-01	-4.0854E-06	1.618619E+03
-6.3036E-01	-4.0804E-06	1.620120E+03
-6.2986E-01	-4.0771E-06	1.621622E+03
-6.2936E-01	-4.0759E-06	1.623123E+03
-6.2886E-01	-4.0892E-06	1.624625E+03
-6.2836E-01	-4.1030E-06	1.626126E+03
-6.2786E-01	-4.1247E-06	1.627628E+03
-6.2736E-01	-4.1279E-06	1.629129E+03
-6.2686E-01	-4.1247E-06	1.630631E+03
-6.2636E-01	-4.1171E-06	1.632132E+03
-6.2586E-01	-4.1132E-06	1.633634E+03
-6.2536E-01	-4.1233E-06	1.635135E+03
-6.2486E-01	-4.1182E-06	1.636637E+03
-6.2436E-01	-4.1209E-06	1.638138E+03
-6.2386E-01	-4.0964E-06	1.639640E+03
-6.2336E-01	-4.0901E-06	1.641141E+03
-6.2286E-01	-4.0986E-06	1.642643E+03
-6.2236E-01	-4.1114E-06	1.644144E+03
-6.2186E-01	-4.1329E-06	1.645646E+03
-6.2136E-01	-4.1381E-06	1.647147E+03
-6.2086E-01	-4.1438E-06	1.648649E+03
-6.2036E-01	-4.1314E-06	1.650150E+03
-6.1986E-01	-4.1439E-06	1.651652E+03
-6.1936E-01	-4.1600E-06	1.653153E+03
-6.1886E-01	-4.1615E-06	1.654655E+03
-6.1836E-01	-4.1578E-06	1.656156E+03
-6.1786E-01	-4.1503E-06	1.657658E+03
-6.1736E-01	-4.1388E-06	1.659159E+03
-6.1686E-01	-4.1176E-06	1.660661E+03
-6.1636E-01	-4.1203E-06	1.662162E+03
-6.1586E-01	-4.1239E-06	1.663664E+03
-6.1536E-01	-4.1289E-06	1.665165E+03
-6.1486E-01	-4.1195E-06	1.666667E+03
-6.1436E-01	-4.1320E-06	1.668168E+03
-6.1386E-01	-4.1311E-06	1.669670E+03
-6.1336E-01	-4.1250E-06	1.671171E+03
-6.1286E-01	-4.1319E-06	1.672673E+03
-6.1236E-01	-4.1355E-06	1.674174E+03
-6.1186E-01	-4.1507E-06	1.675676E+03
-6.1136E-01	-4.1488E-06	1.677177E+03
-6.1086E-01	-4.1654E-06	1.678679E+03
-6.1036E-01	-4.1633E-06	1.680180E+03
-6.0986E-01	-4.1552E-06	1.681682E+03
-6.0936E-01	-4.1562E-06	1.683183E+03
-6.0886E-01	-4.1636E-06	1.684685E+03
-6.0836E-01	-4.1732E-06	1.686186E+03
-6.0786E-01	-4.1681E-06	1.687688E+03
-6.0736E-01	-4.1746E-06	1.689189E+03
-6.0686E-01	-4.1643E-06	1.690691E+03
-6.0636E-01	-4.1630E-06	1.692192E+03
-6.0586E-01	-4.1646E-06	1.693694E+03
-6.0536E-01	-4.1671E-06	1.695195E+03
-6.0486E-01	-4.1772E-06	1.696697E+03
-6.0436E-01	-4.1748E-06	1.698198E+03
-6.0386E-01	-4.1783E-06	1.699700E+03
-6.0336E-01	-4.1722E-06	1.701201E+03
-6.0286E-01	-4.1772E-06	1.702703E+03
-6.0236E-01	-4.1713E-06	1.704204E+03
-6.0186E-01	-4.1772E-06	1.705706E+03
-6.0136E-01	-4.1917E-06	1.707207E+03
-6.0086E-01	-4.1850E-06	1.708709E+03
-6.0036E-01	-4.1940E-06	1.710210E+03
-5.9986E-01	-4.2053E-06	1.711712E+03
-5.9936E-01	-4.2175E-06	1.713213E+03
-5.9886E-01	-4.2164E-06	1.714715E+03
-5.9836E-01	-4.2265E-06	1.716216E+03
-5.9786E-01	-4.2303E-06	1.717718E+03
-5.9736E-01	-4.2165E-06	1.719219E+03
-5.9686E-01	-4.2139E-06	1.720721E+03
-5.9636E-01	-4.2138E-06	1.722222E+03
-5.9586E-01	-4.1948E-06	1.723724E+03
-5.9536E-01	-4.1814E-06	1.725225E+03
-5.9486E-01	-4.1755E-06	1.726727E+03
-5.9436E-01	-4.1559E-06	1.728228E+03
-5.9386E-01	-4.1581E-06	1.729730E+03
-5.9336E-01	-4.1534E-06	1.731231E+03
-5.9286E-01	-4.1568E-06	1.732733E+03
-5.9236E-01	-4.1471E-06	1.734234E+03
-5.9186E-01	-4.1616E-06	1.735736E+03
-5.9136E-01	-4.1649E-06	1.737237E+03
-5.9086E-01	-4.1716E-06	1.738739E+03
-5.9036E-01	-4.1935E-06	1.740240E+03
-5.8986E-01	-4.1910E-06	1.741742E+03
-5.8936E-01	-4.1881E-06	1.743243E+03
-5.8886E-01	-4.1861E-06	1.744745E+03
-5.8836E-01	-4.1953E-06	1.746246E+03
-5.8786E-01	-4.1925E-06	1.747748E+03
-5.8736E-01	-4.2127E-06	1.749249E+03
-5.8686E-01	-4.2060E-06	1.750751E+03
-5.8636E-01	-4.2011E-06	1.752252E+03
-5.8586E-01	-4.1982E-06	1.753754E+03
-5.8536E-01	-4.2068E-06	1.755255E+03
-5.8486E-01	-4.2088E-06	1.756757E+03
-5.8436E-01	-4.2136E-06	1.758258E+03
-5.8386E-01	-4.2321E-06	1.759760E+03
-5.8336E-01	-4.2130E-06	1.761261E+03
-5.8286E-01	-4.2297E-06	1.762763E+03
-5.8236E-01	-4.2356E-06	1.764264E+03
-5.8186E-01	-4.2328E-06	1.765766E+03
-5.8136E-01	-4.2371E-06	1.767267E+03
-5.8086E-01	-4.2385E-06	1.768769E+03
-5.8036E-01	-4.2403E-06	1.770270E+03
-5.7986E-01	-4.2225E-06	1.771772E+03
-5.7936E-01	-4.2361E-06	1.773273E+03
-5.7886E-01	-4.2300E-06	1.774775E+03
-5.7836E-01	-4.2220E-06	1.776276E+03
-5.7786E-01	-4.2263E-06	1.777778E+03
-5.7736E-01	-4.2251E-06	1.779279E+03
-5.7686E-01	-4.2264E-06	1.780781E+03
-5.7636E-01	-4.2245E-06	1.782282E+03
-5.7586E-01	-4.2417E-06	1.783784E+03
-5.7536E-01	-4.2444E-06	1.785285E+03
-5.7486E-01	-4.2433E-06	1.786787E+03
-5.7436E-01	-4.2396E-06	1.788288E+03
-5.7386E-01	-4.2407E-06	1.789790E+03
-5.7336E-01	-4.2354E-06	1.791291E+03
-5.7286E-01	-4.2276E-06	1.792793E+03
-5.7236E-01	-4.2342E-06	1.794294E+03
-5.7186E-01	-4.2399E-06	1.795796E+03
-5.7136E-01	-4.2332E-06	1.797297E+03
-5.7086E-01	-4.2304E-06	1.798799E+03
-5.7036E-01	-4.2370E-06	1.800300E+03
-5.6986E-01	-4.2283E-06	1.801802E+03
-5.6936E-01	-4.2276E-06	1.803303E+03
-5.6886E-01	-4.2389E-06	1.804805E+03
-5.6836E-01	-4.2436E-06	1.806306E+03
-5.6786E-01	-4.2349E-06	1.807808E+03
-5.6736E-01	-4.2303E-06	1.809309E+03
-5.6686E-01	-4.2377E-06	1.810811E+03
-5.6636E-01	-4.2272E-06	1.812312E+03
-5.6586E-01	-4.2278E-06	1.813814E+03
-5.6536E-01	-4.2304E-06	1.815315E+03
-5.6486E-01	-4.2273E-06	1.816817E+03
-5.6436E-01	-4.2237E-06	1.818318E+03
-5.6386E-01	-4.2165E-06	1.819820E+03
-5.6336E-01	-4.2114E-06	1.821321E+03
-5.6286E-01	-4.2085E-06	1.822823E+03
-5.6236E-01	-4.2124E-06	1.824324E+03
-5.6186E-01	-4.2208E-06	1.825826E+03
-5.6136E-01	-4.2255E-06	1.827327E+03
-5.6086E-01	-4.2267E-06	1.828829E+03
-5.6036E-01	-4.2345E-06	1.830330E+03
-5.5986E-01	-4.2379E-06	1.831832E+03
-5.5936E-01	-4.2482E-06	1.833333E+03
-5.5886E-01	-4.2439E-06	1.834835E+03
-5.5836E-01	-4.2508E-06	1.836336E+03
-5.5786E-01	-4.2586E-06	1.837838E+03
-5.5736E-01	-4.2650E-06	1.839339E+03
-5.5686E-01	-4.2781E-06	1.840841E+03
-5.5636E-01	-4.2841E-06	1.842342E+03
-5.5586E-01	-4.2822E-06	1.843844E+03
-5.5536E-01	-4.2761E-06	1.845345E+03
-5.5486E-01	-4.2694E-06	1.846847E+03
-5.5436E-01	-4.2686E-06	1.848348E+03
-5.5386E-01	-4.2764E-06	1.849850E+03
-5.5336E-01	-4.2771E-06	1.851351E+03
-5.5286E-01	-4.2845E-06	1.852853E+03
-5.5236E-01	-4.2762E-06	1.854354E+03
-5.5186E-01	-4.2823E-06	1.855856E+03
-5.5136E-01	-4.2802E-06	1.857357E+03
-5.5086E-01	-4.2746E-06	1.858859E+03
-5.5036E-01	-4.2968E-06	1.860360E+03
-5.4986E-01	-4.2873E-06	1.861862E+03
-5.4936E-01	-4.2862E-06	1.863363E+03
-5.4886E-01	-4.2723E-06	1.864865E+03
-5.4836E-01	-4.2660E-06	1.866366E+03
-5.4786E-01	-4.2625E-06	1.867868E+03
-5.4736E-01	-4.2363E-06	1.869369E+03
-5.4686E-01	-4.2528E-06	1.870871E+03
-5.4636E-01	-4.2407E-06	1.872372E+03
-5.4586E-01	-4.2482E-06	1.873874E+03
-5.4536E-01	-4.2602E-06	1.875375E+03
-5.4486E-01	-4.2688E-06	1.876877E+03
-5.4436E-01	-4.2784E-06	1.878378E+03
-5.4386E-01	-4.2646E-06	1.879880E+03
-5.4336E-01	-4.2872E-06	1.881381E+03
-5.4286E-01	-4.2810E-06	1.882883E+03
-5.4236E-01	-4.2855E-06	1.884384E+03
-5.4186E-01	-4.2892E-06	1.885886E+03
-5.4136E-01	-4.2885E-06	1.887387E+03
-5.4086E-01	-4.2826E-06	1.888889E+03
-5.4036E-01	-4.2651E-06	1.890390E+03
-5.3986E-01	-4.2668E-06	1.891892E+03
-5.3936E-01	-4.2607E-06	1.893393E+03
-5.3886E-01	-4.2745E-06	1.894895E+03
-5.3836E-01	-4.2786E-06	1.896396E+03
-5.3786E-01	-4.2854E-06	1.897898E+03
-5.3736E-01	-4.2828E-06	1.899399E+03
-5.3686E-01	-4.2847E-06	1.900901E+03
-5.3636E-01	-4.2858E-06	1.902402E+03
-5.3586E-01	-4.2843E-06	1.903904E+03
-5.3536E-01	-4.2946E-06	1.905405E+03
-5.3486E-01	-4.2960E-06	1.906907E+03
-5.3436E-01	-4.2996E-06	1.908408E+03
-5.3386E-01	-4.2927E-06	1.909910E+03
-5.3336E-01	-4.2861E-06	1.911411E+03
-5.3286E-01	-4.2791E-06	1.912913E+03
-5.3236E-01	-4.2919E-06	1.914414E+03
-5.3186E-01	-4.3058E-06	1.915916E+03
-5.3136E-01	-4.3085E-06	1.917417E+03
-5.3086E-01	-4.3078E-06	1.918919E+03
-5.3036E-01	-4.2991E-06	1.920420E+03
-5.2986E-01	-4.2919E-06	1.921922E+03
-5.2936E-01	-4.2940E-06	1.923423E+03
-5.2886E-01	-4.3086E-06	1.924925E+03
-5.2836E-01	-4.3087E-06	1.926426E+03
-5.2786E-01	-4.3112E-06	1.927928E+03
-5.2736E-01	-4.3154E-06	1.929429E+03
-5.2686E-01	-4.3047E-06	1.930931E+03
-5.2636E-01	-4.3032E-06	1.932432E+03
-5.2586E-01	-4.3172E-06	1.933934E+03
-5.2536E-01	-4.3185E-06	1.935435E+03
-5.2486E-01	-4.3108E-06	1.936937E+03
-5.2436E-01	-4.3118E-06	1.938438E+03
-5.2386E-01	-4.3073E-06	1.939940E+03
-5.2336E-01	-4.2949E-06	1.941441E+03
-5.2286E-01	-4.2982E-06	1.942943E+03
-5.2236E-01	-4.3130E-06	1.944444E+03
-5.2186E-01	-4.3074E-06	1.945946E+03
-5.2136E-01	-4.3130E-06	1.947447E+03
-5.2086E-01	-4.3134E-06	1.948949E+03
-5.2036E-01	-4.3089E-06	1.950450E+03
-5.1986E-01	-4.3009E-06	1.951952E+03
-5.1936E-01	-4.3014E-06	1.953453E+03
-5.1886E-01	-4.3070E-06	1.954955E+03
-5.1836E-01	-4.3031E-06	1.956457E+03
-5.1786E-01	-4.3005E-06	1.957958E+03
-5.1736E-01	-4.2958E-06	1.959459E+03
-5.1686E-01	-4.2921E-06	1.960961E+03
-5.1636E-01	-4.2983E-06	1.962463E+03
-5.1586E-01	-4.3142E-06	1.963964E+03
-5.1536E-01	-4.3256E-06	1.965465E+03
-5.1486E-01	-4.3270E-06	1.966967E+03
-5.1436E-01	-4.3167E-06	1.968469E+03
-5.1386E-01	-4.3219E-06	1.969970E+03
-5.1336E-01	-4.3135E-06	1.971472E+03
-5.1286E-01	-4.3204E-06	1.972973E+03
-5.1236E-01	-4.3194E-06	1.974474E+03
-5.1186E-01	-4.3084E-06	1.975976E+03
-5.1136E-01	-4.3023E-06	1.977478E+03
-5.1086E-01	-4.2965E-06	1.978979E+03
-5.1036E-01	-4.3040E-06	1.980480E+03
-5.0986E-01	-4.3109E-06	1.981982E+03
-5.0936E-01	-4.3202E-06	1.983484E+03
-5.0886E-01	-4.3149E-06	1.984985E+03
-5.0836E-01	-4.3057E-06	1.986486E+03
-5.0786E-01	-4.3039E-06	1.987988E+03
-5.0736E-01	-4.3050E-06	1.989490E+03
-5.0686E-01	-4.3027E-06	1.990991E+03
-5.0636E-01	-4.3154E-06	1.992493E+03
-5.0586E-01	-4.3031E-06	1.993994E+03
-5.0536E-01	-4.2942E-06	1.995495E+03
-5.0486E-01	-4.2997E-06	1.996997E+03
-5.0436E-01	-4.3136E-06	1.998499E+03
-5.0386E-01	-4.3193E-06	2.000000E+03
-5.0336E-01	-4.3274E-06	2.001501E+03
-5.0286E-01	-4.3452E-06	2.003003E+03
-5.0236E-01	-4.3366E-06	2.004505E+03
-5.0186E-01	-4.3379E-06	2.006006E+03
-5.0136E-01	-4.3521E-06	2.007507E+03
-5.0086E-01	-4.3523E-06	2.009009E+03
-5.0036E-01	-4.3323E-06	2.010510E+03
-4.9986E-01	-4.3430E-06	2.012012E+03
-4.9936E-01	-4.3395E-06	2.013514E+03
-4.9886E-01	-4.3243E-06	2.015015E+03
-4.9836E-01	-4.3170E-06	2.016516E+03
-4.9786E-01	-4.3334E-06	2.018018E+03
-4.9736E-01	-4.3219E-06	2.019520E+03
-4.9686E-01	-4.3100E-06	2.021021E+03
-4.9636E-01	-4.3366E-06	2.022522E+03
-4.9586E-01	-4.3356E-06	2.024024E+03
-4.9536E-01	-4.3251E-06	2.025526E+03
-4.9486E-01	-4.3213E-06	2.027027E+03
-4.9436E-01	-4.3278E-06	2.028528E+03
-4.9386E-01	-4.3088E-06	2.030030E+03
-4.9336E-01	-4.3004E-06	2.031531E+03
-4.9286E-01	-4.3148E-06	2.033033E+03
-4.9236E-01	-4.3097E-06	2.034535E+03
-4.9186E-01	-4.2978E-06	2.036036E+03
-4.9136E-01	-4.3048E-06	2.037537E+03
-4.9086E-01	-4.3214E-06	2.039039E+03
-4.9036E-01	-4.3322E-06	2.040541E+03
-4.8986E-01	-4.3308E-06	2.042042E+03
-4.8936E-01	-4.3435E-06	2.043543E+03
-4.8886E-01	-4.3423E-06	2.045045E+03
-4.8836E-01	-4.3324E-06	2.046547E+03
-4.8786E-01	-4.3387E-06	2.048048E+03
-4.8736E-01	-4.3438E-06	2.049550E+03
-4.8686E-01	-4.3438E-06	2.051051E+03
-4.8636E-01	-4.3402E-06	2.052552E+03
-4.8586E-01	-4.3526E-06	2.054054E+03
-4.8536E-01	-4.3573E-06	2.055556E+03
-4.8486E-01	-4.3562E-06	2.057057E+03
-4.8436E-01	-4.3684E-06	2.058559E+03
-4.8386E-01	-4.3766E-06	2.060060E+03
-4.8336E-01	-4.3656E-06	2.061562E+03
-4.8286E-01	-4.3549E-06	2.063063E+03
-4.8236E-01	-4.3499E-06	2.064565E+03
-4.8186E-01	-4.3397E-06	2.066066E+03
-4.8136E-01	-4.3351E-06	2.067568E+03
-4.8086E-01	-4.3354E-06	2.069069E+03
-4.8036E-01	-4.3367E-06	2.070571E+03
-4.7986E-01	-4.3275E-06	2.072072E+03
-4.7936E-01	-4.3263E-06	2.073573E+03
-4.7886E-01	-4.3387E-06	2.075075E+03
-4.7836E-01	-4.3386E-06	2.076577E+03
-4.7786E-01	-4.3501E-06	2.078078E+03
-4.7736E-01	-4.3582E-06	2.079580E+03
-4.7686E-01	-4.3558E-06	2.081081E+03
-4.7636E-01	-4.3550E-06	2.082583E+03
-4.7586E-01	-4.3542E-06	2.084084E+03
-4.7536E-01	-4.3706E-06	2.085586E+03
-4.7486E-01	-4.3704E-06	2.087087E+03
-4.7436E-01	-4.3810E-06	2.088589E+03
-4.7386E-01	-4.3830E-06	2.090090E+03
-4.7336E-01	-4.3666E-06	2.091592E+03
-4.7286E-01	-4.3650E-06	2.093093E+03
-4.7236E-01	-4.3553E-06	2.094594E+03
-4.7186E-01	-4.3469E-06	2.096096E+03
-4.7136E-01	-4.3459E-06	2.097598E+03
-4.7086E-01	-4.3511E-06	2.099099E+03
-4.7036E-01	-4.3596E-06	2.100601E+03
-4.6986E-01	-4.3582E-06	2.102102E+03
-4.6936E-01	-4.3669E-06	2.103604E+03
-4.6886E-01	-4.3704E-06	2.105105E+03
-4.6836E-01	-4.3650E-06	2.106607E+03
-4.6786E-01	-4.3851E-06	2.108108E+03
-4.6736E-01	-4.3847E-06	2.109610E+03
-4.6686E-01	-4.3847E-06	2.111111E+03
-4.6636E-01	-4.3841E-06	2.112613E+03
-4.6586E-01	-4.3790E-06	2.114114E+03
-4.6536E-01	-4.3697E-06	2.115615E+03
-4.6486E-01	-4.3582E-06	2.117117E+03
-4.6436E-01	-4.3668E-06	2.118619E+03
-4.6386E-01	-4.3647E-06	2.120120E+03
-4.6336E-01	-4.3646E-06	2.121622E+03
-4.6286E-01	-4.3770E-06	2.123123E+03
-4.6236E-01	-4.3800E-06	2.124625E+03
-4.6186E-01	-4.3855E-06	2.126126E+03
-4.6136E-01	-4.3878E-06	2.127628E+03
-4.6086E-01	-4.3814E-06	2.129129E+03
-4.6036E-01	-4.3802E-06	2.130631E+03
-4.5986E-01	-4.3812E-06	2.132132E+03
-4.5936E-01	-4.3899E-06	2.133634E+03
-4.5886E-01	-4.3857E-06	2.135135E+03
-4.5836E-01	-4.3863E-06	2.136637E+03
-4.5786E-01	-4.3836E-06	2.138138E+03
-4.5736E-01	-4.3780E-06	2.139640E+03
-4.5686E-01	-4.3854E-06	2.141141E+03
-4.5636E-01	-4.3879E-06	2.142643E+03
-4.5586E-01	-4.3909E-06	2.144144E+03
-4.5536E-01	-4.3946E-06	2.145646E+03
-4.5486E-01	-4.4006E-06	2.147147E+03
-4.5436E-01	-4.3939E-06	2.148649E+03
-4.5386E-01	-4.3880E-06	2.150150E+03
-4.5336E-01	-4.3822E-06	2.151652E+03
-4.5286E-01	-4.3746E-06	2.153153E+03
-4.5236E-01	-4.3713E-06	2.154655E+03
-4.5186E-01	-4.3748E-06	2.156156E+03
-4.5136E-01	-4.3739E-06	2.157658E+03
-4.5086E-01	-4.3766E-06	2.159159E+03
-4.5036E-01	-4.3802E-06	2.160661E+03
-4.4986E-01	-4.3783E-06	2.162162E+03
-4.4936E-01	-4.3805E-06	2.163664E+03
-4.4886E-01	-4.3874E-06	2.165165E+03
-4.4836E-01	-4.3947E-06	2.166667E+03
-4.4786E-01	-4.3866E-06	2.168168E+03
-4.4736E-01	-4.3882E-06	2.169670E+03
-4.4686E-01	-4.3853E-06	2.171171E+03
-4.4636E-01	-4.3888E-06	2.172673E+03
-4.4586E-01	-4.3921E-06	2.174174E+03
-4.4536E-01	-4.4073E-06	2.175676E+03
-4.4486E-01	-4.4069E-06	2.177177E+03
-4.4436E-01	-4.4046E-06	2.178679E+03
-4.4386E-01	-4.4086E-06	2.180180E+03
-4.4336E-01	-4.4096E-06	2.181682E+03
-4.4286E-01	-4.4083E-06	2.183183E+03
-4.4236E-01	-4.4106E-06	2.184685E+03
-4.4186E-01	-4.4297E-06	2.186186E+03
-4.4136E-01	-4.4188E-06	2.187688E+03
-4.4086E-01	-4.4212E-06	2.189189E+03
-4.4036E-01	-4.4272E-06	2.190691E+03
-4.3986E-01	-4.4339E-06	2.192192E+03
-4.3936E-01	-4.4305E-06	2.193694E+03
-4.3886E-01	-4.4419E-06	2.195195E+03
-4.3836E-01	-4.4580E-06	2.196697E+03
-4.3786E-01	-4.4488E-06	2.198198E+03
-4.3736E-01	-4.4494E-06	2.199700E+03
-4.3686E-01	-4.4501E-06	2.201201E+03
-4.3636E-01	-4.4448E-06	2.202703E+03
-4.3586E-01	-4.4351E-06	2.204204E+03
-4.3536E-01	-4.4430E-06	2.205706E+03
-4.3486E-01	-4.4496E-06	2.207207E+03
-4.3436E-01	-4.4418E-06	2.208709E+03
-4.3386E-01	-4.4409E-06	2.210210E+03
-4.3336E-01	-4.4484E-06	2.211712E+03
-4.3286E-01	-4.4350E-06	2.213213E+03
-4.3236E-01	-4.4282E-06	2.214715E+03
-4.3186E-01	-4.4379E-06	2.216216E+03
-4.3136E-01	-4.4375E-06	2.217718E+03
-4.3086E-01	-4.4299E-06	2.219219E+03
-4.3036E-01	-4.4262E-06	2.220721E+03
-4.2986E-01	-4.4319E-06	2.222222E+03
-4.2936E-01	-4.4219E-06	2.223724E+03
-4.2886E-01	-4.4293E-06	2.225225E+03
-4.2836E-01	-4.4457E-06	2.226727E+03
-4.2786E-01	-4.4386E-06	2.228228E+03
-4.2736E-01	-4.4453E-06	2.229730E+03
-4.2686E-01	-4.4419E-06	2.231231E+03
-4.2636E-01	-4.4401E-06	2.232733E+03
-4.2586E-01	-4.4449E-06	2.234234E+03
-4.2536E-01	-4.4428E-06	2.235736E+03
-4.2486E-01	-4.4544E-06	2.237237E+03
-4.2436E-01	-4.4414E-06	2.238739E+03
-4.2386E-01	-4.4582E-06	2.240240E+03
-4.2336E-01	-4.4475E-06	2.241742E+03
-4.2286E-01	-4.4551E-06	2.243243E+03
-4.2236E-01	-4.4704E-06	2.244745E+03
-4.2186E-01	-4.4591E-06	2.246246E+03
-4.2136E-01	-4.4720E-06	2.247748E+03
-4.2086E-01	-4.4671E-06	2.249249E+03
-4.2036E-01	-4.4837E-06	2.250751E+03
-4.1986E-01	-4.4745E-06	2.252252E+03
-4.1936E-01	-4.4832E-06	2.253754E+03
-4.1886E-01	-4.4828E-06	2.255255E+03
-4.1836E-01	-4.4739E-06	2.256757E+03
-4.1786E-01	-4.4858E-06	2.258258E+03
-4.1736E-01	-4.4850E-06	2.259760E+03
-4.1686E-01	-4.4973E-06	2.261261E+03
-4.1636E-01	-4.4989E-06	2.262763E+03
-4.1586E-01	-4.5097E-06	2.264264E+03
-4.1536E-01	-4.5075E-06	2.265766E+03
-4.1486E-01	-4.5008E-06	2.267267E+03
-4.1436E-01	-4.5085E-06	2.268769E+03
-4.1386E-01	-4.5059E-06	2.270270E+03
-4.1336E-01	-4.5093E-06	2.271772E+03
-4.1286E-01	-4.4972E-06	2.273273E+03
-4.1236E-01	-4.5030E-06	2.274775E+03
-4.1186E-01	-4.4977E-06	2.276276E+03
-4.1136E-01	-4.4941E-06	2.277778E+03
-4.1086E-01	-4.4975E-06	2.279279E+03
-4.1036E-01	-4.4927E-06	2.280781E+03
-4.0986E-01	-4.4922E-06	2.282282E+03
-4.0936E-01	-4.4880E-06	2.283784E+03
-4.0886E-01	-4.5057E-06	2.285285E+03
-4.0836E-01	-4.5091E-06	2.286787E+03
-4.0786E-01	-4.5114E-06	2.288288E+03
-4.0736E-01	-4.5147E-06	2.289790E+03
-4.0686E-01	-4.5096E-06	2.291291E+03
-4.0636E-01	-4.5040E-06	2.292793E+03
-4.0586E-01	-4.5147E-06	2.294294E+03
-4.0536E-01	-4.5331E-06	2.295796E+03
-4.0486E-01	-4.5436E-06	2.297297E+03
-4.0436E-01	-4.5394E-06	2.298799E+03
-4.0386E-01	-4.5308E-06	2.300300E+03
-4.0336E-01	-4.5155E-06	2.301802E+03
-4.0286E-01	-4.5200E-06	2.303303E+03
-4.0236E-01	-4.5331E-06	2.304805E+03
-4.0186E-01	-4.5401E-06	2.306306E+03
-4.0136E-01	-4.5444E-06	2.307808E+03
-4.0086E-01	-4.5415E-06	2.309309E+03
-4.0036E-01	-4.5363E-06	2.310811E+03
-3.9986E-01	-4.5321E-06	2.312312E+03
-3.9936E-01	-4.5426E-06	2.313814E+03
-3.9886E-01	-4.5451E-06	2.315315E+03
-3.9836E-01	-4.5517E-06	2.316817E+03
-3.9786E-01	-4.5555E-06	2.318318E+03
-3.9736E-01	-4.5572E-06	2.319820E+03
-3.9686E-01	-4.5546E-06	2.321321E+03
-3.9636E-01	-4.5559E-06	2.322823E+03
-3.9586E-01	-4.5631E-06	2.324324E+03
-3.9536E-01	-4.5637E-06	2.325826E+03
-3.9486E-01	-4.5730E-06	2.327327E+03
-3.9436E-01	-4.5783E-06	2.328829E+03
-3.9386E-01	-4.5832E-06	2.330330E+03
-3.9336E-01	-4.5878E-06	2.331832E+03
-3.9286E-01	-4.5809E-06	2.333333E+03
-3.9236E-01	-4.5779E-06	2.334835E+03
-3.9186E-01	-4.5742E-06	2.336336E+03
-3.9136E-01	-4.5803E-06	2.337838E+03
-3.9086E-01	-4.5785E-06	2.339339E+03
-3.9036E-01	-4.5805E-06	2.340841E+03
-3.8986E-01	-4.5871E-06	2.342342E+03
-3.8936E-01	-4.5834E-06	2.343844E+03
-3.8886E-01	-4.5945E-06	2.345345E+03
-3.8836E-01	-4.5809E-06	2.346847E+03
-3.8786E-01	-4.5843E-06	2.348348E+03
-3.8736E-01	-4.5703E-06	2.349850E+03
-3.8686E-01	-4.5671E-06	2.351351E+03
-3.8636E-01	-4.5754E-06	2.352853E+03
-3.8586E-01	-4.5721E-06	2.354354E+03
-3.8536E-01	-4.5843E-06	2.355856E+03
-3.8486E-01	-4.5737E-06	2.357357E+03
-3.8436E-01	-4.5871E-06	2.358859E+03
-3.8386E-01	-4.5841E-06	2.360360E+03
-3.8336E-01	-4.5943E-06	2.361862E+03
-3.8286E-01	-4.6124E-06	2.363363E+03
-3.8236E-01	-4.6159E-06	2.364865E+03
-3.8186E-01	-4.6202E-06	2.366366E+03
-3.8136E-01	-4.6084E-06	2.367868E+03
-3.8086E-01	-4.6175E-06	2.369369E+03
-3.8036E-01	-4.6237E-06	2.370871E+03
-3.7986E-01	-4.6279E-06	2.372372E+03
-3.7936E-01	-4.6406E-06	2.373874E+03
-3.7886E-01	-4.6473E-06	2.375375E+03
-3.7836E-01	-4.6407E-06	2.376877E+03
-3.7786E-01	-4.6352E-06	2.378378E+03
-3.7736E-01	-4.6512E-06	2.379880E+03
-3.7686E-01	-4.6623E-06	2.381381E+03
-3.7636E-01	-4.6563E-06	2.382883E+03
-3.7586E-01	-4.6632E-06	2.384385E+03
-3.7536E-01	-4.6662E-06	2.385886E+03
-3.7486E-01	-4.6557E-06	2.387387E+03
-3.7436E-01	-4.6621E-06	2.388889E+03
-3.7386E-01	-4.6771E-06	2.390390E+03
-3.7336E-01	-4.6775E-06	2.391892E+03
-3.7286E-01	-4.6632E-06	2.393393E+03
-3.7236E-01	-4.6594E-06	2.394895E+03
-3.7186E-01	-4.6549E-06	2.396396E+03
-3.7136E-01	-4.6551E-06	2.397898E+03
-3.7086E-01	-4.6668E-06	2.399399E+03
-3.7036E-01	-4.6715E-06	2.400901E+03
-3.6986E-01	-4.6799E-06	2.402402E+03
-3.6936E-01	-4.6759E-06	2.403904E+03
-3.6886E-01	-4.6808E-06	2.405406E+03
-3.6836E-01	-4.6892E-06	2.406907E+03
-3.6786E-01	-4.7118E-06	2.408408E+03
-3.6736E-01	-4.7137E-06	2.409910E+03
-3.6686E-01	-4.7129E-06	2.411411E+03
-3.6636E-01	-4.7049E-06	2.412913E+03
-3.6586E-01	-4.6920E-06	2.414414E+03
-3.6536E-01	-4.6962E-06	2.415916E+03
-3.6486E-01	-4.6933E-06	2.417417E+03
-3.6436E-01	-4.7063E-06	2.418919E+03
-3.6386E-01	-4.6930E-06	2.420420E+03
-3.6336E-01	-4.6938E-06	2.421922E+03
-3.6286E-01	-4.6895E-06	2.423423E+03
-3.6236E-01	-4.6903E-06	2.424925E+03
-3.6186E-01	-4.7018E-06	2.426427E+03
-3.6136E-01	-4.7034E-06	2.427928E+03
-3.6086E-01	-4.7125E-06	2.429429E+03
-3.6036E-01	-4.7116E-06	2.430931E+03
-3.5986E-01	-4.7176E-06	2.432432E+03
-3.5936E-01	-4.7219E-06	2.433934E+03
-3.5886E-01	-4.7317E-06	2.435435E+03
-3.5836E-01	-4.7456E-06	2.436937E+03
-3.5786E-01	-4.7507E-06	2.438438E+03
-3.5736E-01	-4.7535E-06	2.439940E+03
-3.5686E-01	-4.7536E-06	2.441441E+03
-3.5636E-01	-4.7573E-06	2.442943E+03
-3.5586E-01	-4.7561E-06	2.444444E+03
-3.5536E-01	-4.7651E-06	2.445946E+03
-3.5486E-01	-4.7583E-06	2.447448E+03
-3.5436E-01	-4.7602E-06	2.448949E+03
-3.5386E-01	-4.7521E-06	2.450450E+03
-3.5336E-01	-4.7436E-06	2.451952E+03
-3.5286E-01	-4.7482E-06	2.453454E+03
-3.5236E-01	-4.7461E-06	2.454955E+03
-3.5186E-01	-4.7609E-06	2.456457E+03
-3.5136E-01	-4.7590E-06	2.457958E+03
-3.5086E-01	-4.7785E-06	2.459459E+03
-3.5036E-01	-4.7723E-06	2.460961E+03
-3.4986E-01	-4.7721E-06	2.462462E+03
-3.4936E-01	-4.7925E-06	2.463964E+03
-3.4886E-01	-4.7957E-06	2.465466E+03
-3.4836E-01	-4.7932E-06	2.466967E+03
-3.4786E-01	-4.7987E-06	2.468469E+03
-3.4736E-01	-4.8114E-06	2.469970E+03
-3.4686E-01	-4.7974E-06	2.471471E+03
-3.4636E-01	-4.7913E-06	2.472973E+03
-3.4586E-01	-4.8033E-06	2.474475E+03
-3.4536E-01	-4.7982E-06	2.475976E+03
-3.4486E-01	-4.7899E-06	2.477478E+03
-3.4436E-01	-4.8040E-06	2.478979E+03
-3.4386E-01	-4.8107E-06	2.480480E+03
-3.4336E-01	-4.8057E-06	2.481982E+03
-3.4286E-01	-4.8074E-06	2.483483E+03
-3.4236E-01	-4.8165E-06	2.484985E+03
-3.4186E-01	-4.8225E-06	2.486487E+03
-3.4136E-01	-4.8253E-06	2.487988E+03
-3.4086E-01	-4.8384E-06	2.489490E+03
-3.4036E-01	-4.8476E-06	2.490991E+03
-3.3986E-01	-4.8457E-06	2.492492E+03
-3.3936E-01	-4.8359E-06	2.493994E+03
-3.3886E-01	-4.8280E-06	2.495496E+03
-3.3836E-01	-4.8256E-06	2.496997E+03
-3.3786E-01	-4.8331E-06	2.498499E+03
-3.3736E-01	-4.8392E-06	2.500000E+03
-3.3686E-01	-4.8597E-06	2.501501E+03
-3.3636E-01	-4.8676E-06	2.503003E+03
-3.3586E-01	-4.8632E-06	2.504504E+03
-3.3536E-01	-4.8682E-06	2.506006E+03
-3.3486E-01	-4.8642E-06	2.507508E+03
-3.3436E-01	-4.8700E-06	2.509009E+03
-3.3386E-01	-4.8671E-06	2.510510E+03
-3.3336E-01	-4.8868E-06	2.512012E+03
-3.3286E-01	-4.8749E-06	2.513513E+03
-3.3236E-01	-4.8654E-06	2.515015E+03
-3.3186E-01	-4.8640E-06	2.516517E+03
-3.3136E-01	-4.8598E-06	2.518018E+03
-3.3086E-01	-4.8745E-06	2.519520E+03
-3.3036E-01	-4.8972E-06	2.521021E+03
-3.2986E-01	-4.9202E-06	2.522522E+03
-3.2936E-01	-4.9104E-06	2.524024E+03
-3.2886E-01	-4.9175E-06	2.525525E+03
-3.2836E-01	-4.9059E-06	2.527027E+03
-3.2786E-01	-4.8993E-06	2.528529E+03
-3.2736E-01	-4.9015E-06	2.530030E+03
-3.2686E-01	-4.9234E-06	2.531531E+03
-3.2636E-01	-4.9235E-06	2.533033E+03
-3.2586E-01	-4.9062E-06	2.534534E+03
-3.2536E-01	-4.9107E-06	2.536036E+03
-3.2486E-01	-4.8968E-06	2.537538E+03
-3.2436E-01	-4.9058E-06	2.539039E+03
-3.2386E-01	-4.9108E-06	2.540541E+03
-3.2336E-01	-4.9356E-06	2.542042E+03
-3.2286E-01	-4.9355E-06	2.543543E+03
-3.2236E-01	-4.9293E-06	2.545045E+03
-3.2186E-01	-4.9373E-06	2.546546E+03
-3.2136E-01	-4.9272E-06	2.548048E+03
-3.2086E-01	-4.9452E-06	2.549550E+03
-3.2036E-01	-4.9418E-06	2.551051E+03
-3.1986E-01	-4.9607E-06	2.552552E+03
-3.1936E-01	-4.9572E-06	2.554054E+03
-3.1886E-01	-4.9389E-06	2.555556E+03
-3.1836E-01	-4.9369E-06	2.557057E+03
-3.1786E-01	-4.9248E-06	2.558559E+03
-3.1736E-01	-4.9435E-06	2.560060E+03
-3.1686E-01	-4.9374E-06	2.561562E+03
-3.1636E-01	-4.9589E-06	2.563063E+03
-3.1586E-01	-4.9627E-06	2.564565E+03
-3.1536E-01	-4.9595E-06	2.566066E+03
-3.1486E-01	-4.9655E-06	2.567568E+03
-3.1436E-01	-4.9613E-06	2.569069E+03
-3.1386E-01	-4.9754E-06	2.570571E+03
-3.1336E-01	-4.9795E-06	2.572072E+03
-3.1286E-01	-4.9891E-06	2.573573E+03
-3.1236E-01	-4.9767E-06	2.575075E+03
-3.1186E-01	-4.9740E-06	2.576577E+03
-3.1136E-01	-4.9752E-06	2.578078E+03
-3.1086E-01	-4.9813E-06	2.579580E+03
-3.1036E-01	-4.9850E-06	2.581081E+03
-3.0986E-01	-5.0043E-06	2.582583E+03
-3.0936E-01	-5.0155E-06	2.584084E+03
-3.0886E-01	-5.0091E-06	2.585586E+03
-3.0836E-01	-5.0125E-06	2.587087E+03
-3.0786E-01	-5.0138E-06	2.588589E+03
-3.0736E-01	-5.0261E-06	2.590090E+03
-3.0686E-01	-5.0214E-06	2.591592E+03
-3.0636E-01	-5.0356E-06	2.593093E+03
-3.0586E-01	-5.0354E-06	2.594594E+03
-3.0536E-01	-5.0122E-06	2.596096E+03
-3.0486E-01	-5.0046E-06	2.597598E+03
-3.0436E-01	-5.0152E-06	2.599099E+03
-3.0386E-01	-5.0333E-06	2.600601E+03
-3.0336E-01	-5.0365E-06	2.602102E+03
-3.0286E-01	-5.0485E-06	2.603604E+03
-3.0236E-01	-5.0521E-06	2.605105E+03
-3.0186E-01	-5.0388E-06	2.606607E+03
-3.0136E-01	-5.0401E-06	2.608108E+03
-3.0086E-01	-5.0642E-06	2.609610E+03
-3.0036E-01	-5.0894E-06	2.611111E+03
-2.9986E-01	-5.0976E-06	2.612613E+03
-2.9936E-01	-5.1008E-06	2.614114E+03
-2.9886E-01	-5.0925E-06	2.615615E+03
-2.9836E-01	-5.0742E-06	2.617117E+03
-2.9786E-01	-5.0735E-06	2.618619E+03
-2.9736E-01	-5.0798E-06	2.620120E+03
-2.9686E-01	-5.0919E-06	2.621622E+03
-2.9636E-01	-5.1012E-06	2.623123E+03
-2.9586E-01	-5.1119E-06	2.624625E+03
-2.9536E-01	-5.1068E-06	2.626126E+03
-2.9486E-01	-5.0946E-06	2.627628E+03
-2.9436E-01	-5.1048E-06	2.629129E+03
-2.9386E-01	-5.0992E-06	2.630631E+03
-2.9336E-01	-5.1078E-06	2.632132E+03
-2.9286E-01	-5.1170E-06	2.633634E+03
-2.9236E-01	-5.1208E-06	2.635135E+03
-2.9186E-01	-5.1167E-06	2.636637E+03
-2.9136E-01	-5.1037E-06	2.638138E+03
-2.9086E-01	-5.1146E-06	2.639640E+03
-2.9036E-01	-5.1146E-06	2.641141E+03
-2.8986E-01	-5.1444E-06	2.642643E+03
-2.8936E-01	-5.1600E-06	2.644144E+03
-2.8886E-01	-5.1735E-06	2.645646E+03
-2.8836E-01	-5.1897E-06	2.647147E+03
-2.8786E-01	-5.1902E-06	2.648649E+03
-2.8736E-01	-5.2021E-06	2.650150E+03
-2.8686E-01	-5.2074E-06	2.651652E+03
-2.8636E-01	-5.2091E-06	2.653153E+03
-2.8586E-01	-5.1950E-06	2.654655E+03
-2.8536E-01	-5.1982E-06	2.656156E+03
-2.8486E-01	-5.1966E-06	2.657658E+03
-2.8436E-01	-5.1953E-06	2.659159E+03
-2.8386E-01	-5.1799E-06	2.660661E+03
-2.8336E-01	-5.1942E-06	2.662162E+03
-2.8286E-01	-5.1840E-06	2.663664E+03
-2.8236E-01	-5.1827E-06	2.665165E+03
-2.8186E-01	-5.1897E-06	2.666667E+03
-2.8136E-01	-5.2033E-06	2.668168E+03
-2.8086E-01	-5.2169E-06	2.669670E+03
-2.8036E-01	-5.2038E-06	2.671171E+03
-2.7986E-01	-5.2335E-06	2.672673E+03
-2.7936E-01	-5.2284E-06	2.674174E+03
-2.7886E-01	-5.2408E-06	2.675676E+03
-2.7836E-01	-5.2435E-06	2.677177E+03
-2.7786E-01	-5.2596E-06	2.678679E+03
-2.7736E-01	-5.2582E-06	2.680180E+03
-2.7686E-01	-5.2545E-06	2.681682E+03
-2.7636E-01	-5.2564E-06	2.683183E+03
-2.7586E-01	-5.2402E-06	2.684685E+03
-2.7536E-01	-5.2418E-06	2.686186E+03
-2.7486E-01	-5.2321E-06	2.687688E+03
-2.7436E-01	-5.2420E-06	2.689189E+03
-2.7386E-01	-5.2463E-06	2.690691E+03
-2.7336E-01	-5.2565E-06	2.692192E+03
-2.7286E-01	-5.2604E-06	2.693694E+03
-2.7236E-01	-5.2685E-06	2.695195E+03
-2.7186E-01	-5.2850E-06	2.696697E+03
-2.7136E-01	-5.2846E-06	2.698198E+03
-2.7086E-01	-5.3097E-06	2.699700E+03
-2.7036E-01	-5.3267E-06	2.701201E+03
-2.6986E-01	-5.3302E-06	2.702703E+03
-2.6936E-01	-5.3372E-06	2.704204E+03
-2.6886E-01	-5.3363E-06	2.705706E+03
-2.6836E-01	-5.3411E-06	2.707207E+03
-2.6786E-01	-5.3489E-06	2.708709E+03
-2.6736E-01	-5.3643E-06	2.710210E+03
-2.6686E-01	-5.3710E-06	2.711712E+03
-2.6636E-01	-5.3757E-06	2.713213E+03
-2.6586E-01	-5.3774E-06	2.714715E+03
-2.6536E-01	-5.3637E-06	2.716216E+03
-2.6486E-01	-5.3474E-06	2.717718E+03
-2.6436E-01	-5.3418E-06	2.719219E+03
-2.6386E-01	-5.3195E-06	2.720721E+03
-2.6336E-01	-5.3145E-06	2.722222E+03
-2.6286E-01	-5.3131E-06	2.723724E+03
-2.6236E-01	-5.2995E-06	2.725225E+03
-2.6186E-01	-5.3157E-06	2.726727E+03
-2.6136E-01	-5.3156E-06	2.728228E+03
-2.6086E-01	-5.3366E-06	2.729730E+03
-2.6036E-01	-5.3381E-06	2.731231E+03
-2.5986E-01	-5.3576E-06	2.732733E+03
-2.5936E-01	-5.3735E-06	2.734234E+03
-2.5886E-01	-5.3699E-06	2.735736E+03
-2.5836E-01	-5.3945E-06	2.737237E+03
-2.5786E-01	-5.3751E-06	2.738739E+03
-2.5736E-01	-5.3908E-06	2.740240E+03
-2.5686E-01	-5.3933E-06	2.741742E+03
-2.5636E-01	-5.3988E-06	2.743243E+03
-2.5586E-01	-5.4140E-06	2.744745E+03
-2.5536E-01	-5.4120E-06	2.746246E+03
-2.5486E-01	-5.4312E-06	2.747748E+03
-2.5436E-01	-5.4236E-06	2.749249E+03
-2.5386E-01	-5.4455E-06	2.750751E+03
-2.5336E-01	-5.4425E-06	2.752252E+03
-2.5286E-01	-5.4344E-06	2.753754E+03
-2.5236E-01	-5.4342E-06	2.755255E+03
-2.5186E-01	-5.4219E-06	2.756757E+03
-2.5136E-01	-5.4160E-06	2.758258E+03
-2.5086E-01	-5.4155E-06	2.759760E+03
-2.5036E-01	-5.4426E-06	2.761261E+03
-2.4986E-01	-5.4422E-06	2.762763E+03
-2.4936E-01	-5.4477E-06	2.764264E+03
-2.4886E-01	-5.4541E-06	2.765766E+03
-2.4836E-01	-5.4606E-06	2.767267E+03
-2.4786E-01	-5.4609E-06	2.768769E+03
-2.4736E-01	-5.4807E-06	2.770270E+03
-2.4686E-01	-5.4997E-06	2.771772E+03
-2.4636E-01	-5.4887E-06	2.773273E+03
-2.4586E-01	-5.4935E-06	2.774775E+03
-2.4536E-01	-5.4954E-06	2.776276E+03
-2.4486E-01	-5.4878E-06	2.777778E+03
-2.4436E-01	-5.4858E-06	2.779279E+03
-2.4386E-01	-5.4891E-06	2.780781E+03
-2.4336E-01	-5.4939E-06	2.782282E+03
-2.4286E-01	-5.4768E-06	2.783784E+03
-2.4236E-01	-5.4808E-06	2.785285E+03
-2.4186E-01	-5.4791E-06	2.786787E+03
-2.4136E-01	-5.4712E-06	2.788288E+03
-2.4086E-01	-5.4855E-06	2.789790E+03
-2.4036E-01	-5.4868E-06	2.791291E+03
-2.3986E-01	-5.5089E-06	2.792793E+03
-2.3936E-01	-5.5067E-06	2.794294E+03
-2.3886E-01	-5.5193E-06	2.795796E+03
-2.3836E-01	-5.5128E-06	2.797297E+03
-2.3786E-01	-5.5207E-06	2.798799E+03
-2.3736E-01	-5.5285E-06	2.800300E+03
-2.3686E-01	-5.5279E-06	2.801802E+03
-2.3636E-01	-5.5450E-06	2.803303E+03
-2.3586E-01	-5.5430E-06	2.804805E+03
-2.3536E-01	-5.5569E-06	2.806306E+03
-2.3486E-01	-5.5438E-06	2.807808E+03
-2.3436E-01	-5.5587E-06	2.809309E+03
-2.3386E-01	-5.5570E-06	2.810811E+03
-2.3336E-01	-5.5559E-06	2.812312E+03
-2.3286E-01	-5.5557E-06	2.813814E+03
-2.3236E-01	-5.5465E-06	2.815315E+03
-2.3186E-01	-5.5553E-06	2.816817E+03
-2.3136E-01	-5.5366E-06	2.818318E+03
-2.3086E-01	-5.5443E-06	2.819820E+03
-2.3036E-01	-5.5457E-06	2.821321E+03
-2.2986E-01	-5.5531E-06	2.822823E+03
-2.2936E-01	-5.5617E-06	2.824324E+03
-2.2886E-01	-5.5614E-06	2.825826E+03
-2.2836E-01	-5.5667E-06	2.827327E+03
-2.2786E-01	-5.5588E-06	2.828829E+03
-2.2736E-01	-5.5680E-06	2.830330E+03
-2.2686E-01	-5.5825E-06	2.831832E+03
-2.2636E-01	-5.5869E-06	2.833333E+03
-2.2586E-01	-5.5916E-06	2.834835E+03
-2.2536E-01	-5.5893E-06	2.836336E+03
-2.2486E-01	-5.5899E-06	2.837838E+03
-2.2436E-01	-5.5875E-06	2.839339E+03
-2.2386E-01	-5.5907E-06	2.840841E+03
-2.2336E-01	-5.6005E-06	2.842342E+03
-2.2286E-01	-5.5912E-06	2.843844E+03
-2.2236E-01	-5.5880E-06	2.845345E+03
-2.2186E-01	-5.5788E-06	2.846847E+03
-2.2136E-01	-5.5814E-06	2.848348E+03
-2.2086E-01	-5.5846E-06	2.849850E+03
-2.2036E-01	-5.5957E-06	2.851351E+03
-2.1986E-01	-5.6159E-06	2.852853E+03
-2.1936E-01	-5.6178E-06	2.854354E+03
-2.1886E-01	-5.6347E-06	2.855856E+03
-2.1836E-01	-5.6448E-06	2.857357E+03
-2.1786E-01	-5.6598E-06	2.858859E+03
-2.1736E-01	-5.6596E-06	2.860360E+03
-2.1686E-01	-5.6629E-06	2.861862E+03
-2.1636E-01	-5.6701E-06	2.863363E+03
-2.1586E-01	-5.6593E-06	2.864865E+03
-2.1536E-01	-5.6662E-06	2.866366E+03
-2.1486E-01	-5.6616E-06	2.867868E+03
-2.1436E-01	-5.6659E-06	2.869369E+03
-2.1386E-01	-5.6529E-06	2.870871E+03
-2.1336E-01	-5.6481E-06	2.872372E+03
-2.1286E-01	-5.6370E-06	2.873874E+03
-2.1236E-01	-5.6242E-06	2.875375E+03
-2.1186E-01	-5.6319E-06	2.876877E+03
-2.1136E-01	-5.6207E-06	2.878378E+03
-2.1086E-01	-5.6221E-06	2.879880E+03
-2.1036E-01	-5.6184E-06	2.881381E+03
-2.0986E-01	-5.6234E-06	2.882883E+03
-2.0936E-01	-5.6165E-06	2.884385E+03
-2.0886E-01	-5.6155E-06	2.885886E+03
-2.0836E-01	-5.6356E-06	2.887387E+03
-2.0786E-01	-5.6283E-06	2.888889E+03
-2.0736E-01	-5.6396E-06	2.890390E+03
-2.0686E-01	-5.6590E-06	2.891892E+03
-2.0636E-01	-5.6680E-06	2.893393E+03
-2.0586E-01	-5.6624E-06	2.894895E+03
-2.0536E-01	-5.6573E-06	2.896396E+03
-2.0486E-01	-5.6696E-06	2.897898E+03
-2.0436E-01	-5.6668E-06	2.899399E+03
-2.0386E-01	-5.6769E-06	2.900901E+03
-2.0336E-01	-5.6897E-06	2.902402E+03
-2.0286E-01	-5.6839E-06	2.903904E+03
-2.0236E-01	-5.6721E-06	2.905406E+03
-2.0186E-01	-5.6596E-06	2.906907E+03
-2.0136E-01	-5.6576E-06	2.908408E+03
-2.0086E-01	-5.6587E-06	2.909910E+03
-2.0036E-01	-5.6622E-06	2.911411E+03
-1.9986E-01	-5.6683E-06	2.912913E+03
-1.9936E-01	-5.6650E-06	2.914414E+03
-1.9886E-01	-5.6595E-06	2.915916E+03
-1.9836E-01	-5.6593E-06	2.917417E+03
-1.9786E-01	-5.6598E-06	2.918919E+03
-1.9736E-01	-5.6603E-06	2.920420E+03
-1.9686E-01	-5.6456E-06	2.921922E+03
-1.9636E-01	-5.6438E-06	2.923423E+03
-1.9586E-01	-5.6424E-06	2.924925E+03
-1.9536E-01	-5.6425E-06	2.926427E+03
-1.9486E-01	-5.6432E-06	2.927928E+03
-1.9436E-01	-5.6355E-06	2.929429E+03
-1.9386E-01	-5.6322E-06	2.930931E+03
-1.9336E-01	-5.6280E-06	2.932432E+03
-1.9286E-01	-5.6462E-06	2.933934E+03
-1.9236E-01	-5.6478E-06	2.935435E+03
-1.9186E-01	-5.6580E-06	2.936937E+03
-1.9136E-01	-5.6674E-06	2.938438E+03
-1.9086E-01	-5.6572E-06	2.939940E+03
-1.9036E-01	-5.6569E-06	2.941441E+03
-1.8986E-01	-5.6538E-06	2.942943E+03
-1.8936E-01	-5.6715E-06	2.944444E+03
-1.8886E-01	-5.6633E-06	2.945946E+03
-1.8836E-01	-5.6729E-06	2.947448E+03
-1.8786E-01	-5.6777E-06	2.948949E+03
-1.8736E-01	-5.6697E-06	2.950450E+03
-1.8686E-01	-5.6828E-06	2.951952E+03
-1.8636E-01	-5.6733E-06	2.953454E+03
-1.8586E-01	-5.6839E-06	2.954955E+03
-1.8536E-01	-5.6557E-06	2.956457E+03
-1.8486E-01	-5.6637E-06	2.957958E+03
-1.8436E-01	-5.6605E-06	2.959459E+03
-1.8386E-01	-5.6582E-06	2.960961E+03
-1.8336E-01	-5.6688E-06	2.962462E+03
-1.8286E-01	-5.6727E-06	2.963964E+03
-1.8236E-01	-5.6922E-06	2.965466E+03
-1.8186E-01	-5.6622E-06	2.966967E+03
-1.8136E-01	-5.6737E-06	2.968469E+03
-1.8086E-01	-5.6711E-06	2.969970E+03
-1.8036E-01	-5.6693E-06	2.971471E+03
-1.7986E-01	-5.6775E-06	2.972973E+03
-1.7936E-01	-5.6866E-06	2.974475E+03
-1.7886E-01	-5.6907E-06	2.975976E+03
-1.7836E-01	-5.6673E-06	2.977478E+03
-1.7786E-01	-5.6714E-06	2.978979E+03
-1.7736E-01	-5.6725E-06	2.980480E+03
-1.7686E-01	-5.6705E-06	2.981982E+03
-1.7636E-01	-5.6911E-06	2.983483E+03
-1.7586E-01	-5.6996E-06	2.984985E+03
-1.7536E-01	-5.7024E-06	2.986487E+03
-1.7486E-01	-5.6964E-06	2.987988E+03
-1.7436E-01	-5.6906E-06	2.989490E+03
-1.7386E-01	-5.6960E-06	2.990991E+03
-1.7336E-01	-5.6960E-06	2.992492E+03
-1.7261E-01	-5.7099E-06	2.993994E+03
-1.7207E-01	-5.7144E-06	2.995496E+03
-1.7166E-01	-5.7220E-06	2.996997E+03
-1.7133E-01	-5.7276E-06	2.998499E+03
-1.7104E-01	-5.7174E-06	3.000000E+03
-1.7079E-01	-5.7258E-06	3.001501E+03
-1.7058E-01	-5.7235E-06	3.003003E+03
