# Supplementary material for: Mechanistic study of aluminum alloy corrosion under the interaction of Embellisia sp. and Candida xyloterini
Source: RSC Adv. 2025 May 12;15(19):14903–16. doi: 10.1039/d5ra02115d (PMC12067196; doi:10.1039/d5ra02115d)
Supplement: RA-015-D5RA02115D-s003 [file RA-015-D5RA02115D-s003.zip › TAF/TAF-7B04-Z-28d.txt]

Potential (V)	Current (A)	Elapsed Time (s)
-1.072815	7.6211052e-006	0
-1.072315	7.2520444e-006	1.5015012
-1.071815	6.9629468e-006	3.0030031
-1.071315	6.8153225e-006	4.5045043
-1.070815	6.6184901e-006	6.0060062
-1.070315	6.581584e-006	7.5075074
-1.069815	6.4831678e-006	9.0090093
-1.069315	6.3662985e-006	10.510511
-1.068815	6.2309762e-006	12.012012
-1.068315	6.1510131e-006	13.513514
-1.067815	6.1633151e-006	15.015015
-1.067315	6.0218418e-006	16.516517
-1.066815	5.9849357e-006	18.018018
-1.066315	5.9357276e-006	19.51952
-1.065815	5.9418786e-006	21.021021
-1.065315	5.8680665e-006	22.522522
-1.064815	5.8680665e-006	24.024024
-1.064315	5.7388952e-006	25.525525
-1.063815	5.7758013e-006	27.027027
-1.063315	5.7142911e-006	28.528528
-1.062815	5.7388952e-006	30.03003
-1.062315	5.6035729e-006	31.531532
-1.061815	5.5482138e-006	33.033033
-1.061315	5.4928547e-006	34.534535
-1.060815	5.5789689e-006	36.036036
-1.060315	5.6035729e-006	37.537538
-1.059815	5.5728178e-006	39.039039
-1.059315	5.5113077e-006	40.54054
-1.058815	5.5174587e-006	42.042042
-1.058315	5.4128915e-006	43.543543
-1.057815	5.3452304e-006	45.045045
-1.057315	5.4313445e-006	46.546546
-1.056815	5.2529652e-006	48.048048
-1.056315	5.3452304e-006	49.54955
-1.055815	5.3267773e-006	51.051051
-1.055315	5.3390794e-006	52.552553
-1.054815	5.2775692e-006	54.054054
-1.054315	5.185304e-006	55.555556
-1.053815	5.2652672e-006	57.057057
-1.053315	5.166851e-006	58.558559
-1.052815	5.1176429e-006	60.06006
-1.052315	5.0930388e-006	61.561561
-1.051815	5.0684348e-006	63.063063
-1.051315	5.0499817e-006	64.564564
-1.050815	4.9946226e-006	66.066066
-1.050315	4.9823206e-006	67.567568
-1.049815	4.9577165e-006	69.069069
-1.049315	4.8962064e-006	70.570571
-1.048815	4.8962064e-006	72.072072
-1.048315	4.8900554e-006	73.573574
-1.047815	4.9454145e-006	75.075075
-1.047315	4.7485821e-006	76.576577
-1.046815	4.7793372e-006	78.078078
-1.046315	4.8285453e-006	79.579579
-1.045815	4.717827e-006	81.081081
-1.045315	4.7608841e-006	82.582582
-1.044815	4.7547331e-006	84.084084
-1.044315	4.711676e-006	85.585585
-1.043815	4.5948068e-006	87.087087
-1.043315	4.6132598e-006	88.588589
-1.042815	4.6071088e-006	90.09009
-1.042315	4.4963906e-006	91.591592
-1.041815	4.5148436e-006	93.093093
-1.041315	4.4533335e-006	94.594595
-1.040815	4.4348804e-006	96.096096
-1.040315	4.4594845e-006	97.597598
-1.039815	4.3856723e-006	99.099099
-1.039315	4.4287294e-006	100.6006
-1.038815	4.3241622e-006	102.1021
-1.038315	4.3241622e-006	103.6036
-1.037815	4.3057092e-006	105.10511
-1.037315	4.25035e-006	106.60661
-1.036815	4.256501e-006	108.10811
-1.036315	4.1580848e-006	109.60961
-1.035815	4.213444e-006	111.11111
-1.035315	4.1765379e-006	112.61261
-1.034815	4.1396318e-006	114.11411
-1.034315	4.1765379e-006	115.61562
-1.033815	4.0412156e-006	117.11712
-1.033315	4.0781217e-006	118.61862
-1.032815	4.0412156e-006	120.12012
-1.032315	4.0166115e-006	121.62162
-1.031815	3.9489504e-006	123.12312
-1.031315	3.9366484e-006	124.62462
-1.030815	3.9674034e-006	126.12613
-1.030315	3.9612524e-006	127.62763
-1.029815	3.8997423e-006	129.12913
-1.029315	3.9366484e-006	130.63063
-1.028815	3.8812893e-006	132.13213
-1.028315	3.782873e-006	133.63363
-1.027815	3.76442e-006	135.13514
-1.027315	3.76442e-006	136.63664
-1.026815	3.739816e-006	138.13814
-1.026315	3.739816e-006	139.63964
-1.025815	3.6475508e-006	141.14114
-1.025315	3.7275139e-006	142.64264
-1.024815	3.6721548e-006	144.14414
-1.024315	3.6044937e-006	145.64565
-1.023815	3.6229467e-006	147.14715
-1.023315	3.6229467e-006	148.64865
-1.022815	3.5306815e-006	150.15015
-1.022315	3.5552856e-006	151.65165
-1.021815	3.4630204e-006	153.15315
-1.021315	3.4999264e-006	154.65465
-1.020815	3.4568693e-006	156.15616
-1.020315	3.4322653e-006	157.65766
-1.019815	3.4015102e-006	159.15916
-1.019315	3.3892082e-006	160.66066
-1.018815	3.27849e-006	162.16216
-1.018315	3.3769062e-006	163.66366
-1.017815	3.2538859e-006	165.16517
-1.017315	3.309245e-006	166.66667
-1.016815	3.3276981e-006	168.16817
-1.016315	3.2538859e-006	169.66967
-1.015815	3.2169798e-006	171.17117
-1.015315	3.1985268e-006	172.67267
-1.014815	3.1308657e-006	174.17417
-1.014315	3.1370167e-006	175.67568
-1.013815	3.0509025e-006	177.17718
-1.013315	3.1062616e-006	178.67868
-1.012815	3.0755065e-006	180.18018
-1.012315	3.1185636e-006	181.68168
-1.011815	3.0078454e-006	183.18318
-1.011315	3.0324494e-006	184.68468
-1.010815	2.9155802e-006	186.18619
-1.010315	2.9155802e-006	187.68769
-1.009815	2.9278822e-006	189.18919
-1.009315	2.8848251e-006	190.69069
-1.008815	2.841768e-006	192.19219
-1.008315	3.0201474e-006	193.69369
-1.007815	2.8909761e-006	195.1952
-1.007315	2.8848251e-006	196.6967
-1.006815	2.8540701e-006	198.1982
-1.006315	2.835617e-006	199.6997
-1.005815	2.7679559e-006	201.2012
-1.005315	2.7064458e-006	202.7027
-1.004815	2.7064458e-006	204.2042
-1.004315	2.6941437e-006	205.70571
-1.003815	2.5957275e-006	207.20721
-1.003315	2.6018785e-006	208.70871
-1.002815	2.6203316e-006	210.21021
-1.002315	2.5834255e-006	211.71171
-1.001815	2.5588214e-006	213.21321
-1.001315	2.4788583e-006	214.71471
-1.000815	2.5465194e-006	216.21622
-1.000315	2.4788583e-006	217.71772
-0.999815	2.4788583e-006	219.21922
-0.999315	2.3988951e-006	220.72072
-0.998815	2.4604052e-006	222.22222
-0.998315	2.4727073e-006	223.72372
-0.997815	2.4419522e-006	225.22523
-0.997315	2.2943279e-006	226.72673
-0.996815	2.3250829e-006	228.22823
-0.996315	2.3127809e-006	229.72973
-0.995815	2.3127809e-006	231.23123
-0.995315	2.2697238e-006	232.73273
-0.994815	2.3127809e-006	234.23423
-0.994315	2.2451198e-006	235.73574
-0.993815	2.2574218e-006	237.23724
-0.993315	2.2943279e-006	238.73874
-0.992815	2.1713076e-006	240.24024
-0.992315	2.1651566e-006	241.74174
-0.991815	2.2143647e-006	243.24324
-0.991315	2.1774586e-006	244.74474
-0.990815	2.0851934e-006	246.24625
-0.990315	2.0851934e-006	247.74775
-0.989815	2.0974955e-006	249.24925
-0.989315	1.9867772e-006	250.75075
-0.988815	2.0605894e-006	252.25225
-0.988315	2.0482874e-006	253.75375
-0.987815	1.9560222e-006	255.25526
-0.987315	1.9867772e-006	256.75676
-0.986815	1.9560222e-006	258.25826
-0.986315	1.9498711e-006	259.75976
-0.985815	1.9437201e-006	261.26126
-0.985315	1.869908e-006	262.76276
-0.984815	1.9191161e-006	264.26426
-0.984315	1.869908e-006	265.76577
-0.983815	1.888361e-006	267.26727
-0.983315	1.9314181e-006	268.76877
-0.982815	1.8083978e-006	270.27027
-0.982315	1.8268509e-006	271.77177
-0.981815	1.7714918e-006	273.27327
-0.981315	1.8206999e-006	274.77478
-0.980815	1.7161326e-006	276.27628
-0.980315	1.7345857e-006	277.77778
-0.979815	1.7899448e-006	279.27928
-0.979315	1.6361695e-006	280.78078
-0.978815	1.7038306e-006	282.28228
-0.978315	1.6853776e-006	283.78378
-0.977815	1.6484715e-006	285.28528
-0.977315	1.5562063e-006	286.78679
-0.976815	1.5869614e-006	288.28829
-0.976315	1.5746593e-006	289.78979
-0.975815	1.5685083e-006	291.29129
-0.975315	1.5008472e-006	292.79279
-0.974815	1.5623573e-006	294.29429
-0.974315	1.5131492e-006	295.7958
-0.973815	1.4700921e-006	297.2973
-0.973315	1.5069982e-006	298.7988
-0.972815	1.4762431e-006	300.3003
-0.972315	1.4516391e-006	301.8018
-0.971815	1.39628e-006	303.3033
-0.971315	1.408582e-006	304.8048
-0.970815	1.3839779e-006	306.30631
-0.970315	1.4700921e-006	307.80781
-0.969815	1.39628e-006	309.30931
-0.969315	1.2609577e-006	310.81081
-0.968815	1.2732597e-006	312.31231
-0.968315	1.3409209e-006	313.81381
-0.967815	1.3347698e-006	315.31532
-0.967315	1.2917127e-006	316.81682
-0.966815	1.2240516e-006	318.31832
-0.966315	1.2855617e-006	319.81982
-0.965815	1.2363536e-006	321.32132
-0.965315	1.1994475e-006	322.82282
-0.964815	1.1686925e-006	324.32432
-0.964315	1.2240516e-006	325.82583
-0.963815	1.2117496e-006	327.32733
-0.963315	1.1194844e-006	328.82883
-0.962815	1.2302026e-006	330.33033
-0.962315	1.0887293e-006	331.83183
-0.961815	1.0641253e-006	333.33333
-0.961315	1.1071824e-006	334.83483
-0.960815	1.0272192e-006	336.33634
-0.960315	1.0579742e-006	337.83784
-0.959815	9.9031311e-007	339.33934
-0.959315	9.8416209e-007	340.84084
-0.958815	1.1071824e-006	342.34234
-0.958315	1.0579742e-006	343.84384
-0.957815	1.0026151e-006	345.34535
-0.957315	1.0456722e-006	346.84685
-0.956815	9.8416209e-007	348.34835
-0.956315	9.5340703e-007	349.84985
-0.955815	9.0419892e-007	351.35135
-0.955315	9.1034994e-007	352.85285
-0.954815	9.2265196e-007	354.35435
-0.954315	8.8574588e-007	355.85586
-0.953815	8.6729284e-007	357.35736
-0.953315	9.2880297e-007	358.85886
-0.952815	8.0578271e-007	360.36036
-0.952315	8.6729284e-007	361.86186
-0.951815	7.8732967e-007	363.36336
-0.951315	8.1808474e-007	364.86486
-0.950815	8.3038677e-007	366.36637
-0.950315	7.1351752e-007	367.86787
-0.949815	7.7502765e-007	369.36937
-0.949315	8.1808474e-007	370.87087
-0.948815	6.9506448e-007	372.37237
-0.948315	6.9506448e-007	373.87387
-0.947815	6.8891346e-007	375.37538
-0.947315	6.3355435e-007	376.87688
-0.946815	6.3970536e-007	378.37838
-0.946315	5.4744016e-007	379.87988
-0.945815	6.2125232e-007	381.38138
-0.945315	6.0279928e-007	382.88288
-0.944815	5.8434624e-007	384.38438
-0.944315	5.7204422e-007	385.88589
-0.943815	5.658932e-007	387.38739
-0.943315	5.0438307e-007	388.88889
-0.942815	5.5974219e-007	390.39039
-0.942315	5.4744016e-007	391.89189
-0.941815	5.2898712e-007	393.39339
-0.941315	4.8593003e-007	394.89489
-0.940815	4.6747699e-007	396.3964
-0.940315	4.8593003e-007	397.8979
-0.939815	5.0438307e-007	399.3994
-0.939315	4.1826889e-007	400.9009
-0.938815	3.6906078e-007	402.4024
-0.938315	3.752118e-007	403.9039
-0.937815	4.3672193e-007	405.40541
-0.937315	3.5675876e-007	406.90691
-0.936815	3.9366484e-007	408.40841
-0.936315	3.752118e-007	409.90991
-0.935815	3.2600369e-007	411.41141
-0.935315	4.1211788e-007	412.91291
-0.934815	3.3830572e-007	414.41441
-0.934315	2.7064458e-007	415.91592
-0.933815	2.4604052e-007	417.41742
-0.933315	2.829466e-007	418.91892
-0.932815	3.3215471e-007	420.42042
-0.932315	3.0139964e-007	421.92192
-0.931815	1.9683242e-007	423.42342
-0.931315	2.0298343e-007	424.92492
-0.930815	1.414733e-007	426.42643
-0.930315	1.7837938e-007	427.92793
-0.929815	1.414733e-007	429.42943
-0.929315	2.4604052e-007	430.93093
-0.928815	1.2302026e-007	432.43243
-0.928315	1.2917127e-007	433.93393
-0.927815	8.6114183e-008	435.43544
-0.927315	1.3532229e-007	436.93694
-0.926815	1.2917127e-007	438.43844
-0.926315	1.3532229e-007	439.93994
-0.925815	4.3057092e-008	441.44144
-0.925315	5.5359118e-008	442.94294
-0.924815	5.5359118e-008	444.44444
-0.924315	1.1071824e-007	445.94595
-0.923815	4.3057092e-008	447.44745
-0.923315	-6.1510131e-009	448.94895
-0.922815	3.6906078e-008	450.45045
-0.922315	6.1510131e-009	451.95195
-0.921815	0	453.45345
-0.921315	-2.4604052e-008	454.95495
-0.920815	-3.0755065e-008	456.45646
-0.920315	-6.7661144e-008	457.95796
-0.919815	-1.0456722e-007	459.45946
-0.919315	-7.3812157e-008	460.96096
-0.918815	-2.4604052e-008	462.46246
-0.918315	-2.4604052e-008	463.96396
-0.917815	-6.1510131e-008	465.46547
-0.917315	-1.2917127e-007	466.96697
-0.916815	-1.9683242e-007	468.46847
-0.916315	-1.1686925e-007	469.96997
-0.915815	-1.2302026e-007	471.47147
-0.915315	-1.414733e-007	472.97297
-0.914815	-1.9683242e-007	474.47447
-0.914315	-1.9683242e-007	475.97598
-0.913815	-1.7222837e-007	477.47748
-0.913315	-2.0298343e-007	478.97898
-0.912815	-1.7837938e-007	480.48048
-0.912315	-1.9683242e-007	481.98198
-0.911815	-1.8453039e-007	483.48348
-0.911315	-2.4604052e-007	484.98499
-0.910815	-2.2758748e-007	486.48649
-0.910315	-2.7679559e-007	487.98799
-0.909815	-2.1528546e-007	489.48949
-0.909315	-3.1985268e-007	490.99099
-0.908815	-3.3830572e-007	492.49249
-0.908315	-2.9524863e-007	493.99399
-0.907815	-3.2600369e-007	495.4955
-0.907315	-3.5675876e-007	496.997
-0.906815	-3.8751382e-007	498.4985
-0.906315	-3.4445673e-007	500
-0.905815	-3.9981585e-007	501.5015
-0.905315	-4.3057092e-007	503.003
-0.904815	-4.244199e-007	504.5045
-0.904315	-4.3672193e-007	506.00601
-0.903815	-4.4902395e-007	507.50751
-0.903315	-4.6132598e-007	509.00901
-0.902815	-4.5517497e-007	510.51051
-0.902315	-4.4902395e-007	512.01201
-0.901815	-3.9981585e-007	513.51351
-0.901315	-5.4744016e-007	515.01501
-0.900815	-5.1053409e-007	516.51652
-0.900315	-4.4287294e-007	518.01802
-0.899815	-5.0438307e-007	519.51952
-0.899315	-5.4128915e-007	521.02102
-0.898815	-5.5974219e-007	522.52252
-0.898315	-4.8593003e-007	524.02402
-0.897815	-5.1053409e-007	525.52553
-0.897315	-5.5359118e-007	527.02703
-0.896815	-5.5359118e-007	528.52853
-0.896315	-5.4744016e-007	530.03003
-0.895815	-5.7819523e-007	531.53153
-0.895315	-5.4744016e-007	533.03303
-0.894815	-6.7046043e-007	534.53453
-0.894315	-6.581584e-007	536.03604
-0.893815	-6.4585637e-007	537.53754
-0.893315	-7.1351752e-007	539.03904
-0.892815	-6.3355435e-007	540.54054
-0.892315	-7.073665e-007	542.04204
-0.891815	-7.1351752e-007	543.54354
-0.891315	-6.3355435e-007	545.04505
-0.890815	-7.073665e-007	546.54655
-0.890315	-7.2581954e-007	548.04805
-0.889815	-7.073665e-007	549.54955
-0.889315	-6.5200739e-007	551.05105
-0.888815	-7.6272562e-007	552.55255
-0.888315	-7.0121549e-007	554.05405
-0.887815	-7.6272562e-007	555.55556
-0.887315	-8.2423575e-007	557.05706
-0.886815	-7.6272562e-007	558.55856
-0.886315	-7.4427258e-007	560.06006
-0.885815	-7.504236e-007	561.56156
-0.885315	-8.1193373e-007	563.06306
-0.884815	-8.8574588e-007	564.56456
-0.884315	-8.2423575e-007	566.06607
-0.883815	-8.5499082e-007	567.56757
-0.883315	-7.9348069e-007	569.06907
-0.882815	-8.918969e-007	570.57057
-0.882315	-8.7344386e-007	572.07207
-0.881815	-8.7959487e-007	573.57357
-0.881315	-8.6114183e-007	575.07507
-0.880815	-8.5499082e-007	576.57658
-0.880315	-9.2880297e-007	578.07808
-0.879815	-9.41105e-007	579.57958
-0.879315	-9.2880297e-007	581.08108
-0.878815	-9.6570905e-007	582.58258
-0.878315	-9.5340703e-007	584.08408
-0.877815	-9.6570905e-007	585.58559
-0.877315	-9.6570905e-007	587.08709
-0.876815	-1.0333702e-006	588.58859
-0.876315	-9.7186007e-007	590.09009
-0.875815	-1.0210682e-006	591.59159
-0.875315	-9.4725601e-007	593.09309
-0.874815	-1.0272192e-006	594.59459
-0.874315	-1.0272192e-006	596.0961
-0.873815	-1.0333702e-006	597.5976
-0.873315	-1.0702763e-006	599.0991
-0.872815	-1.0764273e-006	600.6006
-0.872315	-1.0825783e-006	602.1021
-0.871815	-1.0764273e-006	603.6036
-0.871315	-1.0702763e-006	605.10511
-0.870815	-1.0333702e-006	606.60661
-0.870315	-1.0641253e-006	608.10811
-0.869815	-1.1194844e-006	609.60961
-0.869315	-1.1809945e-006	611.11111
-0.868815	-1.0764273e-006	612.61261
-0.868315	-1.1502394e-006	614.11411
-0.867815	-1.1563905e-006	615.61562
-0.867315	-1.1010313e-006	617.11712
-0.866815	-1.2794107e-006	618.61862
-0.866315	-1.1440884e-006	620.12012
-0.865815	-1.1686925e-006	621.62162
-0.865315	-1.1440884e-006	623.12312
-0.864815	-1.1748435e-006	624.62462
-0.864315	-1.1748435e-006	626.12613
-0.863815	-1.2117496e-006	627.62763
-0.863315	-1.2486557e-006	629.12913
-0.862815	-1.2055986e-006	630.63063
-0.862315	-1.3286188e-006	632.13213
-0.861815	-1.2055986e-006	633.63363
-0.861315	-1.2363536e-006	635.13514
-0.860815	-1.3470719e-006	636.63664
-0.860315	-1.2363536e-006	638.13814
-0.859815	-1.3409209e-006	639.63964
-0.859315	-1.3593739e-006	641.14114
-0.858815	-1.3716759e-006	642.64264
-0.858315	-1.3163168e-006	644.14414
-0.857815	-1.3163168e-006	645.64565
-0.857315	-1.39628e-006	647.14715
-0.856815	-1.4762431e-006	648.64865
-0.856315	-1.408582e-006	650.15015
-0.855815	-1.3040148e-006	651.65165
-0.855315	-1.408582e-006	653.15315
-0.854815	-1.4516391e-006	654.65465
-0.854315	-1.4762431e-006	656.15616
-0.853815	-1.433186e-006	657.65766
-0.853315	-1.402431e-006	659.15916
-0.852815	-1.390129e-006	660.66066
-0.852315	-1.3839779e-006	662.16216
-0.851815	-1.4577901e-006	663.66366
-0.851315	-1.4639411e-006	665.16517
-0.850815	-1.6054144e-006	666.66667
-0.850315	-1.4885452e-006	668.16817
-0.849815	-1.4946962e-006	669.66967
-0.849315	-1.5193002e-006	671.17117
-0.848815	-1.5069982e-006	672.67267
-0.848315	-1.4393371e-006	674.17417
-0.847815	-1.4577901e-006	675.67568
-0.847315	-1.5439043e-006	677.17718
-0.846815	-1.5316023e-006	678.67868
-0.846315	-1.5869614e-006	680.18018
-0.845815	-1.5377533e-006	681.68168
-0.845315	-1.5562063e-006	683.18318
-0.844815	-1.5500553e-006	684.68468
-0.844315	-1.6423205e-006	686.18619
-0.843815	-1.6361695e-006	687.68769
-0.843315	-1.6361695e-006	689.18919
-0.842815	-1.5808104e-006	690.69069
-0.842315	-1.5746593e-006	692.19219
-0.841815	-1.6115654e-006	693.69369
-0.841315	-1.5808104e-006	695.1952
-0.840815	-1.6115654e-006	696.6967
-0.840315	-1.6669245e-006	698.1982
-0.839815	-1.6669245e-006	699.6997
-0.839315	-1.6115654e-006	701.2012
-0.838815	-1.6423205e-006	702.7027
-0.838315	-1.6853776e-006	704.2042
-0.837815	-1.6546225e-006	705.70571
-0.837315	-1.5869614e-006	707.20721
-0.836815	-1.7284347e-006	708.70871
-0.836315	-1.7099816e-006	710.21021
-0.835815	-1.6423205e-006	711.71171
-0.835315	-1.6853776e-006	713.21321
-0.834815	-1.7530387e-006	714.71471
-0.834315	-1.7530387e-006	716.21622
-0.833815	-1.7776428e-006	717.71772
-0.833315	-1.7653408e-006	719.21922
-0.832815	-1.7776428e-006	720.72072
-0.832315	-1.7099816e-006	722.22222
-0.831815	-1.8206999e-006	723.72372
-0.831315	-1.8083978e-006	725.22523
-0.830815	-1.7837938e-006	726.72673
-0.830315	-1.7899448e-006	728.22823
-0.829815	-1.8576059e-006	729.72973
-0.829315	-1.8022468e-006	731.23123
-0.828815	-1.88221e-006	732.73273
-0.828315	-1.8514549e-006	734.23423
-0.827815	-1.876059e-006	735.73574
-0.827315	-1.9191161e-006	737.23724
-0.826815	-1.9252671e-006	738.73874
-0.826315	-1.8453039e-006	740.24024
-0.825815	-1.88221e-006	741.74174
-0.825315	-1.88221e-006	743.24324
-0.824815	-1.9375691e-006	744.74474
-0.824315	-1.888361e-006	746.24625
-0.823815	-1.894512e-006	747.74775
-0.823315	-1.900663e-006	749.24925
-0.822815	-1.9498711e-006	750.75075
-0.822315	-1.888361e-006	752.25225
-0.821815	-1.888361e-006	753.75375
-0.821315	-1.9437201e-006	755.25526
-0.820815	-1.9867772e-006	756.75676
-0.820315	-1.9806262e-006	758.25826
-0.819815	-2.0482874e-006	759.75976
-0.819315	-1.863757e-006	761.26126
-0.818815	-2.0175323e-006	762.76276
-0.818315	-2.0113813e-006	764.26426
-0.817815	-2.0482874e-006	765.76577
-0.817315	-2.0667404e-006	767.26727
-0.816815	-1.9806262e-006	768.76877
-0.816315	-2.0544384e-006	770.27027
-0.815815	-2.0482874e-006	771.77177
-0.815315	-2.1282505e-006	773.27327
-0.814815	-2.0421363e-006	774.77478
-0.814315	-2.0482874e-006	776.27628
-0.813815	-2.0913444e-006	777.77778
-0.813315	-2.0605894e-006	779.27928
-0.812815	-2.1036465e-006	780.78078
-0.812315	-2.0851934e-006	782.28228
-0.811815	-2.1344015e-006	783.78378
-0.811315	-2.1282505e-006	785.28529
-0.810815	-2.0974955e-006	786.78679
-0.810315	-2.1097975e-006	788.28829
-0.809815	-2.1036465e-006	789.78979
-0.809315	-2.1713076e-006	791.29129
-0.808815	-2.1344015e-006	792.79279
-0.808315	-2.1036465e-006	794.29429
-0.807815	-2.2451198e-006	795.7958
-0.807315	-2.1651566e-006	797.2973
-0.806815	-2.2020627e-006	798.7988
-0.806315	-2.2574218e-006	800.3003
-0.805815	-2.2451198e-006	801.8018
-0.805315	-2.2451198e-006	803.3033
-0.804815	-2.2266667e-006	804.8048
-0.804315	-2.3066299e-006	806.30631
-0.803815	-2.2020627e-006	807.80781
-0.803315	-2.2635728e-006	809.30931
-0.802815	-2.2820259e-006	810.81081
-0.802315	-2.2820259e-006	812.31231
-0.801815	-2.2574218e-006	813.81381
-0.801315	-2.2574218e-006	815.31532
-0.800815	-2.3250829e-006	816.81682
-0.800315	-2.3066299e-006	818.31832
-0.799815	-2.3189319e-006	819.81982
-0.799315	-2.2635728e-006	821.32132
-0.798815	-2.3189319e-006	822.82282
-0.798315	-2.3004789e-006	824.32432
-0.797815	-2.331234e-006	825.82583
-0.797315	-2.349687e-006	827.32733
-0.796815	-2.349687e-006	828.82883
-0.796315	-2.343536e-006	830.33033
-0.795815	-2.3127809e-006	831.83183
-0.795315	-2.4050461e-006	833.33333
-0.794815	-2.349687e-006	834.83484
-0.794315	-2.343536e-006	836.33634
-0.793815	-2.374291e-006	837.83784
-0.793315	-2.4111971e-006	839.33934
-0.792815	-2.3927441e-006	840.84084
-0.792315	-2.3988951e-006	842.34234
-0.791815	-2.4111971e-006	843.84384
-0.791315	-2.4296502e-006	845.34535
-0.790815	-2.36814e-006	846.84685
-0.790315	-2.4665562e-006	848.34835
-0.789815	-2.4234992e-006	849.84985
-0.789315	-2.4973113e-006	851.35135
-0.788815	-2.4604052e-006	852.85285
-0.788315	-2.4173481e-006	854.35435
-0.787815	-2.4665562e-006	855.85586
-0.787315	-2.4911603e-006	857.35736
-0.786815	-2.4481032e-006	858.85886
-0.786315	-2.5034623e-006	860.36036
-0.785815	-2.4481032e-006	861.86186
-0.785315	-2.4788583e-006	863.36336
-0.784815	-2.5034623e-006	864.86486
-0.784315	-2.5342174e-006	866.36637
-0.783815	-2.5772745e-006	867.86787
-0.783315	-2.5403684e-006	869.36937
-0.782815	-2.4665562e-006	870.87087
-0.782315	-2.5403684e-006	872.37237
-0.781815	-2.5588214e-006	873.87387
-0.781315	-2.5957275e-006	875.37538
-0.780815	-2.6141806e-006	876.87688
-0.780315	-2.5711235e-006	878.37838
-0.779815	-2.7002947e-006	879.87988
-0.779315	-2.5649725e-006	881.38138
-0.778815	-2.5772745e-006	882.88288
-0.778315	-2.6141806e-006	884.38438
-0.777815	-2.5895765e-006	885.88589
-0.777315	-2.5895765e-006	887.38739
-0.776815	-2.5157643e-006	888.88889
-0.776315	-2.5895765e-006	890.39039
-0.775815	-2.6695397e-006	891.89189
-0.775315	-2.5772745e-006	893.39339
-0.774815	-2.6510866e-006	894.89489
-0.774315	-2.6387846e-006	896.3964
-0.773815	-2.5772745e-006	897.8979
-0.773315	-2.6387846e-006	899.3994
-0.772815	-2.6818417e-006	900.9009
-0.772315	-2.6141806e-006	902.4024
-0.771815	-2.6941437e-006	903.9039
-0.771315	-2.7002947e-006	905.40541
-0.770815	-2.7372008e-006	906.90691
-0.770315	-2.6941437e-006	908.40841
-0.769815	-2.7064458e-006	909.90991
-0.769315	-2.6941437e-006	911.41141
-0.768815	-2.7556539e-006	912.91291
-0.768315	-2.6633887e-006	914.41441
-0.767815	-2.7248988e-006	915.91592
-0.767315	-2.7372008e-006	917.41742
-0.766815	-2.7248988e-006	918.91892
-0.766315	-2.7741069e-006	920.42042
-0.765815	-2.7187478e-006	921.92192
-0.765315	-2.7556539e-006	923.42342
-0.764815	-2.7372008e-006	924.92492
-0.764315	-2.7864089e-006	926.42643
-0.763815	-2.7433518e-006	927.92793
-0.763315	-2.7802579e-006	929.42943
-0.762815	-2.7987109e-006	930.93093
-0.762315	-2.817164e-006	932.43243
-0.761815	-2.835617e-006	933.93393
-0.761315	-2.804862e-006	935.43544
-0.760815	-2.7987109e-006	936.93694
-0.760315	-2.829466e-006	938.43844
-0.759815	-2.8663721e-006	939.93994
-0.759315	-2.841768e-006	941.44144
-0.758815	-2.835617e-006	942.94294
-0.758315	-2.841768e-006	944.44444
-0.757815	-2.835617e-006	945.94595
-0.757315	-2.8540701e-006	947.44745
-0.756815	-2.8479191e-006	948.94895
-0.756315	-2.9155802e-006	950.45045
-0.755815	-2.829466e-006	951.95195
-0.755315	-2.8602211e-006	953.45345
-0.754815	-2.9094292e-006	954.95495
-0.754315	-2.9032782e-006	956.45646
-0.753815	-2.8725231e-006	957.95796
-0.753315	-2.8725231e-006	959.45946
-0.752815	-2.9094292e-006	960.96096
-0.752315	-2.9094292e-006	962.46246
-0.751815	-2.9217312e-006	963.96396
-0.751315	-2.9094292e-006	965.46547
-0.750815	-2.9586373e-006	966.96697
-0.750315	-2.9217312e-006	968.46847
-0.749815	-2.9647883e-006	969.96997
-0.749315	-2.9155802e-006	971.47147
-0.748815	-2.9278822e-006	972.97297
-0.748315	-3.0078454e-006	974.47447
-0.747815	-2.9094292e-006	975.97598
-0.747315	-2.9955434e-006	977.47748
-0.746815	-2.9278822e-006	978.97898
-0.746315	-3.0078454e-006	980.48048
-0.745815	-2.9155802e-006	981.98198
-0.745315	-2.9401843e-006	983.48348
-0.744815	-2.9524863e-006	984.98499
-0.744315	-3.0016944e-006	986.48649
-0.743815	-2.9340332e-006	987.98799
-0.743315	-3.0139964e-006	989.48949
-0.742815	-3.0324494e-006	990.99099
-0.742315	-2.9893924e-006	992.49249
-0.741815	-3.0139964e-006	993.99399
-0.741315	-3.0201474e-006	995.4955
-0.740815	-2.9893924e-006	996.997
-0.740315	-3.0386005e-006	998.4985
-0.739815	-3.0078454e-006	1000
-0.739315	-3.0139964e-006	1001.5015
-0.738815	-3.1247146e-006	1003.003
-0.738315	-2.9955434e-006	1004.5045
-0.737815	-3.0509025e-006	1006.006
-0.737315	-3.0509025e-006	1007.5075
-0.736815	-2.9955434e-006	1009.009
-0.736315	-3.0939596e-006	1010.5105
-0.735815	-3.0878086e-006	1012.012
-0.735315	-3.0509025e-006	1013.5135
-0.734815	-3.0939596e-006	1015.015
-0.734315	-3.0509025e-006	1016.5165
-0.733815	-3.0262984e-006	1018.018
-0.733315	-3.1554697e-006	1019.5195
-0.732815	-3.1124126e-006	1021.021
-0.732315	-3.1431677e-006	1022.5225
-0.731815	-3.0939596e-006	1024.024
-0.731315	-3.1124126e-006	1025.5255
-0.730815	-3.0939596e-006	1027.027
-0.730315	-3.1739227e-006	1028.5285
-0.729815	-3.0693555e-006	1030.03
-0.729315	-3.1431677e-006	1031.5315
-0.728815	-3.1677717e-006	1033.033
-0.728315	-3.1185636e-006	1034.5345
-0.727815	-3.1247146e-006	1036.036
-0.727315	-3.1247146e-006	1037.5375
-0.726815	-3.1862248e-006	1039.039
-0.726315	-3.1308657e-006	1040.5405
-0.725815	-3.1431677e-006	1042.042
-0.725315	-3.1800738e-006	1043.5435
-0.724815	-3.1431677e-006	1045.045
-0.724315	-3.2108288e-006	1046.5465
-0.723815	-3.1800738e-006	1048.048
-0.723315	-3.2231309e-006	1049.5495
-0.722815	-3.1308657e-006	1051.0511
-0.722315	-3.1923758e-006	1052.5526
-0.721815	-3.1739227e-006	1054.0541
-0.721315	-3.1800738e-006	1055.5556
-0.720815	-3.2169798e-006	1057.0571
-0.720315	-3.2477349e-006	1058.5586
-0.719815	-3.1985268e-006	1060.0601
-0.719315	-3.2231309e-006	1061.5616
-0.718815	-3.2415839e-006	1063.0631
-0.718315	-3.284641e-006	1064.5646
-0.717815	-3.2415839e-006	1066.0661
-0.717315	-3.2108288e-006	1067.5676
-0.716815	-3.2477349e-006	1069.0691
-0.716315	-3.27849e-006	1070.5706
-0.715815	-3.2169798e-006	1072.0721
-0.715315	-3.3707552e-006	1073.5736
-0.714815	-3.309245e-006	1075.0751
-0.714315	-3.2661879e-006	1076.5766
-0.713815	-3.296943e-006	1078.0781
-0.713315	-3.3338491e-006	1079.5796
-0.712815	-3.4199633e-006	1081.0811
-0.712315	-3.2661879e-006	1082.5826
-0.711815	-3.3584531e-006	1084.0841
-0.711315	-3.2538859e-006	1085.5856
-0.710815	-3.2538859e-006	1087.0871
-0.710315	-3.2600369e-006	1088.5886
-0.709815	-3.3646042e-006	1090.0901
-0.709315	-3.309245e-006	1091.5916
-0.708815	-3.3338491e-006	1093.0931
-0.708315	-3.3707552e-006	1094.5946
-0.707815	-3.303094e-006	1096.0961
-0.707315	-3.3584531e-006	1097.5976
-0.706815	-3.3584531e-006	1099.0991
-0.706315	-3.3400001e-006	1100.6006
-0.705815	-3.3769062e-006	1102.1021
-0.705315	-3.3646042e-006	1103.6036
-0.704815	-3.303094e-006	1105.1051
-0.704315	-3.2600369e-006	1106.6066
-0.703815	-3.3769062e-006	1108.1081
-0.703315	-3.3523021e-006	1109.6096
-0.702815	-3.3707552e-006	1111.1111
-0.702315	-3.3892082e-006	1112.6126
-0.701815	-3.3953592e-006	1114.1141
-0.701315	-3.4138123e-006	1115.6156
-0.700815	-3.4015102e-006	1117.1171
-0.700315	-3.3953592e-006	1118.6186
-0.699815	-3.4568693e-006	1120.1201
-0.699315	-3.3830572e-006	1121.6216
-0.698815	-3.3892082e-006	1123.1231
-0.698315	-3.4261143e-006	1124.6246
-0.697815	-3.4076612e-006	1126.1261
-0.697315	-3.4261143e-006	1127.6276
-0.696815	-3.4507183e-006	1129.1291
-0.696315	-3.4814734e-006	1130.6306
-0.695815	-3.4691714e-006	1132.1321
-0.695315	-3.4630204e-006	1133.6336
-0.694815	-3.4199633e-006	1135.1351
-0.694315	-3.4876244e-006	1136.6366
-0.693815	-3.5491345e-006	1138.1381
-0.693315	-3.4445673e-006	1139.6396
-0.692815	-3.3646042e-006	1141.1411
-0.692315	-3.4384163e-006	1142.6426
-0.691815	-3.5245305e-006	1144.1441
-0.691315	-3.5183795e-006	1145.6456
-0.690815	-3.5060775e-006	1147.1471
-0.690315	-3.3830572e-006	1148.6486
-0.689815	-3.4076612e-006	1150.1502
-0.689315	-3.5737386e-006	1151.6517
-0.688815	-3.5429835e-006	1153.1532
-0.688315	-3.4568693e-006	1154.6547
-0.687815	-3.5122285e-006	1156.1562
-0.687315	-3.4630204e-006	1157.6577
-0.686815	-3.5614366e-006	1159.1592
-0.686315	-3.5491345e-006	1160.6607
-0.685815	-3.5737386e-006	1162.1622
-0.685315	-3.5122285e-006	1163.6637
-0.684815	-3.5429835e-006	1165.1652
-0.684315	-3.5921916e-006	1166.6667
-0.683815	-3.5491345e-006	1168.1682
-0.683315	-3.5429835e-006	1169.6697
-0.682815	-3.4568693e-006	1171.1712
-0.682315	-3.4937754e-006	1172.6727
-0.681815	-3.5614366e-006	1174.1742
-0.681315	-3.5860406e-006	1175.6757
-0.680815	-3.4507183e-006	1177.1772
-0.680315	-3.5183795e-006	1178.6787
-0.679815	-3.5491345e-006	1180.1802
-0.679315	-3.6537018e-006	1181.6817
-0.678815	-3.5860406e-006	1183.1832
-0.678315	-3.5860406e-006	1184.6847
-0.677815	-3.5675876e-006	1186.1862
-0.677315	-3.5860406e-006	1187.6877
-0.676815	-3.5737386e-006	1189.1892
-0.676315	-3.6044937e-006	1190.6907
-0.675815	-3.6413997e-006	1192.1922
-0.675315	-3.5983426e-006	1193.6937
-0.674815	-3.7029099e-006	1195.1952
-0.674315	-3.5798896e-006	1196.6967
-0.673815	-3.6167957e-006	1198.1982
-0.673315	-3.5368325e-006	1199.6997
-0.672815	-3.5798896e-006	1201.2012
-0.672315	-3.6167957e-006	1202.7027
-0.671815	-3.6844568e-006	1204.2042
-0.671315	-3.6352487e-006	1205.7057
-0.670815	-3.6044937e-006	1207.2072
-0.670315	-3.6906078e-006	1208.7087
-0.669815	-3.6967589e-006	1210.2102
-0.669315	-3.6044937e-006	1211.7117
-0.668815	-3.6844568e-006	1213.2132
-0.668315	-3.7213629e-006	1214.7147
-0.667815	-3.6044937e-006	1216.2162
-0.667315	-3.6906078e-006	1217.7177
-0.666815	-3.7213629e-006	1219.2192
-0.666315	-3.6967589e-006	1220.7207
-0.665815	-3.6413997e-006	1222.2222
-0.665315	-3.6537018e-006	1223.7237
-0.664815	-3.6537018e-006	1225.2252
-0.664315	-3.6106447e-006	1226.7267
-0.663815	-3.5921916e-006	1228.2282
-0.663315	-3.6475508e-006	1229.7297
-0.662815	-3.6967589e-006	1231.2312
-0.662315	-3.6413997e-006	1232.7327
-0.661815	-3.6660038e-006	1234.2342
-0.661315	-3.6660038e-006	1235.7357
-0.660815	-3.6475508e-006	1237.2372
-0.660315	-3.7336649e-006	1238.7387
-0.659815	-3.7336649e-006	1240.2402
-0.659315	-3.739816e-006	1241.7417
-0.658815	-3.7213629e-006	1243.2432
-0.658315	-3.739816e-006	1244.7447
-0.657815	-3.7029099e-006	1246.2462
-0.657315	-3.6967589e-006	1247.7477
-0.656815	-3.752118e-006	1249.2492
-0.656315	-3.76442e-006	1250.7508
-0.655815	-3.6967589e-006	1252.2523
-0.655315	-3.745967e-006	1253.7538
-0.654815	-3.6598528e-006	1255.2553
-0.654315	-3.7275139e-006	1256.7568
-0.653815	-3.770571e-006	1258.2583
-0.653315	-3.7336649e-006	1259.7598
-0.652815	-3.752118e-006	1261.2613
-0.652315	-3.782873e-006	1262.7628
-0.651815	-3.6844568e-006	1264.2643
-0.651315	-3.7951751e-006	1265.7658
-0.650815	-3.7029099e-006	1267.2673
-0.650315	-3.6967589e-006	1268.7688
-0.649815	-3.739816e-006	1270.2703
-0.649315	-3.7275139e-006	1271.7718
-0.648815	-3.776722e-006	1273.2733
-0.648315	-3.7275139e-006	1274.7748
-0.647815	-3.782873e-006	1276.2763
-0.647315	-3.76442e-006	1277.7778
-0.646815	-3.745967e-006	1279.2793
-0.646315	-3.76442e-006	1280.7808
-0.645815	-3.8074771e-006	1282.2823
-0.645315	-3.776722e-006	1283.7838
-0.644815	-3.782873e-006	1285.2853
-0.644315	-3.7336649e-006	1286.7868
-0.643815	-3.8136281e-006	1288.2883
-0.643315	-3.745967e-006	1289.7898
-0.642815	-3.7951751e-006	1291.2913
-0.642315	-3.76442e-006	1292.7928
-0.641815	-3.7951751e-006	1294.2943
-0.641315	-3.776722e-006	1295.7958
-0.640815	-3.8136281e-006	1297.2973
-0.640315	-3.7890241e-006	1298.7988
-0.639815	-3.8382322e-006	1300.3003
-0.639315	-3.8136281e-006	1301.8018
-0.638815	-3.8443832e-006	1303.3033
-0.638315	-3.7890241e-006	1304.8048
-0.637815	-3.8689872e-006	1306.3063
-0.637315	-3.8566852e-006	1307.8078
-0.636815	-3.8566852e-006	1309.3093
-0.636315	-3.8566852e-006	1310.8108
-0.635815	-3.8197791e-006	1312.3123
-0.635315	-3.8689872e-006	1313.8138
-0.634815	-3.8566852e-006	1315.3153
-0.634315	-3.7951751e-006	1316.8168
-0.633815	-3.782873e-006	1318.3183
-0.633315	-3.776722e-006	1319.8198
-0.632815	-3.8013261e-006	1321.3213
-0.632315	-3.8566852e-006	1322.8228
-0.631815	-3.9058933e-006	1324.3243
-0.631315	-3.8997423e-006	1325.8258
-0.630815	-3.8751382e-006	1327.3273
-0.630315	-3.8997423e-006	1328.8288
-0.629815	-3.9243463e-006	1330.3303
-0.629315	-3.8443832e-006	1331.8318
-0.628815	-3.8751382e-006	1333.3333
-0.628315	-3.7951751e-006	1334.8348
-0.627815	-3.7890241e-006	1336.3363
-0.627315	-3.8197791e-006	1337.8378
-0.626815	-3.9304974e-006	1339.3393
-0.626315	-3.8689872e-006	1340.8408
-0.625815	-3.8935913e-006	1342.3423
-0.625315	-3.8874403e-006	1343.8438
-0.624815	-3.8689872e-006	1345.3453
-0.624315	-3.8136281e-006	1346.8468
-0.623815	-3.8751382e-006	1348.3483
-0.623315	-3.9058933e-006	1349.8498
-0.622815	-3.9366484e-006	1351.3514
-0.622315	-3.8197791e-006	1352.8529
-0.621815	-3.9735544e-006	1354.3544
-0.621315	-3.9120443e-006	1355.8559
-0.620815	-3.9058933e-006	1357.3574
-0.620315	-3.8751382e-006	1358.8589
-0.619815	-3.8874403e-006	1360.3604
-0.619315	-3.9674034e-006	1361.8619
-0.618815	-3.8874403e-006	1363.3634
-0.618315	-3.9181953e-006	1364.8649
-0.617815	-3.9058933e-006	1366.3664
-0.617315	-3.8628362e-006	1367.8679
-0.616815	-3.8382322e-006	1369.3694
-0.616315	-3.9304974e-006	1370.8709
-0.615815	-3.9181953e-006	1372.3724
-0.615315	-3.8874403e-006	1373.8739
-0.614815	-3.9674034e-006	1375.3754
-0.614315	-3.9304974e-006	1376.8769
-0.613815	-3.8505342e-006	1378.3784
-0.613315	-3.9181953e-006	1379.8799
-0.612815	-3.8812893e-006	1381.3814
-0.612315	-3.8628362e-006	1382.8829
-0.611815	-3.9366484e-006	1384.3844
-0.611315	-3.9612524e-006	1385.8859
-0.610815	-3.9489504e-006	1387.3874
-0.610315	-3.9366484e-006	1388.8889
-0.609815	-3.9366484e-006	1390.3904
-0.609315	-3.9243463e-006	1391.8919
-0.608815	-3.9551014e-006	1393.3934
-0.608315	-3.9489504e-006	1394.8949
-0.607815	-3.8259301e-006	1396.3964
-0.607315	-3.9551014e-006	1397.8979
-0.606815	-3.8751382e-006	1399.3994
-0.606315	-3.9181953e-006	1400.9009
-0.605815	-3.9735544e-006	1402.4024
-0.605315	-3.9797055e-006	1403.9039
-0.604815	-3.9243463e-006	1405.4054
-0.604315	-3.9243463e-006	1406.9069
-0.603815	-4.0350646e-006	1408.4084
-0.603315	-3.9551014e-006	1409.9099
-0.602815	-3.9243463e-006	1411.4114
-0.602315	-3.9120443e-006	1412.9129
-0.601815	-3.9858565e-006	1414.4144
-0.601315	-3.9366484e-006	1415.9159
-0.600815	-3.9120443e-006	1417.4174
-0.600315	-3.8935913e-006	1418.9189
-0.599815	-4.0043095e-006	1420.4204
-0.599315	-3.9735544e-006	1421.9219
-0.598815	-4.0104605e-006	1423.4234
-0.598315	-3.9427994e-006	1424.9249
-0.597815	-4.0166115e-006	1426.4264
-0.597315	-4.0104605e-006	1427.9279
-0.596815	-4.0043095e-006	1429.4294
-0.596315	-3.9674034e-006	1430.9309
-0.595815	-3.9858565e-006	1432.4324
-0.595315	-3.9858565e-006	1433.9339
-0.594815	-3.9551014e-006	1435.4354
-0.594315	-3.8935913e-006	1436.9369
-0.593815	-3.9797055e-006	1438.4384
-0.593315	-3.9612524e-006	1439.9399
-0.592815	-3.9797055e-006	1441.4414
-0.592315	-3.9797055e-006	1442.9429
-0.591815	-3.9674034e-006	1444.4444
-0.591315	-4.0227626e-006	1445.9459
-0.590815	-3.9797055e-006	1447.4474
-0.590315	-4.0596686e-006	1448.9489
-0.589815	-3.9858565e-006	1450.4505
-0.589315	-3.9674034e-006	1451.952
-0.588815	-3.9551014e-006	1453.4535
-0.588315	-4.0104605e-006	1454.955
-0.587815	-4.0596686e-006	1456.4565
-0.587315	-4.0227626e-006	1457.958
-0.586815	-3.9612524e-006	1459.4595
-0.586315	-3.9366484e-006	1460.961
-0.585815	-3.9735544e-006	1462.4625
-0.585315	-4.0412156e-006	1463.964
-0.584815	-3.9920075e-006	1465.4655
-0.584315	-4.0104605e-006	1466.967
-0.583815	-4.0043095e-006	1468.4685
-0.583315	-4.0289136e-006	1469.97
-0.582815	-3.9735544e-006	1471.4715
-0.582315	-4.0043095e-006	1472.973
-0.581815	-3.9858565e-006	1474.4745
-0.581315	-3.9981585e-006	1475.976
-0.580815	-3.9858565e-006	1477.4775
-0.580315	-4.0350646e-006	1478.979
-0.579815	-4.0350646e-006	1480.4805
-0.579315	-4.0104605e-006	1481.982
-0.578815	-3.9551014e-006	1483.4835
-0.578315	-4.0350646e-006	1484.985
-0.577815	-4.0535176e-006	1486.4865
-0.577315	-4.0104605e-006	1487.988
-0.576815	-4.0658196e-006	1489.4895
-0.576315	-4.0166115e-006	1490.991
-0.575815	-4.0412156e-006	1492.4925
-0.575315	-3.9797055e-006	1493.994
-0.574815	-3.9797055e-006	1495.4955
-0.574315	-4.0043095e-006	1496.997
-0.573815	-4.0350646e-006	1498.4985
-0.573315	-4.1211788e-006	1500
-0.572815	-4.0781217e-006	1501.5015
-0.572315	-3.9858565e-006	1503.003
-0.571815	-4.0043095e-006	1504.5045
-0.571315	-4.0596686e-006	1506.006
-0.570815	-4.0658196e-006	1507.5075
-0.570315	-4.0043095e-006	1509.009
-0.569815	-4.0043095e-006	1510.5105
-0.569315	-3.9920075e-006	1512.012
-0.568815	-4.0658196e-006	1513.5135
-0.568315	-4.1211788e-006	1515.015
-0.567815	-4.0658196e-006	1516.5165
-0.567315	-4.0781217e-006	1518.018
-0.566815	-4.1211788e-006	1519.5195
-0.566315	-4.0473666e-006	1521.021
-0.565815	-4.0473666e-006	1522.5225
-0.565315	-4.0781217e-006	1524.024
-0.564815	-3.9612524e-006	1525.5255
-0.564315	-4.0596686e-006	1527.027
-0.563815	-4.0412156e-006	1528.5285
-0.563315	-4.0473666e-006	1530.03
-0.562815	-4.0104605e-006	1531.5315
-0.562315	-4.0719707e-006	1533.033
-0.561815	-4.0719707e-006	1534.5345
-0.561315	-4.0781217e-006	1536.036
-0.560815	-3.9858565e-006	1537.5375
-0.560315	-4.0412156e-006	1539.039
-0.559815	-4.0781217e-006	1540.5405
-0.559315	-4.0350646e-006	1542.042
-0.558815	-4.0535176e-006	1543.5435
-0.558315	-4.0842727e-006	1545.045
-0.557815	-3.9858565e-006	1546.5465
-0.557315	-4.0104605e-006	1548.048
-0.556815	-4.0227626e-006	1549.5495
-0.556315	-4.0166115e-006	1551.0511
-0.555815	-4.0842727e-006	1552.5526
-0.555315	-3.9674034e-006	1554.0541
-0.554815	-4.0904237e-006	1555.5556
-0.554315	-4.1150277e-006	1557.0571
-0.553815	-4.0473666e-006	1558.5586
-0.553315	-4.1088767e-006	1560.0601
-0.552815	-4.0227626e-006	1561.5616
-0.552315	-4.1273298e-006	1563.0631
-0.551815	-4.0842727e-006	1564.5646
-0.551315	-4.1211788e-006	1566.0661
-0.550815	-4.0719707e-006	1567.5676
-0.550315	-4.0658196e-006	1569.0691
-0.549815	-4.0965747e-006	1570.5706
-0.549315	-4.0965747e-006	1572.0721
-0.548815	-4.1273298e-006	1573.5736
-0.548315	-4.0842727e-006	1575.0751
-0.547815	-4.0535176e-006	1576.5766
-0.547315	-4.0719707e-006	1578.0781
-0.546815	-4.0535176e-006	1579.5796
-0.546315	-4.1150277e-006	1581.0811
-0.545815	-4.0965747e-006	1582.5826
-0.545315	-4.0904237e-006	1584.0841
-0.544815	-4.1642359e-006	1585.5856
-0.544315	-4.0658196e-006	1587.0871
-0.543815	-4.1580848e-006	1588.5886
-0.543315	-4.1088767e-006	1590.0901
-0.542815	-4.0719707e-006	1591.5916
-0.542315	-4.1457828e-006	1593.0931
-0.541815	-4.1519338e-006	1594.5946
-0.541315	-4.1519338e-006	1596.0961
-0.540815	-4.1027257e-006	1597.5976
-0.540315	-4.1150277e-006	1599.0991
-0.539815	-4.0535176e-006	1600.6006
-0.539315	-4.0842727e-006	1602.1021
-0.538815	-4.1703869e-006	1603.6036
-0.538315	-4.0535176e-006	1605.1051
-0.537815	-4.1211788e-006	1606.6066
-0.537315	-4.1273298e-006	1608.1081
-0.536815	-4.1211788e-006	1609.6096
-0.536315	-4.0904237e-006	1611.1111
-0.535815	-4.1580848e-006	1612.6126
-0.535315	-4.0781217e-006	1614.1141
-0.534815	-4.0965747e-006	1615.6156
-0.534315	-4.1580848e-006	1617.1171
-0.533815	-4.1273298e-006	1618.6186
-0.533315	-4.1396318e-006	1620.1201
-0.532815	-4.1642359e-006	1621.6216
-0.532315	-4.1642359e-006	1623.1231
-0.531815	-4.1642359e-006	1624.6246
-0.531315	-4.0596686e-006	1626.1261
-0.530815	-4.0596686e-006	1627.6276
-0.530315	-4.1273298e-006	1629.1291
-0.529815	-4.1273298e-006	1630.6306
-0.529315	-4.1273298e-006	1632.1321
-0.528815	-4.1334808e-006	1633.6336
-0.528315	-4.0904237e-006	1635.1351
-0.527815	-4.1396318e-006	1636.6366
-0.527315	-4.1457828e-006	1638.1381
-0.526815	-4.2072929e-006	1639.6396
-0.526315	-4.0289136e-006	1641.1411
-0.525815	-4.1027257e-006	1642.6426
-0.525315	-4.1027257e-006	1644.1441
-0.524815	-4.1580848e-006	1645.6456
-0.524315	-4.1580848e-006	1647.1471
-0.523815	-4.1765379e-006	1648.6486
-0.523315	-4.0904237e-006	1650.1502
-0.522815	-4.1949909e-006	1651.6517
-0.522315	-4.1150277e-006	1653.1532
-0.521815	-4.1396318e-006	1654.6547
-0.521315	-4.1396318e-006	1656.1562
-0.520815	-4.1150277e-006	1657.6577
-0.520315	-4.1703869e-006	1659.1592
-0.519815	-4.219595e-006	1660.6607
-0.519315	-4.1273298e-006	1662.1622
-0.518815	-4.1334808e-006	1663.6637
-0.518315	-4.231897e-006	1665.1652
-0.517815	-4.1519338e-006	1666.6667
-0.517315	-4.1396318e-006	1668.1682
-0.516815	-4.1396318e-006	1669.6697
-0.516315	-4.1396318e-006	1671.1712
-0.515815	-4.1273298e-006	1672.6727
-0.515315	-4.2072929e-006	1674.1742
-0.514815	-4.1765379e-006	1675.6757
-0.514315	-4.1519338e-006	1677.1772
-0.513815	-4.256501e-006	1678.6787
-0.513315	-4.2072929e-006	1680.1802
-0.512815	-4.1334808e-006	1681.6817
-0.512315	-4.1334808e-006	1683.1832
-0.511815	-4.1765379e-006	1684.6847
-0.511315	-4.1826889e-006	1686.1862
-0.510815	-4.1457828e-006	1687.6877
-0.510315	-4.1949909e-006	1689.1892
-0.509815	-4.1334808e-006	1690.6907
-0.509315	-4.1888399e-006	1692.1922
-0.508815	-4.1273298e-006	1693.6937
-0.508315	-4.219595e-006	1695.1952
-0.507815	-4.1519338e-006	1696.6967
-0.507315	-4.1396318e-006	1698.1982
-0.506815	-4.1826889e-006	1699.6997
-0.506315	-4.1949909e-006	1701.2012
-0.505815	-4.1334808e-006	1702.7027
-0.505315	-4.1519338e-006	1704.2042
-0.504815	-4.1273298e-006	1705.7057
-0.504315	-4.1703869e-006	1707.2072
-0.503815	-4.1150277e-006	1708.7087
-0.503315	-4.1765379e-006	1710.2102
-0.502815	-4.1211788e-006	1711.7117
-0.502315	-4.1703869e-006	1713.2132
-0.501815	-4.2811051e-006	1714.7147
-0.501315	-4.1826889e-006	1716.2162
-0.500815	-4.225746e-006	1717.7177
-0.500315	-4.2072929e-006	1719.2192
-0.499815	-4.231897e-006	1720.7207
-0.499315	-4.0965747e-006	1722.2222
-0.498815	-4.1888399e-006	1723.7237
-0.498315	-4.256501e-006	1725.2252
-0.497815	-4.1703869e-006	1726.7267
-0.497315	-4.1888399e-006	1728.2282
-0.496815	-4.219595e-006	1729.7297
-0.496315	-4.1580848e-006	1731.2312
-0.495815	-4.2626521e-006	1732.7327
-0.495315	-4.1703869e-006	1734.2342
-0.494815	-4.231897e-006	1735.7357
-0.494315	-4.1580848e-006	1737.2372
-0.493815	-4.1949909e-006	1738.7387
-0.493315	-4.1457828e-006	1740.2402
-0.492815	-4.1826889e-006	1741.7417
-0.492315	-4.1580848e-006	1743.2432
-0.491815	-4.1826889e-006	1744.7447
-0.491315	-4.0965747e-006	1746.2462
-0.490815	-4.1888399e-006	1747.7477
-0.490315	-4.1396318e-006	1749.2492
-0.489815	-4.219595e-006	1750.7508
-0.489315	-4.1826889e-006	1752.2523
-0.488815	-4.1826889e-006	1753.7538
-0.488315	-4.213444e-006	1755.2553
-0.487815	-4.244199e-006	1756.7568
-0.487315	-4.1826889e-006	1758.2583
-0.486815	-4.244199e-006	1759.7598
-0.486315	-4.213444e-006	1761.2613
-0.485815	-4.238048e-006	1762.7628
-0.485315	-4.25035e-006	1764.2643
-0.484815	-4.2749541e-006	1765.7658
-0.484315	-4.1580848e-006	1767.2673
-0.483815	-4.1888399e-006	1768.7688
-0.483315	-4.2688031e-006	1770.2703
-0.482815	-4.225746e-006	1771.7718
-0.482315	-4.238048e-006	1773.2733
-0.481815	-4.2811051e-006	1774.7748
-0.481315	-4.213444e-006	1776.2763
-0.480815	-4.1765379e-006	1777.7778
-0.480315	-4.2811051e-006	1779.2793
-0.479815	-4.2072929e-006	1780.7808
-0.479315	-4.1826889e-006	1782.2823
-0.478815	-4.2688031e-006	1783.7838
-0.478315	-4.231897e-006	1785.2853
-0.477815	-4.244199e-006	1786.7868
-0.477315	-4.1826889e-006	1788.2883
-0.476815	-4.213444e-006	1789.7898
-0.476315	-4.225746e-006	1791.2913
-0.475815	-4.231897e-006	1792.7928
-0.475315	-4.2011419e-006	1794.2943
-0.474815	-4.1765379e-006	1795.7958
-0.474315	-4.2811051e-006	1797.2973
-0.473815	-4.256501e-006	1798.7988
-0.473315	-4.1949909e-006	1800.3003
-0.472815	-4.213444e-006	1801.8018
-0.472315	-4.25035e-006	1803.3033
-0.471815	-4.1949909e-006	1804.8048
-0.471315	-4.225746e-006	1806.3063
-0.470815	-4.225746e-006	1807.8078
-0.470315	-4.213444e-006	1809.3093
-0.469815	-4.231897e-006	1810.8108
-0.469315	-4.2872561e-006	1812.3123
-0.468815	-4.2872561e-006	1813.8138
-0.468315	-4.231897e-006	1815.3153
-0.467815	-4.2011419e-006	1816.8168
-0.467315	-4.2934071e-006	1818.3183
-0.466815	-4.213444e-006	1819.8198
-0.466315	-4.238048e-006	1821.3213
-0.465815	-4.238048e-006	1822.8228
-0.465315	-4.2072929e-006	1824.3243
-0.464815	-4.238048e-006	1825.8258
-0.464315	-4.225746e-006	1827.3273
-0.463815	-4.2749541e-006	1828.8288
-0.463315	-4.2995581e-006	1830.3303
-0.462815	-4.213444e-006	1831.8318
-0.462315	-4.3241622e-006	1833.3333
-0.461815	-4.2749541e-006	1834.8348
-0.461315	-4.3057092e-006	1836.3363
-0.460815	-4.2072929e-006	1837.8378
-0.460315	-4.2072929e-006	1839.3393
-0.459815	-4.2811051e-006	1840.8408
-0.459315	-4.238048e-006	1842.3423
-0.458815	-4.2934071e-006	1843.8438
-0.458315	-4.3426152e-006	1845.3453
-0.457815	-4.244199e-006	1846.8468
-0.457315	-4.238048e-006	1848.3483
-0.456815	-4.2934071e-006	1849.8498
-0.456315	-4.256501e-006	1851.3514
-0.455815	-4.3118602e-006	1852.8529
-0.455315	-4.2688031e-006	1854.3544
-0.454815	-4.3364642e-006	1855.8559
-0.454315	-4.25035e-006	1857.3574
-0.453815	-4.25035e-006	1858.8589
-0.453315	-4.2626521e-006	1860.3604
-0.452815	-4.3426152e-006	1861.8619
-0.452315	-4.213444e-006	1863.3634
-0.451815	-4.2995581e-006	1864.8649
-0.451315	-4.3487662e-006	1866.3664
-0.450815	-4.3241622e-006	1867.8679
-0.450315	-4.2688031e-006	1869.3694
-0.449815	-4.3426152e-006	1870.8709
-0.449315	-4.2626521e-006	1872.3724
-0.448815	-4.213444e-006	1873.8739
-0.448315	-4.2688031e-006	1875.3754
-0.447815	-4.3057092e-006	1876.8769
-0.447315	-4.2688031e-006	1878.3784
-0.446815	-4.2011419e-006	1879.8799
-0.446315	-4.219595e-006	1881.3814
-0.445815	-4.2749541e-006	1882.8829
-0.445315	-4.2626521e-006	1884.3844
-0.444815	-4.2872561e-006	1885.8859
-0.444315	-4.3303132e-006	1887.3874
-0.443815	-4.25035e-006	1888.8889
-0.443315	-4.256501e-006	1890.3904
-0.442815	-4.2749541e-006	1891.8919
-0.442315	-4.3057092e-006	1893.3934
-0.441815	-4.2934071e-006	1894.8949
-0.441315	-4.3487662e-006	1896.3964
-0.440815	-4.3241622e-006	1897.8979
-0.440315	-4.2811051e-006	1899.3994
-0.439815	-4.3118602e-006	1900.9009
-0.439315	-4.244199e-006	1902.4024
-0.438815	-4.2872561e-006	1903.9039
-0.438315	-4.2688031e-006	1905.4054
-0.437815	-4.2995581e-006	1906.9069
-0.437315	-4.2688031e-006	1908.4084
-0.436815	-4.3118602e-006	1909.9099
-0.436315	-4.244199e-006	1911.4114
-0.435815	-4.3057092e-006	1912.9129
-0.435315	-4.3118602e-006	1914.4144
-0.434815	-4.3487662e-006	1915.9159
-0.434315	-4.2995581e-006	1917.4174
-0.433815	-4.2749541e-006	1918.9189
-0.433315	-4.2688031e-006	1920.4204
-0.432815	-4.3057092e-006	1921.9219
-0.432315	-4.3118602e-006	1923.4234
-0.431815	-4.3303132e-006	1924.9249
-0.431315	-4.3118602e-006	1926.4264
-0.430815	-4.3241622e-006	1927.9279
-0.430315	-4.2934071e-006	1929.4294
-0.429815	-4.3733703e-006	1930.9309
-0.429315	-4.4041254e-006	1932.4324
-0.428815	-4.3487662e-006	1933.9339
-0.428315	-4.3180112e-006	1935.4354
-0.427815	-4.3487662e-006	1936.9369
-0.427315	-4.3426152e-006	1938.4384
-0.426815	-4.2995581e-006	1939.9399
-0.426315	-4.2934071e-006	1941.4414
-0.425815	-4.3426152e-006	1942.9429
-0.425315	-4.2811051e-006	1944.4444
-0.424815	-4.3610683e-006	1945.9459
-0.424315	-4.3180112e-006	1947.4474
-0.423815	-4.3672193e-006	1948.9489
-0.423315	-4.3303132e-006	1950.4505
-0.422815	-4.4164274e-006	1951.952
-0.422315	-4.3795213e-006	1953.4535
-0.421815	-4.3180112e-006	1954.955
-0.421315	-4.3487662e-006	1956.4565
-0.420815	-4.3918233e-006	1957.958
-0.420315	-4.3118602e-006	1959.4595
-0.419815	-4.3057092e-006	1960.961
-0.419315	-4.3118602e-006	1962.4625
-0.418815	-4.3549173e-006	1963.964
-0.418315	-4.3979743e-006	1965.4655
-0.417815	-4.3979743e-006	1966.967
-0.417315	-4.3610683e-006	1968.4685
-0.416815	-4.3364642e-006	1969.97
-0.416315	-4.3487662e-006	1971.4715
-0.415815	-4.2995581e-006	1972.973
-0.415315	-4.2811051e-006	1974.4745
-0.414815	-4.3610683e-006	1975.976
-0.414315	-4.3672193e-006	1977.4775
-0.413815	-4.4225784e-006	1978.979
-0.413315	-4.3057092e-006	1980.4805
-0.412815	-4.4225784e-006	1981.982
-0.412315	-4.2749541e-006	1983.4835
-0.411815	-4.3241622e-006	1984.985
-0.411315	-4.4164274e-006	1986.4865
-0.410815	-4.3549173e-006	1987.988
-0.410315	-4.3303132e-006	1989.4895
-0.409815	-4.4225784e-006	1990.991
-0.409315	-4.3487662e-006	1992.4925
-0.408815	-4.3180112e-006	1993.994
-0.408315	-4.4102764e-006	1995.4955
-0.407815	-4.3118602e-006	1996.997
-0.407315	-4.3979743e-006	1998.4985
-0.406815	-4.3918233e-006	2000
-0.406315	-4.4348804e-006	2001.5015
-0.405815	-4.3672193e-006	2003.003
-0.405315	-4.4102764e-006	2004.5045
-0.404815	-4.3918233e-006	2006.006
-0.404315	-4.4164274e-006	2007.5075
-0.403815	-4.3487662e-006	2009.009
-0.403315	-4.3918233e-006	2010.5105
-0.402815	-4.3918233e-006	2012.012
-0.402315	-4.4225784e-006	2013.5135
-0.401815	-4.4348804e-006	2015.015
-0.401315	-4.4225784e-006	2016.5165
-0.400815	-4.3979743e-006	2018.018
-0.400315	-4.4225784e-006	2019.5195
-0.399815	-4.4410314e-006	2021.021
-0.399315	-4.3856723e-006	2022.5225
-0.398815	-4.4287294e-006	2024.024
-0.398315	-4.3979743e-006	2025.5255
-0.397815	-4.3979743e-006	2027.027
-0.397315	-4.3918233e-006	2028.5285
-0.396815	-4.5086926e-006	2030.03
-0.396315	-4.4533335e-006	2031.5315
-0.395815	-4.3918233e-006	2033.033
-0.395315	-4.3610683e-006	2034.5345
-0.394815	-4.5148436e-006	2036.036
-0.394315	-4.4840885e-006	2037.5375
-0.393815	-4.3918233e-006	2039.039
-0.393315	-4.4471825e-006	2040.5405
-0.392815	-4.4594845e-006	2042.042
-0.392315	-4.4348804e-006	2043.5435
-0.391815	-4.4471825e-006	2045.045
-0.391315	-4.3733703e-006	2046.5465
-0.390815	-4.5025416e-006	2048.048
-0.390315	-4.5086926e-006	2049.5495
-0.389815	-4.4594845e-006	2051.0511
-0.389315	-4.3733703e-006	2052.5526
-0.388815	-4.4348804e-006	2054.0541
-0.388315	-4.3856723e-006	2055.5556
-0.387815	-4.4717865e-006	2057.0571
-0.387315	-4.4471825e-006	2058.5586
-0.386815	-4.4779375e-006	2060.0601
-0.386315	-4.4963906e-006	2061.5616
-0.385815	-4.4594845e-006	2063.0631
-0.385315	-4.4840885e-006	2064.5646
-0.384815	-4.5948068e-006	2066.0661
-0.384315	-4.4902395e-006	2067.5676
-0.383815	-4.4348804e-006	2069.0691
-0.383315	-4.4963906e-006	2070.5706
-0.382815	-4.5394477e-006	2072.0721
-0.382315	-4.5148436e-006	2073.5736
-0.381815	-4.5086926e-006	2075.0751
-0.381315	-4.4533335e-006	2076.5766
-0.380815	-4.5579007e-006	2078.0781
-0.380315	-4.5517497e-006	2079.5796
-0.379815	-4.5271456e-006	2081.0811
-0.379315	-4.5332966e-006	2082.5826
-0.378815	-4.5394477e-006	2084.0841
-0.378315	-4.4779375e-006	2085.5856
-0.377815	-4.4471825e-006	2087.0871
-0.377315	-4.4656355e-006	2088.5886
-0.376815	-4.5763537e-006	2090.0901
-0.376315	-4.5517497e-006	2091.5916
-0.375815	-4.5025416e-006	2093.0931
-0.375315	-4.4717865e-006	2094.5946
-0.374815	-4.5332966e-006	2096.0961
-0.374315	-4.5086926e-006	2097.5976
-0.373815	-4.5394477e-006	2099.0991
-0.373315	-4.5086926e-006	2100.6006
-0.372815	-4.5455987e-006	2102.1021
-0.372315	-4.5517497e-006	2103.6036
-0.371815	-4.6132598e-006	2105.1051
-0.371315	-4.5271456e-006	2106.6066
-0.370815	-4.5394477e-006	2108.1081
-0.370315	-4.5763537e-006	2109.6096
-0.369815	-4.5271456e-006	2111.1111
-0.369315	-4.5579007e-006	2112.6126
-0.368815	-4.5948068e-006	2114.1141
-0.368315	-4.6071088e-006	2115.6156
-0.367815	-4.4779375e-006	2117.1171
-0.367315	-4.5209946e-006	2118.6186
-0.366815	-4.6255618e-006	2120.1201
-0.366315	-4.5825047e-006	2121.6216
-0.365815	-4.6132598e-006	2123.1231
-0.365315	-4.6255618e-006	2124.6246
-0.364815	-4.6317128e-006	2126.1261
-0.364315	-4.6132598e-006	2127.6276
-0.363815	-4.5455987e-006	2129.1291
-0.363315	-4.6009578e-006	2130.6306
-0.362815	-4.6071088e-006	2132.1321
-0.362315	-4.5271456e-006	2133.6336
-0.361815	-4.6194108e-006	2135.1351
-0.361315	-4.6747699e-006	2136.6366
-0.360815	-4.5702027e-006	2138.1381
-0.360315	-4.6317128e-006	2139.6396
-0.359815	-4.5579007e-006	2141.1411
-0.359315	-4.5702027e-006	2142.6426
-0.358815	-4.6686189e-006	2144.1441
-0.358315	-4.693223e-006	2145.6456
-0.357815	-4.693223e-006	2147.1471
-0.357315	-4.6071088e-006	2148.6486
-0.356815	-4.6255618e-006	2150.1502
-0.356315	-4.6009578e-006	2151.6517
-0.355815	-4.7301291e-006	2153.1532
-0.355315	-4.6317128e-006	2154.6547
-0.354815	-4.6563169e-006	2156.1562
-0.354315	-4.6194108e-006	2157.6577
-0.353815	-4.5517497e-006	2159.1592
-0.353315	-4.711676e-006	2160.6607
-0.352815	-4.699374e-006	2162.1622
-0.352315	-4.711676e-006	2163.6637
-0.351815	-4.6317128e-006	2165.1652
-0.351315	-4.687072e-006	2166.6667
-0.350815	-4.6440149e-006	2168.1682
-0.350315	-4.6686189e-006	2169.6697
-0.349815	-4.687072e-006	2171.1712
-0.349315	-4.693223e-006	2172.6727
-0.348815	-4.705525e-006	2174.1742
-0.348315	-4.705525e-006	2175.6757
-0.347815	-4.693223e-006	2177.1772
-0.347315	-4.6563169e-006	2178.6787
-0.346815	-4.6440149e-006	2180.1802
-0.346315	-4.6747699e-006	2181.6817
-0.345815	-4.6378639e-006	2183.1832
-0.345315	-4.6378639e-006	2184.6847
-0.344815	-4.6440149e-006	2186.1862
-0.344315	-4.680921e-006	2187.6877
-0.343815	-4.680921e-006	2189.1892
-0.343315	-4.6686189e-006	2190.6907
-0.342815	-4.6563169e-006	2192.1922
-0.342315	-4.7793372e-006	2193.6937
-0.341815	-4.723978e-006	2195.1952
-0.341315	-4.717827e-006	2196.6967
-0.340815	-4.7608841e-006	2198.1982
-0.340315	-4.723978e-006	2199.6997
-0.339815	-4.7485821e-006	2201.2012
-0.339315	-4.723978e-006	2202.7027
-0.338815	-4.717827e-006	2204.2042
-0.338315	-4.723978e-006	2205.7057
-0.337815	-4.723978e-006	2207.2072
-0.337315	-4.687072e-006	2208.7087
-0.336815	-4.7731861e-006	2210.2102
-0.336315	-4.8100922e-006	2211.7117
-0.335815	-4.8346963e-006	2213.2132
-0.335315	-4.7301291e-006	2214.7147
-0.334815	-4.699374e-006	2216.2162
-0.334315	-4.7301291e-006	2217.7177
-0.333815	-4.7301291e-006	2219.2192
-0.333315	-4.711676e-006	2220.7207
-0.332815	-4.8223943e-006	2222.2222
-0.332315	-4.7485821e-006	2223.7237
-0.331815	-4.7731861e-006	2225.2252
-0.331315	-4.7424311e-006	2226.7267
-0.330815	-4.7731861e-006	2228.2282
-0.330315	-4.8100922e-006	2229.7297
-0.329815	-4.723978e-006	2231.2312
-0.329315	-4.8408473e-006	2232.7327
-0.328815	-4.8408473e-006	2234.2342
-0.328315	-4.7547331e-006	2235.7357
-0.327815	-4.8039412e-006	2237.2372
-0.327315	-4.8531493e-006	2238.7387
-0.326815	-4.7916392e-006	2240.2402
-0.326315	-4.8469983e-006	2241.7417
-0.325815	-4.8100922e-006	2243.2432
-0.325315	-4.7608841e-006	2244.7447
-0.324815	-4.8100922e-006	2246.2462
-0.324315	-4.7731861e-006	2247.7477
-0.323815	-4.7793372e-006	2249.2492
-0.323315	-4.8654513e-006	2250.7508
-0.322815	-4.7977902e-006	2252.2523
-0.322315	-4.8839044e-006	2253.7538
-0.321815	-4.8408473e-006	2255.2553
-0.321315	-4.7362801e-006	2256.7568
-0.320815	-4.7977902e-006	2258.2583
-0.320315	-4.8531493e-006	2259.7598
-0.319815	-4.8593003e-006	2261.2613
-0.319315	-4.8285453e-006	2262.7628
-0.318815	-4.7916392e-006	2264.2643
-0.318315	-4.8285453e-006	2265.7658
-0.317815	-4.8285453e-006	2267.2673
-0.317315	-4.9392635e-006	2268.7688
-0.316815	-4.8285453e-006	2270.2703
-0.316315	-4.8900554e-006	2271.7718
-0.315815	-4.8100922e-006	2273.2733
-0.315315	-4.8654513e-006	2274.7748
-0.314815	-4.8593003e-006	2276.2763
-0.314315	-4.8654513e-006	2277.7778
-0.313815	-4.8346963e-006	2279.2793
-0.313315	-4.8900554e-006	2280.7808
-0.312815	-4.8900554e-006	2282.2823
-0.312315	-4.8777534e-006	2283.7838
-0.311815	-4.8469983e-006	2285.2853
-0.311315	-4.8531493e-006	2286.7868
-0.310815	-4.8716024e-006	2288.2883
-0.310315	-4.8900554e-006	2289.7898
-0.309815	-4.8962064e-006	2291.2913
-0.309315	-4.9085084e-006	2292.7928
-0.308815	-4.8839044e-006	2294.2943
-0.308315	-4.9269615e-006	2295.7958
-0.307815	-4.8654513e-006	2297.2973
-0.307315	-4.9023574e-006	2298.7988
-0.306815	-4.9392635e-006	2300.3003
-0.306315	-4.9208105e-006	2301.8018
-0.305815	-4.9208105e-006	2303.3033
-0.305315	-4.9208105e-006	2304.8048
-0.304815	-4.9331125e-006	2306.3063
-0.304315	-4.9454145e-006	2307.8078
-0.303815	-4.9392635e-006	2309.3093
-0.303315	-4.9208105e-006	2310.8108
-0.302815	-4.9577165e-006	2312.3123
-0.302315	-4.9761696e-006	2313.8138
-0.301815	-4.9331125e-006	2315.3153
-0.301315	-4.9392635e-006	2316.8168
-0.300815	-4.9392635e-006	2318.3183
-0.300315	-4.9638676e-006	2319.8198
-0.299815	-5.0007736e-006	2321.3213
-0.299315	-5.0130757e-006	2322.8228
-0.298815	-4.9823206e-006	2324.3243
-0.298315	-4.9638676e-006	2325.8258
-0.297815	-4.9577165e-006	2327.3273
-0.297315	-4.9946226e-006	2328.8288
-0.296815	-4.9761696e-006	2330.3303
-0.296315	-4.9023574e-006	2331.8318
-0.295815	-4.9700186e-006	2333.3333
-0.295315	-4.9700186e-006	2334.8348
-0.294815	-4.9208105e-006	2336.3363
-0.294315	-5.0007736e-006	2337.8378
-0.293815	-5.0868878e-006	2339.3393
-0.293315	-5.0315287e-006	2340.8408
-0.292815	-5.0192267e-006	2342.3423
-0.292315	-4.9392635e-006	2343.8438
-0.291815	-5.0069246e-006	2345.3453
-0.291315	-5.0315287e-006	2346.8468
-0.290815	-5.0192267e-006	2348.3483
-0.290315	-5.0007736e-006	2349.8498
-0.289815	-4.9515655e-006	2351.3514
-0.289315	-5.0438307e-006	2352.8529
-0.288815	-5.0007736e-006	2354.3544
-0.288315	-5.1237939e-006	2355.8559
-0.287815	-5.0315287e-006	2357.3574
-0.287315	-4.9761696e-006	2358.8589
-0.286815	-5.0192267e-006	2360.3604
-0.286315	-5.0315287e-006	2361.8619
-0.285815	-4.9761696e-006	2363.3634
-0.285315	-5.0684348e-006	2364.8649
-0.284815	-5.0253777e-006	2366.3664
-0.284315	-5.0253777e-006	2367.8679
-0.283815	-5.0684348e-006	2369.3694
-0.283315	-5.0930388e-006	2370.8709
-0.282815	-5.0745858e-006	2372.3724
-0.282315	-5.0622838e-006	2373.8739
-0.281815	-5.0376797e-006	2375.3754
-0.281315	-4.9946226e-006	2376.8769
-0.280815	-5.0930388e-006	2378.3784
-0.280315	-5.0315287e-006	2379.8799
-0.279815	-5.0930388e-006	2381.3814
-0.279315	-5.1483979e-006	2382.8829
-0.278815	-5.0069246e-006	2384.3844
-0.278315	-5.1176429e-006	2385.8859
-0.277815	-5.1114919e-006	2387.3874
-0.277315	-5.1422469e-006	2388.8889
-0.276815	-5.0745858e-006	2390.3904
-0.276315	-5.1299449e-006	2391.8919
-0.275815	-5.0499817e-006	2393.3934
-0.275315	-5.1483979e-006	2394.8949
-0.274815	-5.154549e-006	2396.3964
-0.274315	-5.1360959e-006	2397.8979
-0.273815	-5.1053409e-006	2399.3994
-0.273315	-5.1114919e-006	2400.9009
-0.272815	-5.0991898e-006	2402.4024
-0.272315	-5.1237939e-006	2403.9039
-0.271815	-5.166851e-006	2405.4054
-0.271315	-5.1237939e-006	2406.9069
-0.270815	-5.1299449e-006	2408.4084
-0.270315	-5.154549e-006	2409.9099
-0.269815	-5.0253777e-006	2411.4114
-0.269315	-5.154549e-006	2412.9129
-0.268815	-5.1422469e-006	2414.4144
-0.268315	-5.0991898e-006	2415.9159
-0.267815	-5.1422469e-006	2417.4174
-0.267315	-5.1483979e-006	2418.9189
-0.266815	-5.1422469e-006	2420.4204
-0.266315	-5.166851e-006	2421.9219
-0.265815	-5.2529652e-006	2423.4234
-0.265315	-5.191455e-006	2424.9249
-0.264815	-5.1483979e-006	2426.4264
-0.264315	-5.1422469e-006	2427.9279
-0.263815	-5.154549e-006	2429.4294
-0.263315	-5.179153e-006	2430.9309
-0.262815	-5.179153e-006	2432.4324
-0.262315	-5.0991898e-006	2433.9339
-0.261815	-5.185304e-006	2435.4354
-0.261315	-5.1483979e-006	2436.9369
-0.260815	-5.197606e-006	2438.4384
-0.260315	-5.1299449e-006	2439.9399
-0.259815	-5.179153e-006	2441.4414
-0.259315	-5.1422469e-006	2442.9429
-0.258815	-5.173002e-006	2444.4444
-0.258315	-5.179153e-006	2445.9459
-0.257815	-5.197606e-006	2447.4474
-0.257315	-5.2160591e-006	2448.9489
-0.256815	-5.1607e-006	2450.4505
-0.256315	-5.2837202e-006	2451.952
-0.255815	-5.2406631e-006	2453.4535
-0.255315	-5.2345121e-006	2454.955
-0.254815	-5.197606e-006	2456.4565
-0.254315	-5.173002e-006	2457.958
-0.253815	-5.2037571e-006	2459.4595
-0.253315	-5.2898712e-006	2460.961
-0.252815	-5.2652672e-006	2462.4625
-0.252315	-5.2283611e-006	2463.964
-0.251815	-5.2529652e-006	2465.4655
-0.251315	-5.2160591e-006	2466.967
-0.250815	-5.2529652e-006	2468.4685
-0.250315	-5.2529652e-006	2469.97
-0.249815	-5.2837202e-006	2471.4715
-0.249315	-5.3329283e-006	2472.973
-0.248815	-5.1299449e-006	2474.4745
-0.248315	-5.2468142e-006	2475.976
-0.247815	-5.2714182e-006	2477.4775
-0.247315	-5.2345121e-006	2478.979
-0.246815	-5.2652672e-006	2480.4805
-0.246315	-5.3206263e-006	2481.982
-0.245815	-5.2529652e-006	2483.4835
-0.245315	-5.3144753e-006	2484.985
-0.244815	-5.197606e-006	2486.4865
-0.244315	-5.3144753e-006	2487.988
-0.243815	-5.3267773e-006	2489.4895
-0.243315	-5.3329283e-006	2490.991
-0.242815	-5.2591162e-006	2492.4925
-0.242315	-5.3083243e-006	2493.994
-0.241815	-5.2468142e-006	2495.4955
-0.241315	-5.2652672e-006	2496.997
-0.240815	-5.2345121e-006	2498.4985
-0.240315	-5.3083243e-006	2500
-0.239815	-5.3083243e-006	2501.5015
-0.239315	-5.3144753e-006	2503.003
-0.238815	-5.3267773e-006	2504.5045
-0.238315	-5.2960223e-006	2506.006
-0.237815	-5.3882875e-006	2507.5075
-0.237315	-5.3144753e-006	2509.009
-0.236815	-5.2652672e-006	2510.5105
-0.236315	-5.3329283e-006	2512.012
-0.235815	-5.3759854e-006	2513.5135
-0.235315	-5.4436466e-006	2515.015
-0.234815	-5.2898712e-006	2516.5165
-0.234315	-5.3882875e-006	2518.018
-0.233815	-5.4559486e-006	2519.5195
-0.233315	-5.2837202e-006	2521.021
-0.232815	-5.3821364e-006	2522.5225
-0.232315	-5.3636834e-006	2524.024
-0.231815	-5.3452304e-006	2525.5255
-0.231315	-5.3759854e-006	2527.027
-0.230815	-5.3206263e-006	2528.5285
-0.230315	-5.4067405e-006	2530.03
-0.229815	-5.4190425e-006	2531.5315
-0.229315	-5.4313445e-006	2533.033
-0.228815	-5.4436466e-006	2534.5345
-0.228315	-5.3452304e-006	2536.036
-0.227815	-5.4313445e-006	2537.5375
-0.227315	-5.4620996e-006	2539.039
-0.226815	-5.4251935e-006	2540.5405
-0.226315	-5.4128915e-006	2542.042
-0.225815	-5.3944385e-006	2543.5435
-0.225315	-5.4620996e-006	2545.045
-0.224815	-5.4374956e-006	2546.5465
-0.224315	-5.4251935e-006	2548.048
-0.223815	-5.4497976e-006	2549.5495
-0.223315	-5.4313445e-006	2551.0511
-0.222815	-5.3759854e-006	2552.5526
-0.222315	-5.4744016e-006	2554.0541
-0.221815	-5.4928547e-006	2555.5556
-0.221315	-5.3821364e-006	2557.0571
-0.220815	-5.4559486e-006	2558.5586
-0.220315	-5.4067405e-006	2560.0601
-0.219815	-5.4374956e-006	2561.5616
-0.219315	-5.4067405e-006	2563.0631
-0.218815	-5.3636834e-006	2564.5646
-0.218315	-5.4620996e-006	2566.0661
-0.217815	-5.4620996e-006	2567.5676
-0.217315	-5.4744016e-006	2569.0691
-0.216815	-5.4497976e-006	2570.5706
-0.216315	-5.5359118e-006	2572.0721
-0.215815	-5.5174587e-006	2573.5736
-0.215315	-5.4928547e-006	2575.0751
-0.214815	-5.4928547e-006	2576.5766
-0.214315	-5.6035729e-006	2578.0781
-0.213815	-5.3882875e-006	2579.5796
-0.213315	-5.4005895e-006	2581.0811
-0.212815	-5.4436466e-006	2582.5826
-0.212315	-5.5113077e-006	2584.0841
-0.211815	-5.5174587e-006	2585.5856
-0.211315	-5.4805527e-006	2587.0871
-0.210815	-5.5543648e-006	2588.5886
-0.210315	-5.5359118e-006	2590.0901
-0.209815	-5.4805527e-006	2591.5916
-0.209315	-5.6035729e-006	2593.0931
-0.208815	-5.5605158e-006	2594.5946
-0.208315	-5.4497976e-006	2596.0961
-0.207815	-5.5666668e-006	2597.5976
-0.207315	-5.4805527e-006	2599.0991
-0.206815	-5.4867037e-006	2600.6006
-0.206315	-5.3698344e-006	2602.1021
-0.205815	-5.4744016e-006	2603.6036
-0.205315	-5.4682506e-006	2605.1051
-0.204815	-5.4744016e-006	2606.6066
-0.204315	-5.5543648e-006	2608.1081
-0.203815	-5.4990057e-006	2609.6096
-0.203315	-5.5420628e-006	2611.1111
-0.202815	-5.5666668e-006	2612.6126
-0.202315	-5.5974219e-006	2614.1141
-0.201815	-5.5420628e-006	2615.6156
-0.201315	-5.5666668e-006	2617.1171
-0.200815	-5.6158749e-006	2618.6186
-0.200315	-5.5482138e-006	2620.1201
-0.199815	-5.6158749e-006	2621.6216
-0.199315	-5.6158749e-006	2623.1231
-0.198815	-5.5912709e-006	2624.6246
-0.198315	-5.5297608e-006	2626.1261
-0.197815	-5.628177e-006	2627.6276
-0.197315	-5.5543648e-006	2629.1291
-0.196815	-5.5974219e-006	2630.6306
-0.196315	-5.6097239e-006	2632.1321
-0.195815	-5.628177e-006	2633.6336
-0.195315	-5.5543648e-006	2635.1351
-0.194815	-5.634328e-006	2636.6366
-0.194315	-5.5974219e-006	2638.1381
-0.193815	-5.5666668e-006	2639.6396
-0.193315	-5.640479e-006	2641.1411
-0.192815	-5.640479e-006	2642.6426
-0.192315	-5.64663e-006	2644.1441
-0.191815	-5.5974219e-006	2645.6456
-0.191315	-5.64663e-006	2647.1471
-0.190815	-5.5851199e-006	2648.6486
-0.190315	-5.6773851e-006	2650.1502
-0.189815	-5.5851199e-006	2651.6517
-0.189315	-5.640479e-006	2653.1532
-0.188815	-5.634328e-006	2654.6547
-0.188315	-5.622026e-006	2656.1562
-0.187815	-5.652781e-006	2657.6577
-0.187315	-5.5912709e-006	2659.1592
-0.186815	-5.7019891e-006	2660.6607
-0.186315	-5.658932e-006	2662.1622
-0.185815	-5.6958381e-006	2663.6637
-0.185315	-5.6158749e-006	2665.1652
-0.184815	-5.5974219e-006	2666.6667
-0.184315	-5.652781e-006	2668.1682
-0.183815	-5.6958381e-006	2669.6697
-0.183315	-5.6773851e-006	2671.1712
-0.182815	-5.6712341e-006	2672.6727
-0.182315	-5.7511972e-006	2674.1742
-0.181815	-5.652781e-006	2675.6757
-0.181315	-5.628177e-006	2677.1772
-0.180815	-5.6097239e-006	2678.6787
-0.180315	-5.634328e-006	2680.1802
-0.179815	-5.658932e-006	2681.6817
-0.179315	-5.6896871e-006	2683.1832
-0.178815	-5.652781e-006	2684.6847
-0.178315	-5.658932e-006	2686.1862
-0.177815	-5.6896871e-006	2687.6877
-0.177315	-5.7265932e-006	2689.1892
-0.176815	-5.7081401e-006	2690.6907
-0.176315	-5.7204422e-006	2692.1922
-0.175815	-5.7142911e-006	2693.6937
-0.175315	-5.7081401e-006	2695.1952
-0.174815	-5.658932e-006	2696.6967
-0.174315	-5.6835361e-006	2698.1982
-0.173815	-5.7388952e-006	2699.6997
-0.173315	-5.7696503e-006	2701.2012
-0.172815	-5.7204422e-006	2702.7027
-0.172315	-5.6835361e-006	2704.2042
-0.171815	-5.6835361e-006	2705.7057
-0.171315	-5.7019891e-006	2707.2072
-0.170815	-5.6896871e-006	2708.7087
-0.170315	-5.7634993e-006	2710.2102
-0.169815	-5.7327442e-006	2711.7117
-0.169315	-5.7081401e-006	2713.2132
-0.168815	-5.7081401e-006	2714.7147
-0.168315	-5.7265932e-006	2716.2162
-0.167815	-5.7388952e-006	2717.7177
-0.167315	-5.7019891e-006	2719.2192
-0.166815	-5.7081401e-006	2720.7207
-0.166315	-5.7081401e-006	2722.2222
-0.165815	-5.8250094e-006	2723.7237
-0.165315	-5.7142911e-006	2725.2252
-0.164815	-5.7573482e-006	2726.7267
-0.164315	-5.6958381e-006	2728.2282
-0.163815	-5.7634993e-006	2729.7297
-0.163315	-5.7388952e-006	2731.2312
-0.162815	-5.8311604e-006	2732.7327
-0.162315	-5.7450462e-006	2734.2342
-0.161815	-5.8188584e-006	2735.7357
-0.161315	-5.7450462e-006	2737.2372
-0.160815	-5.8188584e-006	2738.7387
-0.160315	-5.7511972e-006	2740.2402
-0.159815	-5.7942543e-006	2741.7417
-0.159315	-5.8680665e-006	2743.2432
-0.158815	-5.7696503e-006	2744.7447
-0.158315	-5.8311604e-006	2746.2462
-0.157815	-5.8373114e-006	2747.7477
-0.157315	-5.8127074e-006	2749.2492
-0.156815	-5.8496134e-006	2750.7508
-0.156315	-5.7881033e-006	2752.2523
-0.155815	-5.8926705e-006	2753.7538
-0.155315	-5.8004053e-006	2755.2553
-0.154815	-5.8557644e-006	2756.7568
-0.154315	-5.8496134e-006	2758.2583
-0.153815	-5.8619155e-006	2759.7598
-0.153315	-5.8004053e-006	2761.2613
-0.152815	-5.8680665e-006	2762.7628
-0.152315	-5.8926705e-006	2764.2643
-0.151815	-5.8434624e-006	2765.7658
-0.151315	-5.8373114e-006	2767.2673
-0.150815	-5.8742175e-006	2768.7688
-0.150315	-5.8742175e-006	2770.2703
-0.149815	-5.8619155e-006	2771.7718
-0.149315	-5.8803685e-006	2773.2733
-0.148815	-5.8865195e-006	2774.7748
-0.148315	-5.9049726e-006	2776.2763
-0.147815	-5.8496134e-006	2777.7778
-0.147315	-5.8434624e-006	2779.2793
-0.146815	-5.9787847e-006	2780.7808
-0.146315	-5.8742175e-006	2782.2823
-0.145815	-5.8865195e-006	2783.7838
-0.145315	-5.9480296e-006	2785.2853
-0.144815	-5.9664827e-006	2786.7868
-0.144315	-5.9049726e-006	2788.2883
-0.143815	-5.9049726e-006	2789.7898
-0.143315	-5.9172746e-006	2791.2913
-0.142815	-5.9480296e-006	2792.7928
-0.142315	-5.9480296e-006	2794.2943
-0.141815	-5.9726337e-006	2795.7958
-0.141315	-5.8742175e-006	2797.2973
-0.140815	-5.9849357e-006	2798.7988
-0.140315	-5.9603317e-006	2800.3003
-0.139815	-5.9603317e-006	2801.8018
-0.139315	-5.9849357e-006	2803.3033
-0.138815	-5.9234256e-006	2804.8048
-0.138315	-5.9603317e-006	2806.3063
-0.137815	-6.0218418e-006	2807.8078
-0.137315	-5.9849357e-006	2809.3093
-0.136815	-6.0402948e-006	2810.8108
-0.136315	-5.9541807e-006	2812.3123
-0.135815	-5.9849357e-006	2813.8138
-0.135315	-6.0525969e-006	2815.3153
-0.134815	-5.9849357e-006	2816.8168
-0.134315	-6.0341438e-006	2818.3183
-0.133815	-5.9849357e-006	2819.8198
-0.133315	-6.0156908e-006	2821.3213
-0.132815	-5.9972377e-006	2822.8228
-0.132315	-6.0279928e-006	2824.3243
-0.131815	-6.0095398e-006	2825.8258
-0.131315	-6.095654e-006	2827.3273
-0.130815	-6.0587479e-006	2828.8288
-0.130315	-6.0464459e-006	2830.3303
-0.129815	-6.0833519e-006	2831.8318
-0.129315	-6.0402948e-006	2833.3333
-0.128815	-6.0279928e-006	2834.8348
-0.128315	-6.114107e-006	2836.3363
-0.127815	-6.0710499e-006	2837.8378
-0.127315	-6.1694661e-006	2839.3393
-0.126815	-6.1571641e-006	2840.8408
-0.126315	-6.120258e-006	2842.3423
-0.125815	-6.13256e-006	2843.8438
-0.125315	-6.101805e-006	2845.3453
-0.124815	-6.0279928e-006	2846.8468
-0.124315	-6.120258e-006	2848.3483
-0.123815	-6.1879192e-006	2849.8498
-0.123315	-6.1510131e-006	2851.3514
-0.122815	-6.0710499e-006	2852.8529
-0.122315	-6.107956e-006	2854.3544
-0.121815	-6.126409e-006	2855.8559
-0.121315	-6.1633151e-006	2857.3574
-0.120815	-6.1571641e-006	2858.8589
-0.120315	-6.1571641e-006	2860.3604
-0.119815	-6.0772009e-006	2861.8619
-0.119315	-6.1817681e-006	2863.3634
-0.118815	-6.1756171e-006	2864.8649
-0.118315	-6.1756171e-006	2866.3664
-0.117815	-6.1940702e-006	2867.8679
-0.117315	-6.2186742e-006	2869.3694
-0.116815	-6.2248252e-006	2870.8709
-0.116315	-6.2309762e-006	2872.3724
-0.115815	-6.2125232e-006	2873.8739
-0.115315	-6.2248252e-006	2875.3754
-0.114815	-6.3232414e-006	2876.8769
-0.114315	-6.2617313e-006	2878.3784
-0.113815	-6.2555803e-006	2879.8799
-0.113315	-6.1817681e-006	2881.3814
-0.112815	-6.3047884e-006	2882.8829
-0.112315	-6.2494293e-006	2884.3844
-0.111815	-6.3232414e-006	2885.8859
-0.111315	-6.2863354e-006	2887.3874
-0.110815	-6.2494293e-006	2888.8889
-0.110315	-6.2863354e-006	2890.3904
-0.109815	-6.2924864e-006	2891.8919
-0.109315	-6.3293925e-006	2893.3934
-0.108815	-6.3601475e-006	2894.8949
-0.108315	-6.2740333e-006	2896.3964
-0.107815	-6.3478455e-006	2897.8979
-0.107315	-6.3970536e-006	2899.3994
-0.106815	-6.3170904e-006	2900.9009
-0.106315	-6.3847516e-006	2902.4024
-0.105815	-6.3909026e-006	2903.9039
-0.105315	-6.3478455e-006	2905.4054
-0.104815	-6.3786006e-006	2906.9069
-0.104315	-6.3970536e-006	2908.4084
-0.103815	-6.3478455e-006	2909.9099
-0.103315	-6.3539965e-006	2911.4114
-0.102815	-6.4339597e-006	2912.9129
-0.102315	-6.3601475e-006	2914.4144
-0.101815	-6.4524127e-006	2915.9159
-0.101315	-6.4278087e-006	2917.4174
-0.100815	-6.4401107e-006	2918.9189
-0.100315	-6.4462617e-006	2920.4204
-0.099815	-6.4524127e-006	2921.9219
-0.099315	-6.4708658e-006	2923.4234
-0.098815	-6.5139228e-006	2924.9249
-0.098315	-6.5016208e-006	2926.4264
-0.097815	-6.5200739e-006	2927.9279
-0.097315	-6.569282e-006	2929.4294
-0.096815	-6.5508289e-006	2930.9309
-0.096315	-6.5569799e-006	2932.4324
-0.095815	-6.569282e-006	2933.9339
-0.095315	-6.4524127e-006	2935.4354
-0.094815	-6.5139228e-006	2936.9369
-0.094315	-6.587735e-006	2938.4384
-0.093815	-6.6307921e-006	2939.9399
-0.093315	-6.6492451e-006	2941.4414
-0.092815	-6.5508289e-006	2942.9429
-0.092315	-6.6615472e-006	2944.4444
-0.091815	-6.6430941e-006	2945.9459
-0.091315	-6.6553961e-006	2947.4474
-0.090815	-6.6676982e-006	2948.9489
-0.090315	-6.6738492e-006	2950.4505
-0.089815	-6.6923022e-006	2951.952
-0.089315	-6.7169063e-006	2953.4535
-0.088815	-6.7292083e-006	2954.955
-0.088315	-6.6984532e-006	2956.4565
-0.087815	-6.7599634e-006	2957.958
-0.087315	-6.7845674e-006	2959.4595
-0.086815	-6.8030205e-006	2960.961
-0.086315	-6.7661144e-006	2962.4625
-0.085815	-6.8091715e-006	2963.964
-0.085315	-6.8460776e-006	2965.4655
-0.084815	-6.8030205e-006	2966.967
-0.084315	-6.8583796e-006	2968.4685
-0.083815	-6.8645306e-006	2969.97
-0.083315	-6.8337755e-006	2971.4715
-0.082815	-6.8829836e-006	2972.973
-0.082315	-6.8891346e-006	2974.4745
-0.081815	-6.9321917e-006	2975.976
-0.081315	-6.9260407e-006	2977.4775
-0.080815	-6.9567958e-006	2978.979
-0.080315	-6.9260407e-006	2980.4805
-0.079815	-6.9998529e-006	2981.982
-0.079315	-7.0060039e-006	2983.4835
-0.078815	-6.9875509e-006	2984.985
-0.078315	-7.0183059e-006	2986.4865
-0.077815	-7.0859671e-006	2987.988
-0.077315	-7.0921181e-006	2989.4895
-0.076815	-7.0921181e-006	2990.991
-0.076315	-7.1597792e-006	2992.4925
-0.075815	-7.0982691e-006	2993.994
-0.075315	-7.2212894e-006	2995.4955
-0.074815	-7.2520444e-006	2996.997
-0.074315	-7.1351752e-006	2998.4985
-0.073815	-7.2151383e-006	3000
[truncated: 2 more rows]
